# Supplementary material for: Mitochondrial DNA Repair in an Arabidopsis thaliana Uracil N-Glycosylase Mutant
Source: Plants (Basel). 2020 Feb 18;9(2):261. doi: 10.3390/plants9020261 (PMC7076443; doi:10.3390/plants9020261)
Supplement: Supplementary file 1 [file plants-09-00261-s001.zip]

Archive with 2 entries (2 files):
- SupplementalFile2.xlsx
- SupplementalFile1.docx
