# Supplementary material for: Mitochondrial DNA Repair in an Arabidopsis thaliana Uracil N-Glycosylase Mutant
Source: Plants (Basel). 2020 Feb 18;9(2):261. doi: 10.3390/plants9020261 (PMC7076443; doi:10.3390/plants9020261)
Supplement: Supplementary file 1 [file plants-09-00261-s001.zip › SupplementalFile2.xlsx]

## Sheet: VarDictOutputFiltered
Sample	Gene	Chr	Start	End	Ref	Alt	Depth	AltDepth	RefFwdReads	RefRevReads	AltFwdReads	AltRevReads	Genotype	AF	Bias	PMean	PStd	QMean	QStd	MQ	Sig_Noise	HiAF	ExtraAF	shift3	MSI	MSI_NT	NM	HiCnt	HiCov	5pFlankSeq	3pFlankSeq	Seg	Type	Numline
ung11_176_2_Mature	M	M	73106	73107	GC	AA	252	40	91	120	20	20	GC/AA	0.1587	2;2	40.8	1	40.7	1	60	80	0.1613	0	0	1	1	1.4	40	248	CTGCTTACTTAGCAGACTTA	TTAGTTCCTATCCATCCATG	M:1-367809	Complex	31
Col_2_Mature	M	M	73106	73107	GC	AA	288	49	109	129	19	30	GC/AA	0.1701	2;2	44	1	40.4	1	60	98	0.1725	0	0	1	1	1.3	49	284	CTGCTTACTTAGCAGACTTA	TTAGTTCCTATCCATCCATG	M:1-367809	Complex	31
Col-0_MTPA3G_2_Mature	M	M	73106	73107	GC	AA	156	38	54	64	17	21	GC/AA	0.2436	2;2	34.5	1	40.4	1	60	76	0.2468	0.0128	0	1	1	1.3	38	154	CTGCTTACTTAGCAGACTTA	TTAGTTCCTATCCATCCATG	M:1-367809	Complex	31
Col_1_Young	M	M	73106	73107	GC	AA	419	31	169	219	15	16	GC/AA	0.074	2;2	38.8	1	40.4	1	60	62	0.0765	0.0024	0	1	1	1.6	31	405	CTGCTTACTTAGCAGACTTA	TTAGTTCCTATCCATCCATG	M:1-367809	Complex	31
ung_MTPA3G_1_Young	M	M	73106	73107	GC	AA	339	36	126	174	15	21	GC/AA	0.1062	2;2	38.4	1	40.1	1	60	72	0.1111	0.0029	0	1	1	1.3	36	324	CTGCTTACTTAGCAGACTTA	TTAGTTCCTATCCATCCATG	M:1-367809	Complex	31
ung11_176_1_Young	M	M	73106	73107	GC	AA	294	34	118	142	14	20	GC/AA	0.1156	2;2	42.6	1	40.1	1	60	68	0.1189	0.0034	0	1	1	1.4	34	286	CTGCTTACTTAGCAGACTTA	TTAGTTCCTATCCATCCATG	M:1-367809	Complex	31
ung_MTPA3G_2_Mature	M	M	73106	73107	GC	AA	261	41	104	115	20	21	GC/AA	0.1571	2;2	40.1	1	40.1	1	60	40	0.1575	0	0	1	1	1.4	40	254	CTGCTTACTTAGCAGACTTA	TTAGTTCCTATCCATCCATG	M:1-367809	Complex	31
ung_MTPA3G_2_Young	M	M	73106	73107	GC	AA	338	54	119	164	24	30	GC/AA	0.1598	2;2	38.6	1	40.1	1	60	53	0.1611	0	0	1	1	1.5	53	329	CTGCTTACTTAGCAGACTTA	TTAGTTCCTATCCATCCATG	M:1-367809	Complex	31
ung11_163_1_Young	M	M	73106	73107	GC	AA	395	38	162	195	18	20	GC/AA	0.0962	2;2	39.5	1	40.1	1	60	76	0.0984	0.0025	0	1	1	1.6	38	386	CTGCTTACTTAGCAGACTTA	TTAGTTCCTATCCATCCATG	M:1-367809	Complex	31
Col-0_MTPA3G_2_Young	M	M	73106	73107	GC	AA	378	47	141	186	22	25	GC/AA	0.1243	2;2	37.2	1	40	1	60	94	0.1281	0.0053	0	1	1	1.2	47	367	CTGCTTACTTAGCAGACTTA	TTAGTTCCTATCCATCCATG	M:1-367809	Complex	31
Col-0_MTPA3G_1_Mature	M	M	73106	73107	GC	AA	126	20	48	58	11	9	GC/AA	0.1587	2;2	40.7	1	40	1	60	40	0.16	0	0	1	1	1.3	20	125	CTGCTTACTTAGCAGACTTA	TTAGTTCCTATCCATCCATG	M:1-367809	Complex	31
ung11_198_1_Mature	M	M	73106	73107	GC	AA	295	47	104	142	18	29	GC/AA	0.1593	2;2	37.1	1	40	1	60	94	0.1615	0	0	1	1	1.5	47	291	CTGCTTACTTAGCAGACTTA	TTAGTTCCTATCCATCCATG	M:1-367809	Complex	31
ung11_163_2_Mature	M	M	73106	73107	GC	AA	130	22	45	62	9	13	GC/AA	0.1692	2;2	36.6	1	39.9	1	60	44	0.1705	0.0154	0	1	1	1.1	22	129	CTGCTTACTTAGCAGACTTA	TTAGTTCCTATCCATCCATG	M:1-367809	Complex	31
Col-0_MTPA3G_1_Young	M	M	73106	73107	GC	AA	384	43	149	190	22	21	GC/AA	0.112	2;2	34.8	1	39.7	1	60	86	0.1144	0.0052	0	1	1	1.3	43	376	CTGCTTACTTAGCAGACTTA	TTAGTTCCTATCCATCCATG	M:1-367809	Complex	31
ung11_176_1_Mature	M	M	73106	73107	GC	AA	294	65	97	129	32	33	GC/AA	0.2211	2;2	36.8	1	39.7	1	60	130	0.2355	0.0102	0	1	1	1.4	65	276	CTGCTTACTTAGCAGACTTA	TTAGTTCCTATCCATCCATG	M:1-367809	Complex	31
ung11_198_1_Young	M	M	73106	73107	GC	AA	315	34	136	144	15	19	GC/AA	0.1079	2;2	31.4	1	39.6	1	60	68	0.1107	0.0063	0	1	1	1.1	34	307	CTGCTTACTTAGCAGACTTA	TTAGTTCCTATCCATCCATG	M:1-367809	Complex	31
Col_2_Young	M	M	73106	73107	GC	AA	295	41	113	141	22	19	GC/AA	0.139	2;2	39.1	1	39.6	1	60	82	0.1419	0.0068	0	1	1	1.3	41	289	CTGCTTACTTAGCAGACTTA	TTAGTTCCTATCCATCCATG	M:1-367809	Complex	31
Col_1_Mature	M	M	73106	73107	GC	AA	249	61	84	103	30	31	GC/AA	0.245	2;2	44.4	1	39.5	1	60	60	0.2469	0	0	1	1	1.4	60	243	CTGCTTACTTAGCAGACTTA	TTAGTTCCTATCCATCCATG	M:1-367809	Complex	31
ung11_198_2_Mature	M	M	73106	73107	GC	AA	229	34	90	105	21	13	GC/AA	0.1485	2;2	33.4	1	39.4	1	60	68	0.1504	0.0044	0	1	1	1.5	34	226	CTGCTTACTTAGCAGACTTA	TTAGTTCCTATCCATCCATG	M:1-367809	Complex	31
ung_MTPA3G_1_Mature	M	M	73106	73107	GC	AA	245	51	81	107	24	27	GC/AA	0.2082	2;2	43.4	1	39.3	1	60	102	0.2143	0.0163	0	1	1	1.3	51	238	CTGCTTACTTAGCAGACTTA	TTAGTTCCTATCCATCCATG	M:1-367809	Complex	31
ung11_198_2_Young	M	M	73106	73107	GC	AA	367	22	134	210	11	11	GC/AA	0.0599	2;2	40.5	1	39.1	1	60	44	0.062	0	0	1	1	1.5	22	355	CTGCTTACTTAGCAGACTTA	TTAGTTCCTATCCATCCATG	M:1-367809	Complex	31
ung11_176_2_Young	M	M	73106	73107	GC	AA	338	37	132	168	16	21	GC/AA	0.1095	2;2	42	1	38.7	1	60	17.5	0.1067	0.003	0	1	1	1.4	35	328	CTGCTTACTTAGCAGACTTA	TTAGTTCCTATCCATCCATG	M:1-367809	Complex	31
ung11_163_1_Mature	M	M	73106	73107	GC	AA	127	21	46	57	7	14	GC/AA	0.1654	2;2	44.7	1	38.4	1	60	42	0.1721	0.0157	0	1	1	1.8	21	122	CTGCTTACTTAGCAGACTTA	TTAGTTCCTATCCATCCATG	M:1-367809	Complex	31
ung11_163_2_Young	M	M	73106	73107	GC	AA	248	30	96	121	10	20	GC/AA	0.121	2;2	36.7	1	38.2	1	60	9	0.1116	0.004	0	1	1	1.4	27	242	CTGCTTACTTAGCAGACTTA	TTAGTTCCTATCCATCCATG	M:1-367809	Complex	31
ung_MTPA3G	M	M	73106	73107	GC	AA	114	16	48	49	7	9	GC/AA	0.1404	2;2	44.2	1	40.8	1	39.7	32	0.1429	0.0088	0	1	1	1.1	16	112	CTGCTTACTTAGCAGACTTA	TTAGTTCCTATCCATCCATG	M:1-367809	Complex	31
ung10_203	M	M	73106	73107	GC	AA	177	8	74	92	3	5	GC/AA	0.0452	2;2	39.5	1	38.8	1	34.9	16	0.0497	0	0	1	1	1.8	8	161	CTGCTTACTTAGCAGACTTA	TTAGTTCCTATCCATCCATG	M:1-367809	Complex	31
Col-0	M	M	73106	73107	GC	AA	337	45	152	140	22	23	GC/AA	0.1335	2;2	42.6	1	40	1	34.4	90	0.1335	0.0059	0	1	1	1.2	45	337	CTGCTTACTTAGCAGACTTA	TTAGTTCCTATCCATCCATG	M:1-367809	Complex	31
Col-0_MTPA3G	M	M	73106	73107	GC	AA	285	57	106	122	23	34	GC/AA	0.2	2;2	44.5	1	40.3	1	33.9	114	0.2043	0.0035	0	1	1	1	57	279	CTGCTTACTTAGCAGACTTA	TTAGTTCCTATCCATCCATG	M:1-367809	Complex	31
ung10_163	M	M	73106	73107	GC	AA	526	87	205	228	44	43	GC/AA	0.1654	2;2	44.7	1	39.8	1	31.5	174	0.173	0	0	1	1	1.7	87	503	CTGCTTACTTAGCAGACTTA	TTAGTTCCTATCCATCCATG	M:1-367809	Complex	31
ung10_176	M	M	73106	73107	GC	AA	356	44	146	162	21	23	GC/AA	0.1236	2;2	43.9	1	38.9	1	31	88	0.129	0.0028	0	1	1	1.7	44	341	CTGCTTACTTAGCAGACTTA	TTAGTTCCTATCCATCCATG	M:1-367809	Complex	31
ung10_115	M	M	73106	73107	GC	AA	164	15	66	82	9	6	GC/AA	0.0915	2;2	47.7	1	38.7	1	30.1	30	0.0955	0	0	1	1	1.9	15	157	CTGCTTACTTAGCAGACTTA	TTAGTTCCTATCCATCCATG	M:1-367809	Complex	31
ung11_163_2_Mature	M	M	293364	293367	TTTC	GAAA	66	14	20	32	4	10	TTTC/GAAA	0.2121	2;2	47.2	1	40.5	1	60	28	0.2121	0	0	4	1	1.6	14	66	AGAGAATACCACGTAGGAGT	ACTCCCCTGCTCATCTATCT	M:1-367809	Complex	24
ung_MTPA3G_2_Mature	M	M	293364	293367	TTTC	GAAA	243	56	76	109	23	33	TTTC/GAAA	0.2305	2;2	43.6	1	39.8	1	60	112	0.2467	0	0	4	1	1.4	56	227	AGAGAATACCACGTAGGAGT	ACTCCCCTGCTCATCTATCT	M:1-367809	Complex	24
ung_MTPA3G_1_Young	M	M	293364	293367	TTTC	GAAA	260	34	75	151	11	23	TTTC/GAAA	0.1308	2;2	38.6	1	39.7	1	60	68	0.1393	0	0	4	1	1.4	34	244	AGAGAATACCACGTAGGAGT	ACTCCCCTGCTCATCTATCT	M:1-367809	Complex	24
ung11_176_2_Young	M	M	293364	293367	TTTC	GAAA	337	53	110	171	20	33	TTTC/GAAA	0.1573	2;2	41.8	1	39.6	1	60	106	0.1672	0.0148	0	4	1	1.3	53	317	AGAGAATACCACGTAGGAGT	ACTCCCCTGCTCATCTATCT	M:1-367809	Complex	24
ung11_163_1_Young	M	M	293364	293367	TTTC	GAAA	360	59	108	188	21	38	TTTC/GAAA	0.1639	2;2	45.9	1	39.6	1	60	118	0.1746	0.0056	0	4	1	1.4	59	338	AGAGAATACCACGTAGGAGT	ACTCCCCTGCTCATCTATCT	M:1-367809	Complex	24
Col_1_Mature	M	M	293364	293367	TTTC	GAAA	185	55	57	69	21	34	TTTC/GAAA	0.2973	2;2	42.7	1	39.4	1	60	110	0.309	0	0	4	1	1.4	55	178	AGAGAATACCACGTAGGAGT	ACTCCCCTGCTCATCTATCT	M:1-367809	Complex	24
Col-0_MTPA3G_2_Young	M	M	293364	293367	TTTC	GAAA	293	52	79	156	24	28	TTTC/GAAA	0.1775	2;2	44	1	39.2	1	60	51	0.1835	0.0171	0	4	1	1.3	51	278	AGAGAATACCACGTAGGAGT	ACTCCCCTGCTCATCTATCT	M:1-367809	Complex	24
Col-0_MTPA3G_1_Young	M	M	293364	293367	TTTC	GAAA	311	37	96	171	10	27	TTTC/GAAA	0.119	2;2	46.2	1	39.2	1	60	74	0.1237	0	0	4	1	1.4	37	299	AGAGAATACCACGTAGGAGT	ACTCCCCTGCTCATCTATCT	M:1-367809	Complex	24
ung11_163_2_Young	M	M	293364	293367	TTTC	GAAA	227	45	72	110	16	29	TTTC/GAAA	0.1982	2;2	38.6	1	39.1	1	60	90	0.2027	0.0176	0	4	1	1.2	45	222	AGAGAATACCACGTAGGAGT	ACTCCCCTGCTCATCTATCT	M:1-367809	Complex	24
Col-0_MTPA3G_1_Mature	M	M	293364	293367	TTTC	GAAA	95	46	22	27	18	28	TTTC/GAAA	0.4842	2;2	42.3	1	39.1	1	60	92	0.4894	0	0	4	1	1.3	46	94	AGAGAATACCACGTAGGAGT	ACTCCCCTGCTCATCTATCT	M:1-367809	Complex	24
Col_1_Young	M	M	293364	293367	TTTC	GAAA	363	74	94	192	30	44	TTTC/GAAA	0.2039	2;2	40.7	1	39.1	1	60	73	0.211	0.011	0	4	1	1.3	73	346	AGAGAATACCACGTAGGAGT	ACTCCCCTGCTCATCTATCT	M:1-367809	Complex	24
ung11_176_2_Mature	M	M	293364	293367	TTTC	GAAA	195	60	48	85	23	37	TTTC/GAAA	0.3077	2;2	44.8	1	39	1	60	120	0.3261	0.0256	0	4	1	1.3	60	184	AGAGAATACCACGTAGGAGT	ACTCCCCTGCTCATCTATCT	M:1-367809	Complex	24
ung11_163_1_Mature	M	M	293364	293367	TTTC	GAAA	77	29	13	34	10	19	TTTC/GAAA	0.3766	2;2	34.9	1	38.9	1	60	28	0.3889	0.039	0	4	1	1.3	28	72	AGAGAATACCACGTAGGAGT	ACTCCCCTGCTCATCTATCT	M:1-367809	Complex	24
ung_MTPA3G_1_Mature	M	M	293364	293367	TTTC	GAAA	142	35	44	62	12	23	TTTC/GAAA	0.2465	2;2	39.3	1	38.8	1	60	16.5	0.25	0.0352	0	4	1	1.2	33	132	AGAGAATACCACGTAGGAGT	ACTCCCCTGCTCATCTATCT	M:1-367809	Complex	24
Col-0_MTPA3G_2_Mature	M	M	293364	293367	TTTC	GAAA	98	39	18	39	15	24	TTTC/GAAA	0.398	2;2	37	1	38.8	1	60	78	0.4149	0.051	0	4	1	1.2	39	94	AGAGAATACCACGTAGGAGT	ACTCCCCTGCTCATCTATCT	M:1-367809	Complex	24
ung11_198_1_Mature	M	M	293364	293367	TTTC	GAAA	249	79	59	107	27	52	TTTC/GAAA	0.3173	2;2	43.3	1	38.8	1	60	158	0.3391	0.0361	0	4	1	1.3	79	233	AGAGAATACCACGTAGGAGT	ACTCCCCTGCTCATCTATCT	M:1-367809	Complex	24
Col_2_Young	M	M	293364	293367	TTTC	GAAA	226	34	62	127	15	19	TTTC/GAAA	0.1504	2;2	38.5	1	38.8	1	60	68	0.1627	0.0221	0	4	1	1.4	34	209	AGAGAATACCACGTAGGAGT	ACTCCCCTGCTCATCTATCT	M:1-367809	Complex	24
ung11_176_1_Mature	M	M	293364	293367	TTTC	GAAA	234	61	53	112	20	41	TTTC/GAAA	0.2607	2;2	44.4	1	38.5	1	60	60	0.2752	0	0	4	1	1.3	60	218	AGAGAATACCACGTAGGAGT	ACTCCCCTGCTCATCTATCT	M:1-367809	Complex	24
Col_2_Mature	M	M	293364	293367	TTTC	GAAA	240	84	52	102	33	51	TTTC/GAAA	0.35	2;2	41.9	1	38.5	1	60	168	0.3684	0.0292	0	4	1	1.3	84	228	AGAGAATACCACGTAGGAGT	ACTCCCCTGCTCATCTATCT	M:1-367809	Complex	24
ung11_198_2_Mature	M	M	293364	293367	TTTC	GAAA	191	47	46	95	18	29	TTTC/GAAA	0.2461	2;2	38.4	1	38.5	1	60	22.5	0.2486	0.0314	0	4	1	1.6	45	181	AGAGAATACCACGTAGGAGT	ACTCCCCTGCTCATCTATCT	M:1-367809	Complex	24
ung_MTPA3G_2_Young	M	M	293364	293367	TTTC	GAAA	240	44	70	125	16	28	TTTC/GAAA	0.1833	2;2	41.8	1	38.4	1	60	43	0.1972	0	0	4	1	1.4	43	218	AGAGAATACCACGTAGGAGT	ACTCCCCTGCTCATCTATCT	M:1-367809	Complex	24
ung11_198_1_Young	M	M	293364	293367	TTTC	GAAA	238	42	68	125	16	26	TTTC/GAAA	0.1765	2;2	41.2	1	38.2	1	60	84	0.19	0.0252	0	4	1	1.5	42	221	AGAGAATACCACGTAGGAGT	ACTCCCCTGCTCATCTATCT	M:1-367809	Complex	24
ung11_176_1_Young	M	M	293364	293367	TTTC	GAAA	188	27	52	107	10	17	TTTC/GAAA	0.1436	2;2	42.1	1	38.1	1	60	26	0.1595	0.0213	0	4	1	1.3	26	163	AGAGAATACCACGTAGGAGT	ACTCCCCTGCTCATCTATCT	M:1-367809	Complex	24
ung11_198_2_Young	M	M	293364	293367	TTTC	GAAA	265	35	82	144	16	19	TTTC/GAAA	0.1321	2;2	36.3	1	38.9	1	59.9	70	0.1406	0.0189	0	4	1	1.2	35	249	AGAGAATACCACGTAGGAGT	ACTCCCCTGCTCATCTATCT	M:1-367809	Complex	24
ung11_163_2_Mature	M	M	222090	222091	GG	AA	52	6	20	25	3	3	GG/AA	0.1154	2;2	40.3	1	41	0	60	12	0.1176	0	0	2	1	1.5	6	51	CAGTCTCTCTCTTGGCCTTT	AGAGGAGAAGGCAGAGAAGA	M:1-367809	Complex	22
ung_MTPA3G_1_Mature	M	M	222090	222091	GG	AA	88	12	35	40	4	8	GG/AA	0.1364	2;2	36.7	1	40.8	1	60	24	0.1429	0	0	2	1	1.2	12	84	CAGTCTCTCTCTTGGCCTTT	AGAGGAGAAGGCAGAGAAGA	M:1-367809	Complex	22
ung11_198_2_Mature	M	M	222090	222091	GG	AA	110	10	43	57	6	4	GG/AA	0.0909	2;2	28.9	1	40.8	1	60	20	0.0917	0	0	2	1	1.6	10	109	CAGTCTCTCTCTTGGCCTTT	AGAGGAGAAGGCAGAGAAGA	M:1-367809	Complex	22
ung11_176_2_Mature	M	M	222090	222091	GG	AA	134	17	50	67	10	7	GG/AA	0.1269	2;2	35.1	1	40.5	1	60	34	0.1308	0	0	2	1	1.5	17	130	CAGTCTCTCTCTTGGCCTTT	AGAGGAGAAGGCAGAGAAGA	M:1-367809	Complex	22
ung11_198_1_Mature	M	M	222090	222091	GG	AA	126	10	50	62	5	5	GG/AA	0.0794	2;2	19.2	1	40.4	1	60	20	0.084	0	0	2	1	1.2	10	119	CAGTCTCTCTCTTGGCCTTT	AGAGGAGAAGGCAGAGAAGA	M:1-367809	Complex	22
Col-0_MTPA3G_2_Mature	M	M	222090	222091	GG	AA	84	13	34	37	7	6	GG/AA	0.1548	2;2	45.3	1	40.2	1	60	26	0.1566	0.0119	0	2	1	1	13	83	CAGTCTCTCTCTTGGCCTTT	AGAGGAGAAGGCAGAGAAGA	M:1-367809	Complex	22
ung_MTPA3G_1_Young	M	M	222090	222091	GG	AA	167	7	75	85	4	3	GG/AA	0.0419	2;2	34.1	1	40.1	1	60	14	0.0424	0.006	0	2	1	0.9	7	165	CAGTCTCTCTCTTGGCCTTT	AGAGGAGAAGGCAGAGAAGA	M:1-367809	Complex	22
ung11_176_1_Mature	M	M	222090	222091	GG	AA	135	26	43	64	8	18	GG/AA	0.1926	2;2	31.8	1	40.1	1	60	52	0.2	0.0148	0	2	1	1.3	26	130	CAGTCTCTCTCTTGGCCTTT	AGAGGAGAAGGCAGAGAAGA	M:1-367809	Complex	22
ung11_163_1_Young	M	M	222090	222091	GG	AA	217	14	81	120	5	9	GG/AA	0.0645	2;2	31.1	1	40.1	1	60	28	0.066	0.0046	0	2	1	1.5	14	212	CAGTCTCTCTCTTGGCCTTT	AGAGGAGAAGGCAGAGAAGA	M:1-367809	Complex	22
Col_1_Young	M	M	222090	222091	GG	AA	249	9	95	144	4	5	GG/AA	0.0361	2;2	46.1	1	40	1	60	18	0.0367	0	0	2	1	1	9	245	CAGTCTCTCTCTTGGCCTTT	AGAGGAGAAGGCAGAGAAGA	M:1-367809	Complex	22
Col-0_MTPA3G_2_Young	M	M	222090	222091	GG	AA	204	20	86	98	9	11	GG/AA	0.098	2;2	29.9	1	39.6	1	60	40	0.099	0.0098	0	2	1	1.4	20	202	CAGTCTCTCTCTTGGCCTTT	AGAGGAGAAGGCAGAGAAGA	M:1-367809	Complex	22
ung11_163_2_Young	M	M	222090	222091	GG	AA	112	10	44	57	6	4	GG/AA	0.0893	2;2	38	1	39.5	1	60	20	0.0935	0	0	2	1	1.5	10	107	CAGTCTCTCTCTTGGCCTTT	AGAGGAGAAGGCAGAGAAGA	M:1-367809	Complex	22
ung11_176_1_Young	M	M	222090	222091	GG	AA	143	19	60	64	9	10	GG/AA	0.1329	2;2	35.6	1	39.4	1	60	38	0.1367	0.021	0	2	1	1.4	19	139	CAGTCTCTCTCTTGGCCTTT	AGAGGAGAAGGCAGAGAAGA	M:1-367809	Complex	22
ung_MTPA3G_2_Young	M	M	222090	222091	GG	AA	148	15	64	69	8	7	GG/AA	0.1014	2;2	33.4	1	39.3	1	60	30	0.1027	0	0	2	1	1.1	15	146	CAGTCTCTCTCTTGGCCTTT	AGAGGAGAAGGCAGAGAAGA	M:1-367809	Complex	22
ung11_176_2_Young	M	M	222090	222091	GG	AA	196	24	78	94	9	15	GG/AA	0.1224	2;2	32.8	1	39.1	1	60	48	0.125	0.0153	0	2	1	1.1	24	192	CAGTCTCTCTCTTGGCCTTT	AGAGGAGAAGGCAGAGAAGA	M:1-367809	Complex	22
ung11_163_1_Mature	M	M	222090	222091	GG	AA	65	7	25	33	3	4	GG/AA	0.1077	2;2	39.3	1	39.1	1	60	14	0.1129	0	0	2	1	1.4	7	62	CAGTCTCTCTCTTGGCCTTT	AGAGGAGAAGGCAGAGAAGA	M:1-367809	Complex	22
Col-0_MTPA3G_1_Young	M	M	222090	222091	GG	AA	207	17	80	109	8	9	GG/AA	0.0821	2;2	31.9	1	39	1	60	16	0.0812	0.0145	0	2	1	1.4	16	197	CAGTCTCTCTCTTGGCCTTT	AGAGGAGAAGGCAGAGAAGA	M:1-367809	Complex	22
Col_2_Mature	M	M	222090	222091	GG	AA	138	19	49	64	7	12	GG/AA	0.1377	2;2	38.6	1	38.9	1	60	18	0.1406	0	0	2	1	1.5	18	128	CAGTCTCTCTCTTGGCCTTT	AGAGGAGAAGGCAGAGAAGA	M:1-367809	Complex	22
Col_1_Mature	M	M	222090	222091	GG	AA	123	21	42	58	8	13	GG/AA	0.1707	2;2	39.9	1	38.9	1	60	42	0.1736	0.0081	0	2	1	1.6	21	121	CAGTCTCTCTCTTGGCCTTT	AGAGGAGAAGGCAGAGAAGA	M:1-367809	Complex	22
Col_2_Young	M	M	222090	222091	GG	AA	146	13	60	71	6	7	GG/AA	0.089	2;2	39.4	1	38.4	1	60	26	0.0897	0.0068	0	2	1	1.4	13	145	CAGTCTCTCTCTTGGCCTTT	AGAGGAGAAGGCAGAGAAGA	M:1-367809	Complex	22
Col-0_MTPA3G_1_Mature	M	M	222090	222091	GG	AA	59	14	23	20	5	9	GG/AA	0.2373	2;2	28	1	38.1	1	60	13	0.2321	0.0508	0	2	1	0.8	13	56	CAGTCTCTCTCTTGGCCTTT	AGAGGAGAAGGCAGAGAAGA	M:1-367809	Complex	22
ung_MTPA3G_2_Mature	M	M	222090	222091	GG	AA	182	19	73	90	7	12	GG/AA	0.1044	2;2	20.5	1	37.4	1	60	18	0.1006	0.0385	0	2	1	1	18	179	CAGTCTCTCTCTTGGCCTTT	AGAGGAGAAGGCAGAGAAGA	M:1-367809	Complex	22
Col-0_MTPA3G_2_Young	M	M	315908	315965	GGTTGGGCCGGCCATAGGTTCGAATCCTGCCACCTTTCTTGTGGATCATCCTGTGGTT	AA	298	11	131	155	5	6	G/-59iGAA	0.0369	2;2	43.9	1	39.9	1	60	22	0.0386	0.0235	0	2	1	0.2	11	285	CACCCAACCCAACAGGTCAG	ACCGGATGATGGGAATAACG	M:1-367809	Complex	15
Col_1_Young	M	M	315908	315965	GGTTGGGCCGGCCATAGGTTCGAATCCTGCCACCTTTCTTGTGGATCATCCTGTGGTT	AA	278	12	118	148	5	7	G/-59iGAA	0.0432	2;2	37.1	1	39.6	1	60	24	0.0448	0.036	0	2	1	0.5	12	268	CACCCAACCCAACAGGTCAG	ACCGGATGATGGGAATAACG	M:1-367809	Complex	15
Col-0_MTPA3G_1_Mature	M	M	315908	315965	GGTTGGGCCGGCCATAGGTTCGAATCCTGCCACCTTTCTTGTGGATCATCCTGTGGTT	AA	60	11	24	25	7	4	G/-59iGAA	0.1833	2;2	44.5	1	39.6	1	60	22	0.1833	0.1	0	2	1	0.7	11	60	CACCCAACCCAACAGGTCAG	ACCGGATGATGGGAATAACG	M:1-367809	Complex	15
ung_MTPA3G_1_Mature	M	M	315908	315965	GGTTGGGCCGGCCATAGGTTCGAATCCTGCCACCTTTCTTGTGGATCATCCTGTGGTT	AA	159	7	78	74	3	4	G/-59iGAA	0.044	2;2	59	1	39.5	1	60	14	0.0452	0.0126	0	2	1	0.6	7	155	CACCCAACCCAACAGGTCAG	ACCGGATGATGGGAATAACG	M:1-367809	Complex	15
Col-0_MTPA3G_1_Young	M	M	315908	315965	GGTTGGGCCGGCCATAGGTTCGAATCCTGCCACCTTTCTTGTGGATCATCCTGTGGTT	AA	260	13	118	129	6	7	G/-59iGAA	0.05	2;2	56.4	1	38.6	1	60	26	0.0506	0.0231	0	2	1	0.8	13	257	CACCCAACCCAACAGGTCAG	ACCGGATGATGGGAATAACG	M:1-367809	Complex	15
ung11_176_1_Young	M	M	315908	315965	GGTTGGGCCGGCCATAGGTTCGAATCCTGCCACCTTTCTTGTGGATCATCCTGTGGTT	AA	159	10	64	85	4	6	GTT/-56AA	0.0629	2;2	50.1	1	38.5	1	60	20	0.0649	0.0629	0	2	1	0.2	10	154	CACCCAACCCAACAGGTCAG	ACCGGATGATGGGAATAACG	M:1-367809	Complex	15
Col_2_Young	M	M	315908	315965	GGTTGGGCCGGCCATAGGTTCGAATCCTGCCACCTTTCTTGTGGATCATCCTGTGGTT	AA	141	8	65	68	5	3	G/-59iGAA	0.0567	2;2	54.1	1	38.4	1	60	16	0.0567	0.0355	0	2	1	0.1	8	141	CACCCAACCCAACAGGTCAG	ACCGGATGATGGGAATAACG	M:1-367809	Complex	15
ung11_163_1_Young	M	M	315908	315965	GGTTGGGCCGGCCATAGGTTCGAATCCTGCCACCTTTCTTGTGGATCATCCTGTGGTT	AA	281	15	119	147	7	8	G/-59iGAA	0.0534	2;2	43.5	1	38.4	1	60	30	0.0543	0.0498	0	2	1	0.3	15	276	CACCCAACCCAACAGGTCAG	ACCGGATGATGGGAATAACG	M:1-367809	Complex	15
ung11_163_1_Mature	M	M	315908	315965	GGTTGGGCCGGCCATAGGTTCGAATCCTGCCACCTTTCTTGTGGATCATCCTGTGGTT	AA	76	7	34	35	3	4	G/-59iGAA	0.0921	2;2	50.1	1	38.2	1	60	14	0.0972	0.0658	0	2	1	0.4	7	72	CACCCAACCCAACAGGTCAG	ACCGGATGATGGGAATAACG	M:1-367809	Complex	15
ung11_176_2_Mature	M	M	315908	315965	GGTTGGGCCGGCCATAGGTTCGAATCCTGCCACCTTTCTTGTGGATCATCCTGTGGTT	AA	177	12	83	80	5	7	G/-59iGAA	0.0678	2;2	53.3	1	38.2	1	60	24	0.0698	0.0282	0	2	1	0.7	12	172	CACCCAACCCAACAGGTCAG	ACCGGATGATGGGAATAACG	M:1-367809	Complex	15
Col_1_Mature	M	M	315908	315965	GGTTGGGCCGGCCATAGGTTCGAATCCTGCCACCTTTCTTGTGGATCATCCTGTGGTT	AA	199	15	90	93	7	8	G/-59iGAA	0.0754	2;2	42.7	1	37.5	1	60	14	0.0722	0.0653	0	2	1	0.6	14	194	CACCCAACCCAACAGGTCAG	ACCGGATGATGGGAATAACG	M:1-367809	Complex	15
ung11_198_2_Young	M	M	315908	315965	GGTTGGGCCGGCCATAGGTTCGAATCCTGCCACCTTTCTTGTGGATCATCCTGTGGTT	AA	229	9	110	110	5	4	G/-59iGAA	0.0393	2;2	42.8	1	37.4	1	60	18	0.0404	0.0262	0	2	1	1.4	9	223	CACCCAACCCAACAGGTCAG	ACCGGATGATGGGAATAACG	M:1-367809	Complex	15
Col_2_Mature	M	M	315908	315965	GGTTGGGCCGGCCATAGGTTCGAATCCTGCCACCTTTCTTGTGGATCATCCTGTGGTT	AA	196	9	96	88	3	6	G/-59iGAA	0.0459	2;2	38.2	1	37.3	1	60	18	0.0471	0.0255	0	2	1	0.4	9	191	CACCCAACCCAACAGGTCAG	ACCGGATGATGGGAATAACG	M:1-367809	Complex	15
Col-0_MTPA3G_2_Mature	M	M	315908	315965	GGTTGGGCCGGCCATAGGTTCGAATCCTGCCACCTTTCTTGTGGATCATCCTGTGGTT	AA	125	22	49	53	12	10	G/-59iGAA	0.176	2;2	43.1	1	37.3	1	60	44	0.1818	0.128	0	2	1	0.7	22	121	CACCCAACCCAACAGGTCAG	ACCGGATGATGGGAATAACG	M:1-367809	Complex	15
ung_MTPA3G_1_Young	M	M	315908	315965	GGTTGGGCCGGCCATAGGTTCGAATCCTGCCACCTTTCTTGTGGATCATCCTGTGGTT	AA	205	9	96	100	5	4	G/-59iGAA	0.0439	2;2	41.3	1	39.7	1	59	18	0.0452	0.0293	0	2	1	1.3	9	199	CACCCAACCCAACAGGTCAG	ACCGGATGATGGGAATAACG	M:1-367809	Complex	15
ung11_198_1_Young	M	M	247673	247681	CGCGGGGGC	GGGG	198	8	88	101	5	3	CGGGC/-5GGGG	0.0404	2;2	29.1	1	41	0	44.5	16	0.0423	0	0	5	1	1	8	189	TATGAGATTGATAGTTTGAT	GGCCCGGCAGGCTAGCGATC	M:1-367809	Complex	11
ung_MTPA3G_2_Mature	M	M	247673	247681	CGCGGGGGC	GGGG	217	18	107	91	10	8	CGGGC/-5GGGG	0.0829	2;2	23.2	1	40.6	1	42.1	36	0.0849	0.0184	0	5	1	1.1	18	212	TATGAGATTGATAGTTTGAT	GGCCCGGCAGGCTAGCGATC	M:1-367809	Complex	11
Col_1_Young	M	M	247673	247681	CGCGGGGGC	GGGG	308	19	138	151	12	7	CGGGC/-5GGGG	0.0617	2;2	25.2	1	40.2	1	41	38	0.0638	0.0065	0	5	1	0.7	19	298	TATGAGATTGATAGTTTGAT	GGCCCGGCAGGCTAGCGATC	M:1-367809	Complex	11
Col-0_MTPA3G_1_Young	M	M	247673	247681	CGCGGGGGC	GGGG	270	11	128	131	7	4	CGGGC/-5GGGG	0.0407	2;2	27.7	1	40.9	1	39.1	22	0.0417	0	0	5	1	0.7	11	264	TATGAGATTGATAGTTTGAT	GGCCCGGCAGGCTAGCGATC	M:1-367809	Complex	11
Col_2_Mature	M	M	247673	247681	CGCGGGGGC	GGGG	188	13	87	88	8	5	CGGGC/-5GGGG	0.0691	2;2	28.7	1	41	0	37.5	26	0.0718	0	0	5	1	0.5	13	181	TATGAGATTGATAGTTTGAT	GGCCCGGCAGGCTAGCGATC	M:1-367809	Complex	11
ung11_198_2_Mature	M	M	247673	247681	CGCGGGGGC	GGGG	131	13	57	59	8	5	CGGGC/-5GGGG	0.0992	2;2	27.9	1	40.4	1	36.9	26	0.1048	0	0	5	1	0.7	13	124	TATGAGATTGATAGTTTGAT	GGCCCGGCAGGCTAGCGATC	M:1-367809	Complex	11
ung11_163_2_Young	M	M	247673	247681	CGCGGGGGC	GGGG	166	6	73	87	3	3	CGGGC/-5GGGG	0.0361	2;2	24.3	1	40.8	1	36	12	0.0366	0.006	0	5	1	0.2	6	164	TATGAGATTGATAGTTTGAT	GGCCCGGCAGGCTAGCGATC	M:1-367809	Complex	11
ung11_176_2_Mature	M	M	247673	247681	CGCGGGGGC	GGGG	196	13	83	100	9	4	CGGGC/-5GGGG	0.0663	2;2	26.8	1	40	1	34.9	26	0.0674	0.0051	0	5	1	0.8	13	193	TATGAGATTGATAGTTTGAT	GGCCCGGCAGGCTAGCGATC	M:1-367809	Complex	11
ung11_176_2_Young	M	M	247673	247681	CGCGGGGGC	GGGG	276	9	129	138	4	5	CGGGC/-5GGGG	0.0326	2;2	26.2	1	40.9	1	33	18	0.0336	0.0036	0	5	1	0.4	9	268	TATGAGATTGATAGTTTGAT	GGCCCGGCAGGCTAGCGATC	M:1-367809	Complex	11
Col_1_Mature	M	M	247673	247681	CGCGGGGGC	GGGG	184	7	83	94	4	3	CGGGC/-5GGGG	0.038	2;2	25.3	1	40.9	1	31.6	14	0.038	0.0054	0	5	1	0.9	7	184	TATGAGATTGATAGTTTGAT	GGCCCGGCAGGCTAGCGATC	M:1-367809	Complex	11
Col-0_MTPA3G_2_Mature	M	M	247673	247681	CGCGGGGGC	GGGG	99	7	44	46	4	3	CGGGC/-5GGGG	0.0707	2;2	25.3	1	37.6	1	30.3	6	0.0645	0.0101	0	5	1	1.3	6	93	TATGAGATTGATAGTTTGAT	GGCCCGGCAGGCTAGCGATC	M:1-367809	Complex	11
Col_1_Mature	M	M	265823	265826	C	AA	125	11	58	52	6	5	GAAC/+5	0.088	2;2	28.3	1	40	1	58.4	22	0.0909	0.008	0	0	0	2.4	11	121	ACATGGTAGAAAACCAAGAA	AGGGGGCATAGAGATTTCTT	M:1-367809	Complex	10
ung11_163_2_Young	M	M	265823	265826	C	AA	127	13	54	59	8	5	GAAC/+5	0.1024	2;2	37.9	1	39.5	1	55.1	26	0.104	0.0079	0	0	0	2.8	13	125	ACATGGTAGAAAACCAAGAA	AGGGGGCATAGAGATTTCTT	M:1-367809	Complex	10
ung11_198_2_Mature	M	M	265823	265826	C	AA	99	19	36	43	11	8	GAAC/+5	0.1919	2;2	39.5	1	39.6	1	52.9	38	0.1939	0.0202	0	0	0	2.8	19	98	ACATGGTAGAAAACCAAGAA	AGGGGGCATAGAGATTTCTT	M:1-367809	Complex	10
ung11_176_2_Young	M	M	265823	265826	C	AA	175	15	82	73	7	8	GAAC/+5	0.0857	2;2	40.1	1	39.6	1	51.4	30	0.0882	0.0057	0	0	0	2.9	15	170	ACATGGTAGAAAACCAAGAA	AGGGGGCATAGAGATTTCTT	M:1-367809	Complex	10
ung11_176_2_Mature	M	M	265823	265826	C	AA	142	18	64	58	8	10	GAAC/+5	0.1268	2;2	45.2	1	39.5	1	50.4	36	0.1277	0	0	0	0	3	18	141	ACATGGTAGAAAACCAAGAA	AGGGGGCATAGAGATTTCTT	M:1-367809	Complex	10
ung11_163_2_Mature	M	M	265823	265826	C	AA	58	7	21	30	3	4	GAAC/+5	0.1207	2;2	33.4	1	40.6	1	49.6	14	0.125	0	0	0	0	2.9	7	56	ACATGGTAGAAAACCAAGAA	AGGGGGCATAGAGATTTCTT	M:1-367809	Complex	10
Col_2_Mature	M	M	265823	265826	C	AA	131	14	53	63	6	8	GAAC/+5	0.1069	2;2	42.2	1	40.3	1	49.4	28	0.1102	0	0	0	0	2.8	14	127	ACATGGTAGAAAACCAAGAA	AGGGGGCATAGAGATTTCTT	M:1-367809	Complex	10
Col-0_MTPA3G_1_Mature	M	M	265823	265826	C	AA	59	17	21	21	5	12	GAAC/+5	0.2881	2;2	38.4	1	40.7	1	47.5	34	0.2881	0	0	0	0	2.6	17	59	ACATGGTAGAAAACCAAGAA	AGGGGGCATAGAGATTTCTT	M:1-367809	Complex	10
ung11_176_1_Mature	M	M	265823	265826	C	AA	123	26	50	40	11	15	GAAC/+5	0.2114	2;2	43.8	1	39.9	1	45.3	52	0.2149	0.0081	0	0	0	3	26	121	ACATGGTAGAAAACCAAGAA	AGGGGGCATAGAGATTTCTT	M:1-367809	Complex	10
ung_MTPA3G_2_Young	M	M	265823	265826	C	AA	157	8	67	82	3	5	GAAC/+5	0.051	2;2	35.9	1	40.3	1	42.5	16	0.0537	0	0	0	0	2.8	8	149	ACATGGTAGAAAACCAAGAA	AGGGGGCATAGAGATTTCTT	M:1-367809	Complex	10
ung_MTPA3G	M	M	141824	141925	ACTCTATACATCGTGTTACCACTTAGCAGAGTCCTGTGTTTTTAATAAACAGTCGCTACCCCCTGGTATGTGCCGCTTTCCTAATCAAAAGATAGG	CCCCTATACTTCACCTTGCGGTTTCGCAGAGACCTGTGTTTTTGCTAAACAGTCGCTTGGATCTATTCACTGCGGCTCTCTCGGGCTTTAACACCCTATC	186	81	50	55	49	32	GACTCTATACATCGTGTTACCACTTAGCAGAGTCCTGTGTTTTTAATAAACAGTCGCTACCCCCTGGTATGTGCCGCTTTCCTAATCAAAAGATAGG/+101	0.4355	2;2	73	1	39.2	1	58.1	80	0.4494	0.4355	0	0	0	0	80	178	CAGCACCGGGCAGGTGTCAG	AGAGCACCCCTTCTCCCGAA	M:1-367809	Complex	2
Col-0_MTPA3G	M	M	141824	141925	ACTCTATACATCGTGTTACCACTTAGCAGAGTCCTGTGTTTTTAATAAACAGTCGCTACCCCCTGGTATGTGCCGCTTTCCTAATCAAAAGATAGG	CCCCTATACTTCACCTTGCGGTTTCGCAGAGACCTGTGTTTTTGCTAAACAGTCGCTTGGATCTATTCACTGCGGCTCTCTCGGGCTTTAACACCCTATC	394	131	123	140	74	57	GACTCTATACATCGTGTTACCACTTAGCAGAGTCCTGTGTTTTTAATAAACAGTCGCTACCCCCTGGTATGTGCCGCTTTCCTAATCAAAAGATAGG/+101	0.3325	2;2	65.2	1	38.8	1	55.8	262	0.3394	0.3325	0	0	0	0	131	386	CAGCACCGGGCAGGTGTCAG	AGAGCACCCCTTCTCCCGAA	M:1-367809	Complex	2
Col-0	M	M	36437	36509	CAAGCTTTAACTTCCCTTCGGGGAAAGGGAAAGACCTTGAAAACTCTTTCCGTATAGGCCAGAAAACAGCTTG	GAAAGACCTTGAAAACTTTAACTTCC	211	12	50	146	5	7	C/-73iGAAAGACCTTGAAAACTTTAACTTCC	0.0569	2;2	30.8	1	39.6	1	56.7	24	0.0588	0.0569	1	2	1	0.2	12	204	GCTTCCCTTCCCTTTACAGG	CTTAGAGAAAGACTGACTCT	M:1-367809	Complex	1
ung10_176	M	M	141405	141407	CAT	AGA	292	18	146	127	10	8	CAT/AGA	0.0616	2;2	21.2	1	37.8	1	51.4	36	0.065	0.0137	0	1	1	2.4	18	277	CTCCGTTACTCTTTAGGAGG	CCGCCCCAGATAAACTACCC	M:1-367809	Complex	1
ung10_176	M	M	141417	141418	AT	TC	302	17	153	125	6	11	AT/TC	0.0563	2;2	12.5	1	39	1	49.9	34	0.0646	0.0033	0	1	1	2.4	17	263	TTAGGAGGCATCCGCCCCAG	AAACTACCCACCTCGCAGTG	M:1-367809	Complex	1
ung11_163_2_Mature	M	M	142821	142823	GTA	TGG	66	8	31	27	5	3	GTA/TGG	0.1212	2;2	18.2	1	41	0	48	16	0.129	0	0	1	1	2.1	8	62	GATTGCTTAGGGACCTTAGC	CGATCTGGGCTGTTTCCCTC	M:1-367809	Complex	1
Col_1_Mature	M	M	293363	293367	TTTTC	CGAAA	196	11	82	103	4	7	T/-5iCGAAA	0.0561	2;2	28.6	1	37.9	1	60	22	0.0604	0.0408	0	1	1	0.4	11	182	AAGAGAATACCACGTAGGAG	ACTCCCCTGCTCATCTATCT	M:1-367809	Complex	1
Col-0_MTPA3G_2_Young	M	M	32196	32197	GA	G	267	7	121	137	3	4	A/-1	0.0262	2;2	34.9	1	41	0	60	14	0.0271	0	5	6	1	0.4	7	258	TCCCTTTGGCCTTTAGTATA	AAAAAGGTGCTTGAATTGAA	M:1-367809	Deletion	31
ung11_163_2_Young	M	M	32196	32197	GA	G	188	9	84	95	5	4	A/-1	0.0479	2;2	56.9	1	41	0	60	18	0.0506	0	5	6	1	0.6	9	178	TCCCTTTGGCCTTTAGTATA	AAAAAGGTGCTTGAATTGAA	M:1-367809	Deletion	31
ung11_198_2_Young	M	M	32196	32197	GA	G	285	14	131	138	8	6	A/-1	0.0491	2;2	50.1	1	41	0	60	28	0.0511	0	5	6	1	0.7	14	274	TCCCTTTGGCCTTTAGTATA	AAAAAGGTGCTTGAATTGAA	M:1-367809	Deletion	31
ung_MTPA3G	M	M	32196	32197	GA	G	101	19	34	48	7	12	A/-1	0.1881	2;2	41	1	40.6	1	60	38	0.1881	0	5	6	1	0.4	19	101	TCCCTTTGGCCTTTAGTATA	AAAAAGGTGCTTGAATTGAA	M:1-367809	Deletion	31
Col_2_Young	M	M	32196	32197	GA	G	168	11	78	79	5	6	A/-1	0.0655	2;2	50.8	1	40.6	1	60	22	0.0671	0	5	6	1	0.8	11	164	TCCCTTTGGCCTTTAGTATA	AAAAAGGTGCTTGAATTGAA	M:1-367809	Deletion	31
ung_MTPA3G_2_Mature	M	M	32196	32197	GA	G	191	24	79	88	12	12	A/-1	0.1257	2;2	49.9	1	40.6	1	60	48	0.1297	0.0052	5	6	1	0.8	24	185	TCCCTTTGGCCTTTAGTATA	AAAAAGGTGCTTGAATTGAA	M:1-367809	Deletion	31
ung11_198_1_Mature	M	M	32196	32197	GA	G	171	14	76	81	6	8	A/-1	0.0819	2;2	50.6	1	40.4	1	60	28	0.0843	0	5	6	1	0.2	14	166	TCCCTTTGGCCTTTAGTATA	AAAAAGGTGCTTGAATTGAA	M:1-367809	Deletion	31
ung_MTPA3G_1_Young	M	M	32196	32197	GA	G	242	14	103	125	7	7	A/-1	0.0579	2;2	50.1	1	40.4	1	60	28	0.0596	0	5	6	1	0.3	14	235	TCCCTTTGGCCTTTAGTATA	AAAAAGGTGCTTGAATTGAA	M:1-367809	Deletion	31
Col_1_Mature	M	M	32196	32197	GA	G	156	14	66	76	6	8	A/-1	0.0897	2;2	51.3	1	40.4	1	60	28	0.0933	0	5	6	1	0.7	14	150	TCCCTTTGGCCTTTAGTATA	AAAAAGGTGCTTGAATTGAA	M:1-367809	Deletion	31
Col-0_MTPA3G_1_Young	M	M	32196	32197	GA	G	260	17	119	123	6	11	A/-1	0.0654	2;2	49.5	1	40.2	1	60	34	0.0672	0.0038	5	6	1	0.6	17	253	TCCCTTTGGCCTTTAGTATA	AAAAAGGTGCTTGAATTGAA	M:1-367809	Deletion	31
ung11_198_1_Young	M	M	32196	32197	GA	G	216	16	95	105	6	10	A/-1	0.0741	2;2	39	1	40.2	1	60	32	0.0769	0.0046	5	6	1	0.6	16	208	TCCCTTTGGCCTTTAGTATA	AAAAAGGTGCTTGAATTGAA	M:1-367809	Deletion	31
ung11_176_2_Young	M	M	32196	32197	GA	G	269	20	126	122	9	11	A/-1	0.0743	2;2	43.9	1	40.1	1	60	40	0.0763	0.0074	5	6	1	0.3	20	262	TCCCTTTGGCCTTTAGTATA	AAAAAGGTGCTTGAATTGAA	M:1-367809	Deletion	31
ung_MTPA3G_2_Young	M	M	32196	32197	GA	G	236	9	107	120	4	5	A/-1	0.0381	2;2	45.6	1	40	1	60	18	0.04	0.0042	5	6	1	0.1	9	225	TCCCTTTGGCCTTTAGTATA	AAAAAGGTGCTTGAATTGAA	M:1-367809	Deletion	31
ung11_176_1_Mature	M	M	32196	32197	GA	G	138	11	57	70	6	5	A/-1	0.0797	2;2	35	1	40	1	60	22	0.0846	0.0072	5	6	1	0.5	11	130	TCCCTTTGGCCTTTAGTATA	AAAAAGGTGCTTGAATTGAA	M:1-367809	Deletion	31
Col_2_Mature	M	M	32196	32197	GA	G	196	16	90	90	7	9	A/-1	0.0816	2;2	45.5	1	39.9	1	60	32	0.0833	0.0051	5	6	1	0.4	16	192	TCCCTTTGGCCTTTAGTATA	AAAAAGGTGCTTGAATTGAA	M:1-367809	Deletion	31
Col-0_MTPA3G	M	M	32196	32197	GA	G	236	26	93	117	11	15	A/-1	0.1102	2;2	47.9	1	39.8	1	60	52	0.1135	0.0127	5	6	1	0.3	26	229	TCCCTTTGGCCTTTAGTATA	AAAAAGGTGCTTGAATTGAA	M:1-367809	Deletion	31
ung11_163_1_Young	M	M	32196	32197	GA	G	332	17	151	163	8	9	A/-1	0.0512	2;2	46.8	1	39.8	1	60	34	0.0531	0.006	5	6	1	0.5	17	320	TCCCTTTGGCCTTTAGTATA	AAAAAGGTGCTTGAATTGAA	M:1-367809	Deletion	31
ung11_176_1_Young	M	M	32196	32197	GA	G	226	16	95	115	8	8	A/-1	0.0708	2;2	56	1	39.6	1	60	32	0.0731	0	5	6	1	0.4	16	219	TCCCTTTGGCCTTTAGTATA	AAAAAGGTGCTTGAATTGAA	M:1-367809	Deletion	31
ung10_115	M	M	32196	32197	GA	G	149	8	60	80	4	4	A/-1	0.0537	2;2	41.8	1	39.5	1	60	16	0.0559	0	5	6	1	0.9	8	143	TCCCTTTGGCCTTTAGTATA	AAAAAGGTGCTTGAATTGAA	M:1-367809	Deletion	31
ung10_163	M	M	32196	32197	GA	G	432	50	180	196	29	21	A/-1	0.1157	2;2	46.2	1	39.5	1	60	100	0.1225	0.0093	5	6	1	1	50	408	TCCCTTTGGCCTTTAGTATA	AAAAAGGTGCTTGAATTGAA	M:1-367809	Deletion	31
Col_1_Young	M	M	32196	32197	GA	G	299	12	136	148	4	8	A/-1	0.0401	2;2	43.3	1	39.4	1	60	24	0.0411	0.0033	5	6	1	0.6	12	292	TCCCTTTGGCCTTTAGTATA	AAAAAGGTGCTTGAATTGAA	M:1-367809	Deletion	31
ung_MTPA3G_1_Mature	M	M	32196	32197	GA	G	133	17	50	66	7	10	A/-1	0.1278	2;2	53.7	1	39.4	1	60	16	0.125	0	5	6	1	0.7	16	128	TCCCTTTGGCCTTTAGTATA	AAAAAGGTGCTTGAATTGAA	M:1-367809	Deletion	31
ung11_198_2_Mature	M	M	32196	32197	GA	G	121	20	47	54	9	11	A/-1	0.1653	2;2	47.5	1	39.3	1	60	40	0.1709	0.0165	5	6	1	0.8	20	117	TCCCTTTGGCCTTTAGTATA	AAAAAGGTGCTTGAATTGAA	M:1-367809	Deletion	31
ung10_176	M	M	32196	32197	GA	G	307	28	131	146	11	17	A/-1	0.0912	2;2	45.8	1	39.1	1	60	56	0.0962	0.0065	5	6	1	0.8	28	291	TCCCTTTGGCCTTTAGTATA	AAAAAGGTGCTTGAATTGAA	M:1-367809	Deletion	31
ung10_203	M	M	32196	32197	GA	G	138	11	60	66	6	5	A/-1	0.0797	2;2	44.5	1	38.4	1	60	22	0.088	0	5	6	1	1.3	11	125	TCCCTTTGGCCTTTAGTATA	AAAAAGGTGCTTGAATTGAA	M:1-367809	Deletion	31
ung11_176_2_Mature	M	M	32196	32197	GA	G	201	14	86	99	9	5	A/-1	0.0697	2;2	32.1	1	38.3	1	60	28	0.0711	0.0199	5	6	1	0.7	14	197	TCCCTTTGGCCTTTAGTATA	AAAAAGGTGCTTGAATTGAA	M:1-367809	Deletion	31
ung10_198	M	M	32196	32197	GA	G	127	14	47	64	5	9	A/-1	0.1102	2;2	48.2	1	38.2	1	60	28	0.1228	0.0079	5	6	1	1.4	14	114	TCCCTTTGGCCTTTAGTATA	AAAAAGGTGCTTGAATTGAA	M:1-367809	Deletion	31
ung10_201	M	M	32196	32197	GA	G	139	9	63	66	4	5	A/-1	0.0647	2;2	35.6	1	38	1	60	18	0.0672	0.0072	5	6	1	0.9	9	134	TCCCTTTGGCCTTTAGTATA	AAAAAGGTGCTTGAATTGAA	M:1-367809	Deletion	31
Col-0_MTPA3G_2_Mature	M	M	32196	32197	GA	G	93	20	40	33	11	9	A/-1	0.2151	2;2	42.8	1	37.9	1	60	19	0.2088	0.043	5	6	1	0.3	19	91	TCCCTTTGGCCTTTAGTATA	AAAAAGGTGCTTGAATTGAA	M:1-367809	Deletion	31
Col-0	M	M	32196	32197	GA	G	363	23	145	195	11	12	A/-1	0.0634	2;2	42	1	37.8	1	60	22	0.0615	0.0138	5	6	1	0.5	22	358	TCCCTTTGGCCTTTAGTATA	AAAAAGGTGCTTGAATTGAA	M:1-367809	Deletion	31
Col-0_MTPA3G_1_Mature	M	M	32196	32197	GA	G	64	6	24	34	3	3	A/-1	0.0938	2;2	30.2	1	37.3	1	60	12	0.0968	0.0312	5	6	1	0.5	6	62	TCCCTTTGGCCTTTAGTATA	AAAAAGGTGCTTGAATTGAA	M:1-367809	Deletion	31
Col-0_MTPA3G_1_Mature	M	M	128840	128841	GA	G	29	9	9	11	3	6	A/-1	0.3103	2;2	23.1	1	40.9	1	60	18	0.3913	0.0345	9	10	1	1.4	9	23	AACACTTTAGGCATTTACAG	AAAAAAAAACCTAACCATAG	M:1-367809	Deletion	31
ung_MTPA3G_1_Young	M	M	128840	128841	GA	G	106	17	36	52	9	8	A/-1	0.1604	2;2	36.5	1	40.8	1	60	34	0.1789	0	9	10	1	1.1	17	95	AACACTTTAGGCATTTACAG	AAAAAAAAACCTAACCATAG	M:1-367809	Deletion	31
Col_2_Mature	M	M	128840	128841	GA	G	111	18	38	52	9	9	A/-1	0.1622	2;2	34.6	1	40.8	1	60	36	0.1748	0	9	10	1	1.2	18	103	AACACTTTAGGCATTTACAG	AAAAAAAAACCTAACCATAG	M:1-367809	Deletion	31
Col-0_MTPA3G_1_Young	M	M	128840	128841	GA	G	143	25	42	71	8	17	A/-1	0.1748	2;2	38.4	1	40.7	1	60	50	0.1866	0.007	9	10	1	1.2	25	134	AACACTTTAGGCATTTACAG	AAAAAAAAACCTAACCATAG	M:1-367809	Deletion	31
ung11_198_1_Mature	M	M	128840	128841	GA	G	97	12	30	55	5	7	A/-1	0.1237	2;2	42.6	1	40.7	1	60	24	0.1304	0	9	10	1	1.9	12	92	AACACTTTAGGCATTTACAG	AAAAAAAAACCTAACCATAG	M:1-367809	Deletion	31
ung11_163_2_Young	M	M	128840	128841	GA	G	73	13	23	37	4	9	A/-1	0.1781	2;2	41.8	1	40.6	1	60	26	0.1884	0.0137	9	10	1	0.2	13	69	AACACTTTAGGCATTTACAG	AAAAAAAAACCTAACCATAG	M:1-367809	Deletion	31
ung11_176_2_Young	M	M	128840	128841	GA	G	168	34	59	73	17	17	A/-1	0.2024	2;2	45.5	1	40.4	1	60	68	0.2222	0.0179	9	10	1	1	34	153	AACACTTTAGGCATTTACAG	AAAAAAAAACCTAACCATAG	M:1-367809	Deletion	31
Col_1_Young	M	M	128840	128841	GA	G	168	21	66	79	7	14	A/-1	0.125	2;2	40.9	1	40.4	1	60	42	0.14	0	9	10	1	1.2	21	150	AACACTTTAGGCATTTACAG	AAAAAAAAACCTAACCATAG	M:1-367809	Deletion	31
Col_1_Mature	M	M	128840	128841	GA	G	91	16	27	47	7	9	A/-1	0.1758	2;2	38	1	40.4	1	60	32	0.1905	0.022	9	10	1	1.8	16	84	AACACTTTAGGCATTTACAG	AAAAAAAAACCTAACCATAG	M:1-367809	Deletion	31
Col-0	M	M	128840	128841	GA	G	170	56	46	67	21	35	A/-1	0.3294	2;2	37.9	1	40.2	1	60	112	0.3436	0.0118	9	10	1	1	56	163	AACACTTTAGGCATTTACAG	AAAAAAAAACCTAACCATAG	M:1-367809	Deletion	31
ung11_198_1_Young	M	M	128840	128841	GA	G	98	19	28	49	9	10	A/-1	0.1939	2;2	32.5	1	40.1	1	60	38	0.2088	0	9	10	1	1.1	19	91	AACACTTTAGGCATTTACAG	AAAAAAAAACCTAACCATAG	M:1-367809	Deletion	31
ung10_176	M	M	128840	128841	GA	G	180	21	72	81	8	13	A/-1	0.1167	2;2	51.5	1	40	1	60	42	0.1355	0	9	10	1	1.6	21	155	AACACTTTAGGCATTTACAG	AAAAAAAAACCTAACCATAG	M:1-367809	Deletion	31
ung_MTPA3G_2_Young	M	M	128840	128841	GA	G	131	22	37	70	13	9	A/-1	0.1679	2;2	35.8	1	39.9	1	60	44	0.1803	0	9	10	1	1.2	22	122	AACACTTTAGGCATTTACAG	AAAAAAAAACCTAACCATAG	M:1-367809	Deletion	31
Col-0_MTPA3G	M	M	128840	128841	GA	G	97	20	28	48	5	15	A/-1	0.2062	2;2	41.9	1	39.7	1	60	40	0.2273	0	9	10	1	0.8	20	88	AACACTTTAGGCATTTACAG	AAAAAAAAACCTAACCATAG	M:1-367809	Deletion	31
ung11_198_2_Mature	M	M	128840	128841	GA	G	88	8	33	46	3	5	A/-1	0.0909	2;2	36.1	1	39.7	1	60	16	0.1039	0.0114	9	10	1	1.5	8	77	AACACTTTAGGCATTTACAG	AAAAAAAAACCTAACCATAG	M:1-367809	Deletion	31
Col-0_MTPA3G_2_Young	M	M	128840	128841	GA	G	144	29	44	67	12	17	A/-1	0.2014	2;2	41.9	1	39.6	1	60	58	0.2164	0.0069	9	10	1	1.4	29	134	AACACTTTAGGCATTTACAG	AAAAAAAAACCTAACCATAG	M:1-367809	Deletion	31
ung11_176_2_Mature	M	M	128840	128841	GA	G	94	20	36	36	9	11	A/-1	0.2128	2;2	39.2	1	39.6	1	60	40	0.2273	0	9	10	1	1.4	20	88	AACACTTTAGGCATTTACAG	AAAAAAAAACCTAACCATAG	M:1-367809	Deletion	31
ung11_198_2_Young	M	M	128840	128841	GA	G	148	26	48	72	11	15	A/-1	0.1757	2;2	36	1	39.3	1	60	25	0.1852	0	9	10	1	1.3	25	135	AACACTTTAGGCATTTACAG	AAAAAAAAACCTAACCATAG	M:1-367809	Deletion	31
Col-0_MTPA3G_2_Mature	M	M	128840	128841	GA	G	41	8	13	20	5	3	A/-1	0.1951	2;2	35	1	39.2	1	60	16	0.2222	0	9	10	1	1.8	8	36	AACACTTTAGGCATTTACAG	AAAAAAAAACCTAACCATAG	M:1-367809	Deletion	31
ung10_115	M	M	128840	128841	GA	G	91	13	27	48	5	8	A/-1	0.1429	2;2	32.7	1	39.1	1	60	12	0.1579	0.011	9	10	1	1.2	12	76	AACACTTTAGGCATTTACAG	AAAAAAAAACCTAACCATAG	M:1-367809	Deletion	31
ung_MTPA3G_2_Mature	M	M	128840	128841	GA	G	117	16	47	53	7	9	A/-1	0.1368	2;2	39.8	1	39.1	1	60	32	0.1553	0	9	10	1	1.3	16	103	AACACTTTAGGCATTTACAG	AAAAAAAAACCTAACCATAG	M:1-367809	Deletion	31
Col_2_Young	M	M	128840	128841	GA	G	85	10	30	44	5	5	A/-1	0.1176	2;2	28.9	1	39.1	1	60	9	0.1139	0.0118	9	10	1	1.3	9	79	AACACTTTAGGCATTTACAG	AAAAAAAAACCTAACCATAG	M:1-367809	Deletion	31
ung10_163	M	M	128840	128841	GA	G	335	44	118	165	16	28	A/-1	0.1313	2;2	40.4	1	38.9	1	60	21	0.1458	0.003	9	10	1	1.7	42	288	AACACTTTAGGCATTTACAG	AAAAAAAAACCTAACCATAG	M:1-367809	Deletion	31
ung11_176_1_Mature	M	M	128840	128841	GA	G	90	19	30	37	8	11	A/-1	0.2111	2;2	37.2	1	38.8	1	60	38	0.2405	0	9	10	1	1	19	79	AACACTTTAGGCATTTACAG	AAAAAAAAACCTAACCATAG	M:1-367809	Deletion	31
ung11_163_1_Young	M	M	128840	128841	GA	G	143	24	47	72	11	13	A/-1	0.1678	2;2	35.2	1	38.5	1	60	23	0.1742	0.035	9	10	1	1.3	23	132	AACACTTTAGGCATTTACAG	AAAAAAAAACCTAACCATAG	M:1-367809	Deletion	31
ung_MTPA3G	M	M	128840	128841	GA	G	62	14	12	35	4	10	A/-1	0.2258	2;2	38.6	1	38.4	1	60	13	0.2203	0	9	10	1	0.4	13	59	AACACTTTAGGCATTTACAG	AAAAAAAAACCTAACCATAG	M:1-367809	Deletion	31
ung10_201	M	M	128840	128841	GA	G	101	11	36	50	4	7	A/-1	0.1089	2;2	38.3	1	38.4	1	60	22	0.1279	0.0099	9	10	1	2.1	11	86	AACACTTTAGGCATTTACAG	AAAAAAAAACCTAACCATAG	M:1-367809	Deletion	31
ung10_198	M	M	128840	128841	GA	G	79	13	24	38	7	6	A/-1	0.1646	2;2	39.2	1	38.2	1	60	26	0.197	0.0253	9	10	1	1.3	13	66	AACACTTTAGGCATTTACAG	AAAAAAAAACCTAACCATAG	M:1-367809	Deletion	31
ung11_176_1_Young	M	M	128840	128841	GA	G	95	14	30	50	7	7	A/-1	0.1474	2;2	46.4	1	37.6	1	60	13	0.1477	0.0105	9	10	1	1.3	13	88	AACACTTTAGGCATTTACAG	AAAAAAAAACCTAACCATAG	M:1-367809	Deletion	31
ung10_203	M	M	128840	128841	GA	G	95	17	29	45	11	6	A/-1	0.1789	2;2	36.9	1	37	1	60	34	0.2099	0.0105	9	10	1	1.5	17	81	AACACTTTAGGCATTTACAG	AAAAAAAAACCTAACCATAG	M:1-367809	Deletion	31
ung10_159	M	M	128840	128841	GA	G	117	13	37	63	5	8	A/-1	0.1111	2;2	39.2	1	37.7	1	58.6	26	0.1354	0.0085	9	10	1	2.5	13	96	AACACTTTAGGCATTTACAG	AAAAAAAAACCTAACCATAG	M:1-367809	Deletion	31
Col-0_MTPA3G_1_Young	M	M	129153	129154	GT	G	247	12	130	105	7	5	T/-1	0.0486	2;2	40.8	1	40.9	1	60	24	0.0524	0.004	1	3	2	0.4	12	229	ACTTGAGAAGTGCCTAGAGA	TCCTACGAAAAGATACTACA	M:1-367809	Deletion	31
ung11_163_2_Young	M	M	129153	129154	GT	G	173	14	89	67	7	7	T/-1	0.0809	2;2	36.9	1	40.5	1	60	28	0.0886	0.0173	1	3	2	0.4	14	158	ACTTGAGAAGTGCCTAGAGA	TCCTACGAAAAGATACTACA	M:1-367809	Deletion	31
ung11_198_2_Young	M	M	129153	129154	GT	G	289	16	156	112	9	7	T/-1	0.0554	2;2	28.9	1	40.5	1	60	32	0.0595	0.0138	1	3	2	0.4	16	269	ACTTGAGAAGTGCCTAGAGA	TCCTACGAAAAGATACTACA	M:1-367809	Deletion	31
Col-0_MTPA3G_2_Mature	M	M	129153	129154	GT	G	98	26	37	34	13	13	T/-1	0.2653	2;2	40.3	1	40.3	1	60	52	0.2766	0.0204	1	3	2	0.3	26	94	ACTTGAGAAGTGCCTAGAGA	TCCTACGAAAAGATACTACA	M:1-367809	Deletion	31
Col_1_Mature	M	M	129153	129154	GT	G	147	25	66	56	15	10	T/-1	0.1701	2;2	29.1	1	40.2	1	60	50	0.1773	0.0204	1	3	2	0.2	25	141	ACTTGAGAAGTGCCTAGAGA	TCCTACGAAAAGATACTACA	M:1-367809	Deletion	31
ung_MTPA3G	M	M	129153	129154	GT	G	94	7	41	46	3	4	T/-1	0.0745	2;2	35.1	1	40.1	1	60	14	0.0787	0.0106	1	3	2	0	7	89	ACTTGAGAAGTGCCTAGAGA	TCCTACGAAAAGATACTACA	M:1-367809	Deletion	31
ung_MTPA3G_1_Young	M	M	129153	129154	GT	G	226	13	120	92	5	8	T/-1	0.0575	2;2	41.4	1	39.9	1	60	26	0.0644	0.0088	1	3	2	0.4	13	202	ACTTGAGAAGTGCCTAGAGA	TCCTACGAAAAGATACTACA	M:1-367809	Deletion	31
ung11_163_1_Young	M	M	129153	129154	GT	G	331	23	163	144	13	10	T/-1	0.0695	2;2	32.8	1	39.9	1	60	46	0.0732	0.0091	1	3	2	0.4	23	314	ACTTGAGAAGTGCCTAGAGA	TCCTACGAAAAGATACTACA	M:1-367809	Deletion	31
Col-0_MTPA3G	M	M	129153	129154	GT	G	254	19	116	118	10	9	T/-1	0.0748	2;2	26.2	1	39.7	1	60	38	0.0782	0.0118	1	3	2	0.3	19	243	ACTTGAGAAGTGCCTAGAGA	TCCTACGAAAAGATACTACA	M:1-367809	Deletion	31
Col_2_Young	M	M	129153	129154	GT	G	148	14	73	60	9	5	T/-1	0.0946	2;2	36.1	1	39.5	1	60	13	0.0949	0.0068	1	3	2	0.4	13	137	ACTTGAGAAGTGCCTAGAGA	TCCTACGAAAAGATACTACA	M:1-367809	Deletion	31
Col_2_Mature	M	M	129153	129154	GT	G	197	20	88	88	11	9	T/-1	0.1015	2;2	27.1	1	39.4	1	60	40	0.1064	0.0254	1	3	2	1.1	20	188	ACTTGAGAAGTGCCTAGAGA	TCCTACGAAAAGATACTACA	M:1-367809	Deletion	31
ung11_176_2_Mature	M	M	129153	129154	GT	G	190	19	89	81	8	11	T/-1	0.1	2;2	32.4	1	39.3	1	60	38	0.1061	0.0158	1	3	2	0.5	19	179	ACTTGAGAAGTGCCTAGAGA	TCCTACGAAAAGATACTACA	M:1-367809	Deletion	31
ung_MTPA3G_1_Mature	M	M	129153	129154	GT	G	126	12	55	58	6	6	T/-1	0.0952	2;2	34.3	1	39.2	1	60	24	0.0992	0.0159	1	3	2	0.3	12	121	ACTTGAGAAGTGCCTAGAGA	TCCTACGAAAAGATACTACA	M:1-367809	Deletion	31
Col-0	M	M	129153	129154	GT	G	295	24	146	125	13	11	T/-1	0.0814	2;2	33.6	1	39.1	1	60	48	0.0851	0.0169	1	3	2	0.3	24	282	ACTTGAGAAGTGCCTAGAGA	TCCTACGAAAAGATACTACA	M:1-367809	Deletion	31
ung10_115	M	M	129153	129154	GT	G	173	10	92	70	5	5	T/-1	0.0578	2;2	35.5	1	39.1	1	60	20	0.0637	0.0116	1	3	2	0.9	10	157	ACTTGAGAAGTGCCTAGAGA	TCCTACGAAAAGATACTACA	M:1-367809	Deletion	31
ung11_198_1_Young	M	M	129153	129154	GT	G	257	16	126	112	11	5	T/-1	0.0623	2;2	36.2	1	38.9	1	60	15	0.0615	0.0078	1	3	2	0.7	15	244	ACTTGAGAAGTGCCTAGAGA	TCCTACGAAAAGATACTACA	M:1-367809	Deletion	31
ung10_163	M	M	129153	129154	GT	G	552	37	279	230	23	14	T/-1	0.067	2;2	35.3	1	38.9	1	60	74	0.0733	0.0127	1	3	2	1	37	505	ACTTGAGAAGTGCCTAGAGA	TCCTACGAAAAGATACTACA	M:1-367809	Deletion	31
Col-0_MTPA3G_2_Young	M	M	129153	129154	GT	G	253	8	131	112	4	4	T/-1	0.0316	2;2	8.8	1	38.8	1	60	16	0.0335	0.0198	1	3	2	1	8	239	ACTTGAGAAGTGCCTAGAGA	TCCTACGAAAAGATACTACA	M:1-367809	Deletion	31
Col_1_Young	M	M	129153	129154	GT	G	300	18	156	126	10	8	T/-1	0.06	2;2	44	1	38.7	1	60	17	0.0594	0.0067	1	3	2	0.6	17	286	ACTTGAGAAGTGCCTAGAGA	TCCTACGAAAAGATACTACA	M:1-367809	Deletion	31
ung11_198_1_Mature	M	M	129153	129154	GT	G	188	17	98	73	9	8	T/-1	0.0904	2;2	31.5	1	38.3	1	60	16	0.0904	0.0106	1	3	2	0.6	16	177	ACTTGAGAAGTGCCTAGAGA	TCCTACGAAAAGATACTACA	M:1-367809	Deletion	31
ung_MTPA3G_2_Mature	M	M	129153	129154	GT	G	189	27	87	73	12	15	T/-1	0.1429	2;2	33.3	1	38.2	1	60	12.5	0.1404	0.0212	1	3	2	0.3	25	178	ACTTGAGAAGTGCCTAGAGA	TCCTACGAAAAGATACTACA	M:1-367809	Deletion	31
ung11_198_2_Mature	M	M	129153	129154	GT	G	140	18	75	46	10	8	T/-1	0.1286	2;2	40	1	37.9	1	60	17	0.1298	0.0286	1	3	2	0.3	17	131	ACTTGAGAAGTGCCTAGAGA	TCCTACGAAAAGATACTACA	M:1-367809	Deletion	31
ung11_176_1_Young	M	M	129153	129154	GT	G	210	15	94	99	9	6	T/-1	0.0714	2;2	31.1	1	37.8	1	60	14	0.0729	0.019	1	3	2	0.3	14	192	ACTTGAGAAGTGCCTAGAGA	TCCTACGAAAAGATACTACA	M:1-367809	Deletion	31
ung11_176_2_Young	M	M	129153	129154	GT	G	283	19	136	125	10	9	T/-1	0.0671	2;2	32.9	1	37.6	1	60	18	0.0672	0.0141	1	3	2	0.5	18	268	ACTTGAGAAGTGCCTAGAGA	TCCTACGAAAAGATACTACA	M:1-367809	Deletion	31
ung_MTPA3G_2_Young	M	M	129153	129154	GT	G	229	8	117	100	4	4	T/-1	0.0349	2;2	35.4	1	37.5	1	60	16	0.037	0.0087	1	3	2	1	8	216	ACTTGAGAAGTGCCTAGAGA	TCCTACGAAAAGATACTACA	M:1-367809	Deletion	31
ung10_176	M	M	129153	129154	GT	G	337	17	170	149	8	9	T/-1	0.0504	2;2	32.6	1	37.4	1	60	16	0.053	0.0089	1	3	2	1.1	16	302	ACTTGAGAAGTGCCTAGAGA	TCCTACGAAAAGATACTACA	M:1-367809	Deletion	31
ung10_159	M	M	129153	129154	GT	G	199	15	96	87	8	7	T/-1	0.0754	2;2	34.9	1	37.2	1	60	14	0.0809	0.0101	1	3	2	1.6	14	173	ACTTGAGAAGTGCCTAGAGA	TCCTACGAAAAGATACTACA	M:1-367809	Deletion	31
Col-0_MTPA3G_1_Mature	M	M	129153	129154	GT	G	68	10	28	30	6	4	T/-1	0.1471	2;2	32.6	1	36.8	1	60	9	0.1406	0.0294	1	3	2	0.2	9	64	ACTTGAGAAGTGCCTAGAGA	TCCTACGAAAAGATACTACA	M:1-367809	Deletion	31
ung10_201	M	M	129153	129154	GT	G	181	11	97	71	5	6	T/-1	0.0608	2;2	47	1	35.5	1	60	4.5	0.057	0.0055	1	3	2	1.5	9	158	ACTTGAGAAGTGCCTAGAGA	TCCTACGAAAAGATACTACA	M:1-367809	Deletion	31
ung11_176_1_Mature	M	M	129153	129154	GT	G	153	10	79	63	5	5	T/-1	0.0654	2;2	29.1	1	35	1	60	4	0.0567	0.0065	1	3	2	0.9	8	141	ACTTGAGAAGTGCCTAGAGA	TCCTACGAAAAGATACTACA	M:1-367809	Deletion	31
ung10_203	M	M	129153	129154	GT	G	175	9	83	81	3	6	T/-1	0.0514	2;2	30.3	1	34.4	1	60	8	0.0576	0.0114	1	3	2	1	8	139	ACTTGAGAAGTGCCTAGAGA	TCCTACGAAAAGATACTACA	M:1-367809	Deletion	31
ung11_198_2_Young	M	M	345310	345311	CT	C	298	25	168	101	10	15	T/-1	0.0839	2;2	44.6	1	40.5	1	60	50	0.0923	0	9	10	1	1.2	25	271	CCGACTGAACTTCTAGAGCT	TTTTTTTTTAGATTTCGGAA	M:1-367809	Deletion	31
Col_2_Young	M	M	345310	345311	CT	C	169	10	76	80	5	5	T/-1	0.0592	2;2	42.2	1	40.2	1	60	20	0.069	0	9	10	1	0.4	10	145	CCGACTGAACTTCTAGAGCT	TTTTTTTTTAGATTTCGGAA	M:1-367809	Deletion	31
ung11_176_2_Mature	M	M	345310	345311	CT	C	172	17	87	64	10	7	T/-1	0.0988	2;2	41.1	1	40.2	1	60	34	0.109	0	9	10	1	1	17	156	CCGACTGAACTTCTAGAGCT	TTTTTTTTTAGATTTCGGAA	M:1-367809	Deletion	31
Col-0_MTPA3G_2_Young	M	M	345310	345311	CT	C	272	21	132	106	15	6	T/-1	0.0772	2;2	46	1	40	1	60	42	0.0868	0	9	10	1	0.8	21	242	CCGACTGAACTTCTAGAGCT	TTTTTTTTTAGATTTCGGAA	M:1-367809	Deletion	31
ung11_198_1_Young	M	M	345310	345311	CT	C	227	21	107	92	8	13	T/-1	0.0925	2;2	49.5	1	40	1	60	42	0.1066	0.0044	9	10	1	1.2	21	197	CCGACTGAACTTCTAGAGCT	TTTTTTTTTAGATTTCGGAA	M:1-367809	Deletion	31
ung10_176	M	M	345310	345311	CT	C	351	26	174	143	12	14	T/-1	0.0741	2;2	42.7	1	40	1	60	52	0.0855	0	9	10	1	1.4	26	304	CCGACTGAACTTCTAGAGCT	TTTTTTTTTAGATTTCGGAA	M:1-367809	Deletion	31
ung11_163_2_Young	M	M	345310	345311	CT	C	185	8	101	69	3	5	T/-1	0.0432	2;2	42.2	1	40	1	60	16	0.0473	0.0054	9	10	1	1.9	8	169	CCGACTGAACTTCTAGAGCT	TTTTTTTTTAGATTTCGGAA	M:1-367809	Deletion	31
Col-0_MTPA3G	M	M	345310	345311	CT	C	186	45	75	65	20	25	T/-1	0.2419	2;2	46.6	1	39.9	1	60	44	0.2486	0.0054	9	10	1	0.8	44	177	CCGACTGAACTTCTAGAGCT	TTTTTTTTTAGATTTCGGAA	M:1-367809	Deletion	31
ung10_203	M	M	345310	345311	CT	C	161	17	78	62	8	9	T/-1	0.1056	2;2	37.1	1	39.8	1	60	34	0.1318	0.0062	9	10	1	1.8	17	129	CCGACTGAACTTCTAGAGCT	TTTTTTTTTAGATTTCGGAA	M:1-367809	Deletion	31
ung_MTPA3G	M	M	345310	345311	CT	C	80	7	39	33	4	3	T/-1	0.0875	2;2	51	1	39.7	1	60	14	0.0986	0	9	10	1	0.1	7	71	CCGACTGAACTTCTAGAGCT	TTTTTTTTTAGATTTCGGAA	M:1-367809	Deletion	31
Col_2_Mature	M	M	345310	345311	CT	C	177	14	91	69	8	6	T/-1	0.0791	2;2	46.6	1	39.7	1	60	28	0.0859	0	9	10	1	0.9	14	163	CCGACTGAACTTCTAGAGCT	TTTTTTTTTAGATTTCGGAA	M:1-367809	Deletion	31
ung10_163	M	M	345310	345311	CT	C	525	45	270	196	19	26	T/-1	0.0857	2;2	48.2	1	39.6	1	60	90	0.0987	0	9	10	1	0.8	45	456	CCGACTGAACTTCTAGAGCT	TTTTTTTTTAGATTTCGGAA	M:1-367809	Deletion	31
Col-0	M	M	345310	345311	CT	C	263	45	119	93	19	26	T/-1	0.1711	2;2	43.2	1	39.6	1	60	90	0.1837	0	9	10	1	0.8	45	245	CCGACTGAACTTCTAGAGCT	TTTTTTTTTAGATTTCGGAA	M:1-367809	Deletion	31
ung11_176_2_Young	M	M	345310	345311	CT	C	270	20	132	110	11	9	T/-1	0.0741	2;2	46.1	1	39.6	1	60	40	0.0813	0	9	10	1	1.1	20	246	CCGACTGAACTTCTAGAGCT	TTTTTTTTTAGATTTCGGAA	M:1-367809	Deletion	31
ung_MTPA3G_2_Mature	M	M	345310	345311	CT	C	175	21	77	74	11	10	T/-1	0.12	2;2	45.2	1	39.6	1	60	42	0.1329	0.0057	9	10	1	1.2	21	158	CCGACTGAACTTCTAGAGCT	TTTTTTTTTAGATTTCGGAA	M:1-367809	Deletion	31
ung_MTPA3G_2_Young	M	M	345310	345311	CT	C	237	16	118	99	10	6	T/-1	0.0675	2;2	48.9	1	39.4	1	60	32	0.0744	0	9	10	1	1.4	16	215	CCGACTGAACTTCTAGAGCT	TTTTTTTTTAGATTTCGGAA	M:1-367809	Deletion	31
ung10_198	M	M	345310	345311	CT	C	167	10	85	67	5	5	T/-1	0.0599	2;2	33	1	39.3	1	60	20	0.0752	0	9	10	1	1.3	10	133	CCGACTGAACTTCTAGAGCT	TTTTTTTTTAGATTTCGGAA	M:1-367809	Deletion	31
ung11_163_1_Mature	M	M	345310	345311	CT	C	77	10	34	31	4	6	T/-1	0.1299	2;2	45.4	1	39.3	1	60	20	0.1471	0	9	10	1	2.6	10	68	CCGACTGAACTTCTAGAGCT	TTTTTTTTTAGATTTCGGAA	M:1-367809	Deletion	31
Col_1_Young	M	M	345310	345311	CT	C	324	29	164	123	17	12	T/-1	0.0895	2;2	42.9	1	39.2	1	60	28	0.0956	0.0031	9	10	1	1	28	293	CCGACTGAACTTCTAGAGCT	TTTTTTTTTAGATTTCGGAA	M:1-367809	Deletion	31
Col-0_MTPA3G_1_Young	M	M	345310	345311	CT	C	257	28	122	94	14	14	T/-1	0.1089	2;2	46.4	1	39.1	1	60	27	0.1174	0	9	10	1	1.2	27	230	CCGACTGAACTTCTAGAGCT	TTTTTTTTTAGATTTCGGAA	M:1-367809	Deletion	31
ung_MTPA3G_1_Young	M	M	345310	345311	CT	C	260	14	134	107	8	6	T/-1	0.0538	2;2	43.6	1	39	1	60	28	0.0601	0.0038	9	10	1	1	14	233	CCGACTGAACTTCTAGAGCT	TTTTTTTTTAGATTTCGGAA	M:1-367809	Deletion	31
Col_1_Mature	M	M	345310	345311	CT	C	170	18	85	66	9	9	T/-1	0.1059	2;2	50.6	1	38.9	1	60	17	0.1062	0	9	10	1	1.4	17	160	CCGACTGAACTTCTAGAGCT	TTTTTTTTTAGATTTCGGAA	M:1-367809	Deletion	31
ung11_176_1_Young	M	M	345310	345311	CT	C	189	21	98	66	9	12	T/-1	0.1111	2;2	46.6	1	38.6	1	60	20	0.1183	0.0053	9	10	1	1.3	20	169	CCGACTGAACTTCTAGAGCT	TTTTTTTTTAGATTTCGGAA	M:1-367809	Deletion	31
ung11_198_1_Mature	M	M	345310	345311	CT	C	189	16	87	83	6	10	T/-1	0.0847	2;2	52	1	38.4	1	60	7	0.0809	0	9	10	1	1.2	14	173	CCGACTGAACTTCTAGAGCT	TTTTTTTTTAGATTTCGGAA	M:1-367809	Deletion	31
ung_MTPA3G_1_Mature	M	M	345310	345311	CT	C	137	8	69	56	4	4	T/-1	0.0584	2;2	39.2	1	38.2	1	60	16	0.0702	0	9	10	1	1.1	8	114	CCGACTGAACTTCTAGAGCT	TTTTTTTTTAGATTTCGGAA	M:1-367809	Deletion	31
ung10_201	M	M	345310	345311	CT	C	167	17	89	54	7	10	T/-1	0.1018	2;2	44.2	1	38.1	1	60	16	0.1127	0.006	9	10	1	2.6	16	142	CCGACTGAACTTCTAGAGCT	TTTTTTTTTAGATTTCGGAA	M:1-367809	Deletion	31
ung11_198_2_Mature	M	M	345310	345311	CT	C	130	19	64	46	10	9	T/-1	0.1462	2;2	50.5	1	37.9	1	60	18	0.1525	0	9	10	1	1.6	18	118	CCGACTGAACTTCTAGAGCT	TTTTTTTTTAGATTTCGGAA	M:1-367809	Deletion	31
ung10_159	M	M	345310	345311	CT	C	187	18	101	63	5	13	T/-1	0.0963	2;2	41.2	1	37.8	1	60	17	0.1049	0	9	10	1	2.1	17	162	CCGACTGAACTTCTAGAGCT	TTTTTTTTTAGATTTCGGAA	M:1-367809	Deletion	31
ung10_115	M	M	345310	345311	CT	C	128	19	58	49	7	12	T/-1	0.1484	2;2	49.3	1	37.7	1	60	38	0.1696	0	9	10	1	1.7	19	112	CCGACTGAACTTCTAGAGCT	TTTTTTTTTAGATTTCGGAA	M:1-367809	Deletion	31
ung11_176_1_Mature	M	M	345310	345311	CT	C	151	13	71	60	7	6	T/-1	0.0861	2;2	48.3	1	37.5	1	60	12	0.0938	0	9	10	1	1.4	12	128	CCGACTGAACTTCTAGAGCT	TTTTTTTTTAGATTTCGGAA	M:1-367809	Deletion	31
ung11_163_1_Young	M	M	345310	345311	CT	C	315	42	144	117	17	25	T/-1	0.1333	2;2	41	1	39.4	1	59.9	20	0.1408	0	9	10	1	1.3	40	284	CCGACTGAACTTCTAGAGCT	TTTTTTTTTAGATTTCGGAA	M:1-367809	Deletion	31
ung11_163_2_Mature	M	M	364997	365007	GCCATGCTATT	G	78	6	40	32	3	3	C/-10	0.0769	2;2	45	1	41	0	60	12	0.0822	0	3	2	1	0.2	6	73	CTAATACACACACAATCTAG	CCACATTTGTCCGCGACAAG	M:1-367809	Deletion	31
Col_2_Young	M	M	364997	365007	GCCATGCTATT	G	237	18	134	85	11	7	C/-10	0.0759	2;2	36.3	1	41	0	60	36	0.0776	0	3	2	1	0.3	18	232	CTAATACACACACAATCTAG	CCACATTTGTCCGCGACAAG	M:1-367809	Deletion	31
ung_MTPA3G	M	M	364997	365007	GCCATGCTATT	G	115	8	66	41	5	3	C/-10	0.0696	2;2	30	1	41	0	60	16	0.0708	0	3	2	1	0.8	8	113	CTAATACACACACAATCTAG	CCACATTTGTCCGCGACAAG	M:1-367809	Deletion	31
ung11_176_2_Mature	M	M	364997	365007	GCCATGCTATT	G	230	21	119	88	13	8	C/-10	0.0913	2;2	37.6	1	40.8	1	60	42	0.0933	0	3	2	1	0.2	21	225	CTAATACACACACAATCTAG	CCACATTTGTCCGCGACAAG	M:1-367809	Deletion	31
ung11_163_1_Young	M	M	364997	365007	GCCATGCTATT	G	362	17	201	144	10	7	C/-10	0.047	2;2	39.8	1	40.8	1	60	34	0.0476	0.0028	3	2	1	0.5	17	357	CTAATACACACACAATCTAG	CCACATTTGTCCGCGACAAG	M:1-367809	Deletion	31
ung11_198_1_Mature	M	M	364997	365007	GCCATGCTATT	G	219	14	119	85	9	5	C/-10	0.0639	2;2	36.8	1	40.7	1	60	28	0.0651	0	3	2	1	0.1	14	215	CTAATACACACACAATCTAG	CCACATTTGTCCGCGACAAG	M:1-367809	Deletion	31
Col_1_Young	M	M	364997	365007	GCCATGCTATT	G	350	24	191	135	13	11	C/-10	0.0686	2;2	42.4	1	40.7	1	60	48	0.0698	0	3	2	1	0.6	24	344	CTAATACACACACAATCTAG	CCACATTTGTCCGCGACAAG	M:1-367809	Deletion	31
ung11_198_2_Mature	M	M	364997	365007	GCCATGCTATT	G	132	15	62	55	8	7	C/-10	0.1136	2;2	35.3	1	40.6	1	60	30	0.1163	0.0076	3	2	1	0	15	129	CTAATACACACACAATCTAG	CCACATTTGTCCGCGACAAG	M:1-367809	Deletion	31
Col_1_Mature	M	M	364997	365007	GCCATGCTATT	G	202	19	100	83	9	10	C/-10	0.0941	2;2	31.9	1	40.6	1	60	38	0.0964	0.005	3	2	1	0.9	19	197	CTAATACACACACAATCTAG	CCACATTTGTCCGCGACAAG	M:1-367809	Deletion	31
ung11_176_1_Mature	M	M	364997	365007	GCCATGCTATT	G	181	28	86	65	19	9	C/-10	0.1547	2;2	40.7	1	40.5	1	60	56	0.1564	0.0276	3	2	1	0.5	28	179	CTAATACACACACAATCTAG	CCACATTTGTCCGCGACAAG	M:1-367809	Deletion	31
ung11_198_1_Young	M	M	364997	365007	GCCATGCTATT	G	233	8	118	105	4	4	C/-10	0.0343	2;2	35.1	1	40.4	1	60	16	0.0354	0.0043	3	2	1	0.4	8	226	CTAATACACACACAATCTAG	CCACATTTGTCCGCGACAAG	M:1-367809	Deletion	31
ung11_176_2_Young	M	M	364997	365007	GCCATGCTATT	G	321	15	173	133	7	8	C/-10	0.0467	2;2	34.7	1	40.4	1	60	30	0.0473	0	3	2	1	0.6	15	317	CTAATACACACACAATCTAG	CCACATTTGTCCGCGACAAG	M:1-367809	Deletion	31
ung_MTPA3G_1_Mature	M	M	364997	365007	GCCATGCTATT	G	181	12	94	75	8	4	C/-10	0.0663	2;2	36	1	40.3	1	60	24	0.0674	0.0055	3	2	1	0.2	12	178	CTAATACACACACAATCTAG	CCACATTTGTCCGCGACAAG	M:1-367809	Deletion	31
ung11_198_2_Young	M	M	364997	365007	GCCATGCTATT	G	350	10	203	136	6	4	C/-10	0.0286	2;2	31.7	1	40.2	1	60	20	0.0296	0.0029	3	2	1	0.7	10	338	CTAATACACACACAATCTAG	CCACATTTGTCCGCGACAAG	M:1-367809	Deletion	31
Col_2_Mature	M	M	364997	365007	GCCATGCTATT	G	231	17	123	90	11	6	C/-10	0.0736	2;2	36.6	1	40.1	1	60	34	0.0762	0.0043	3	2	1	0.8	17	223	CTAATACACACACAATCTAG	CCACATTTGTCCGCGACAAG	M:1-367809	Deletion	31
Col-0	M	M	364997	365007	GCCATGCTATT	G	278	24	173	81	16	8	C/-10	0.0863	2;2	36.3	1	40	1	60	48	0.0873	0.0108	3	2	1	0.2	24	275	CTAATACACACACAATCTAG	CCACATTTGTCCGCGACAAG	M:1-367809	Deletion	31
ung11_163_1_Mature	M	M	364997	365007	GCCATGCTATT	G	98	14	46	38	9	5	C/-10	0.1429	2;2	34.8	1	40	1	60	28	0.1458	0.0204	3	2	1	0.4	14	96	CTAATACACACACAATCTAG	CCACATTTGTCCGCGACAAG	M:1-367809	Deletion	31
ung10_176	M	M	364997	365007	GCCATGCTATT	G	335	25	196	111	12	13	C/-10	0.0746	2;2	34.1	1	39.9	1	60	50	0.0769	0.0119	3	2	1	0.5	25	325	CTAATACACACACAATCTAG	CCACATTTGTCCGCGACAAG	M:1-367809	Deletion	31
Col-0_MTPA3G_2_Mature	M	M	364997	365007	GCCATGCTATT	G	125	20	67	38	11	9	C/-10	0.16	2;2	34	1	39.9	1	60	40	0.1667	0.024	3	2	1	0.9	20	120	CTAATACACACACAATCTAG	CCACATTTGTCCGCGACAAG	M:1-367809	Deletion	31
ung11_176_1_Young	M	M	364997	365007	GCCATGCTATT	G	256	13	127	116	9	4	C/-10	0.0508	2;2	41.9	1	39.8	1	60	26	0.0516	0.0039	3	2	1	0.2	13	252	CTAATACACACACAATCTAG	CCACATTTGTCCGCGACAAG	M:1-367809	Deletion	31
ung_MTPA3G_2_Mature	M	M	364997	365007	GCCATGCTATT	G	244	27	117	100	16	11	C/-10	0.1107	2;2	39.4	1	39.8	1	60	54	0.1116	0.0123	3	2	1	0.4	27	242	CTAATACACACACAATCTAG	CCACATTTGTCCGCGACAAG	M:1-367809	Deletion	31
ung_MTPA3G_1_Young	M	M	364997	365007	GCCATGCTATT	G	306	23	170	113	16	7	C/-10	0.0752	2;2	41.8	1	39.8	1	60	46	0.0764	0.0065	3	2	1	0.6	23	301	CTAATACACACACAATCTAG	CCACATTTGTCCGCGACAAG	M:1-367809	Deletion	31
ung_MTPA3G_2_Young	M	M	364997	365007	GCCATGCTATT	G	283	18	154	111	9	9	C/-10	0.0636	2;2	44.8	1	39.7	1	60	36	0.0652	0.0035	3	2	1	0.4	18	276	CTAATACACACACAATCTAG	CCACATTTGTCCGCGACAAG	M:1-367809	Deletion	31
ung10_159	M	M	364997	365007	GCCATGCTATT	G	205	11	116	77	8	3	C/-10	0.0537	2;2	42.1	1	39.6	1	60	22	0.0573	0.0049	3	2	1	0.9	11	192	CTAATACACACACAATCTAG	CCACATTTGTCCGCGACAAG	M:1-367809	Deletion	31
Col-0_MTPA3G_2_Young	M	M	364997	365007	GCCATGCTATT	G	344	27	182	134	19	8	C/-10	0.0785	2;2	39.7	1	39.5	1	60	26	0.0774	0.0087	3	2	1	0.8	26	336	CTAATACACACACAATCTAG	CCACATTTGTCCGCGACAAG	M:1-367809	Deletion	31
ung10_163	M	M	364997	365007	GCCATGCTATT	G	537	53	297	186	37	16	C/-10	0.0987	2;2	34.8	1	39.4	1	60	106	0.1029	0.0168	3	2	1	0.7	53	515	CTAATACACACACAATCTAG	CCACATTTGTCCGCGACAAG	M:1-367809	Deletion	31
Col-0_MTPA3G	M	M	364997	365007	GCCATGCTATT	G	251	25	148	78	18	7	C/-10	0.0996	2;2	27.7	1	39.3	1	60	50	0.102	0.0279	3	2	1	0.2	25	245	CTAATACACACACAATCTAG	CCACATTTGTCCGCGACAAG	M:1-367809	Deletion	31
Col-0_MTPA3G_1_Young	M	M	364997	365007	GCCATGCTATT	G	346	13	192	141	9	4	C/-10	0.0376	2;2	42.4	1	39.2	1	60	12	0.0355	0	3	2	1	0.8	12	338	CTAATACACACACAATCTAG	CCACATTTGTCCGCGACAAG	M:1-367809	Deletion	31
ung10_201	M	M	364997	365007	GCCATGCTATT	G	165	15	88	61	11	4	C/-10	0.0909	2;2	25.8	1	38.7	1	60	14	0.0881	0.0303	3	2	1	0.5	14	159	CTAATACACACACAATCTAG	CCACATTTGTCCGCGACAAG	M:1-367809	Deletion	31
ung10_203	M	M	364997	365007	GCCATGCTATT	G	181	13	98	70	8	5	C/-10	0.0718	2;2	39.7	1	38.3	1	60	12	0.0694	0.011	3	2	1	1.1	12	173	CTAATACACACACAATCTAG	CCACATTTGTCCGCGACAAG	M:1-367809	Deletion	31
Col-0_MTPA3G_1_Mature	M	M	364997	365007	GCCATGCTATT	G	76	15	39	22	8	7	C/-10	0.1974	2;2	36.1	1	38	1	60	14	0.1918	0.0263	3	2	1	0.5	14	73	CTAATACACACACAATCTAG	CCACATTTGTCCGCGACAAG	M:1-367809	Deletion	31
ung_MTPA3G	M	M	365818	365819	CT	C	69	10	29	30	5	5	T/-1	0.1449	2;2	39.7	1	41	0	60	20	0.1449	0	6	7	1	0.1	10	69	TTGATGTAGCTTCAGTTTAC	TTTTTTACTGTAGGCCCGTC	M:1-367809	Deletion	31
ung11_163_2_Young	M	M	365818	365819	CT	C	135	11	64	60	5	6	T/-1	0.0815	2;2	51.6	1	41	0	60	22	0.0821	0	6	7	1	0.5	11	134	TTGATGTAGCTTCAGTTTAC	TTTTTTACTGTAGGCCCGTC	M:1-367809	Deletion	31
ung11_163_1_Young	M	M	365818	365819	CT	C	251	13	112	124	6	7	T/-1	0.0518	2;2	33.4	1	41	1	60	26	0.0526	0.004	6	7	1	1	13	247	TTGATGTAGCTTCAGTTTAC	TTTTTTACTGTAGGCCCGTC	M:1-367809	Deletion	31
Col-0	M	M	365818	365819	CT	C	317	25	138	154	14	11	T/-1	0.0789	2;2	45.7	1	40.8	1	60	50	0.0794	0	6	7	1	0.3	25	315	TTGATGTAGCTTCAGTTTAC	TTTTTTACTGTAGGCCCGTC	M:1-367809	Deletion	31
ung11_198_1_Mature	M	M	365818	365819	CT	C	158	21	67	69	9	12	T/-1	0.1329	2;2	34.2	1	40.8	1	60	42	0.1329	0.0063	6	7	1	0.9	21	158	TTGATGTAGCTTCAGTTTAC	TTTTTTACTGTAGGCCCGTC	M:1-367809	Deletion	31
ung11_176_2_Young	M	M	365818	365819	CT	C	219	13	97	104	7	6	T/-1	0.0594	2;2	45.1	1	40.7	1	60	26	0.0607	0.0046	6	7	1	0.3	13	214	TTGATGTAGCTTCAGTTTAC	TTTTTTACTGTAGGCCCGTC	M:1-367809	Deletion	31
Col-0_MTPA3G_1_Young	M	M	365818	365819	CT	C	206	17	90	95	10	7	T/-1	0.0825	2;2	50.2	1	40.7	1	60	34	0.085	0.0049	6	7	1	0.7	17	200	TTGATGTAGCTTCAGTTTAC	TTTTTTACTGTAGGCCCGTC	M:1-367809	Deletion	31
ung11_176_2_Mature	M	M	365818	365819	CT	C	156	21	65	70	9	12	T/-1	0.1346	2;2	42.4	1	40.6	1	60	42	0.1382	0	6	7	1	0.1	21	152	TTGATGTAGCTTCAGTTTAC	TTTTTTACTGTAGGCCCGTC	M:1-367809	Deletion	31
ung11_163_1_Mature	M	M	365818	365819	CT	C	48	11	20	17	4	7	T/-1	0.2292	2;2	45.2	1	40.6	1	60	22	0.234	0	6	7	1	0.4	11	47	TTGATGTAGCTTCAGTTTAC	TTTTTTACTGTAGGCCCGTC	M:1-367809	Deletion	31
ung11_176_1_Mature	M	M	365818	365819	CT	C	142	11	70	61	4	7	T/-1	0.0775	2;2	35.3	1	40.6	1	60	22	0.078	0	6	7	1	0.7	11	141	TTGATGTAGCTTCAGTTTAC	TTTTTTACTGTAGGCCCGTC	M:1-367809	Deletion	31
ung11_198_1_Young	M	M	365818	365819	CT	C	142	8	74	60	4	4	T/-1	0.0563	2;2	44.6	1	40.5	1	60	16	0.058	0	6	7	1	0.9	8	138	TTGATGTAGCTTCAGTTTAC	TTTTTTACTGTAGGCCCGTC	M:1-367809	Deletion	31
Col-0_MTPA3G	M	M	365818	365819	CT	C	210	20	109	81	8	12	T/-1	0.0952	2;2	37.2	1	40.3	1	60	40	0.0971	0	6	7	1	0.3	20	206	TTGATGTAGCTTCAGTTTAC	TTTTTTACTGTAGGCCCGTC	M:1-367809	Deletion	31
ung10_159	M	M	365818	365819	CT	C	177	17	76	83	7	10	T/-1	0.096	2;2	45.5	1	40.2	1	60	34	0.0988	0.0169	6	7	1	0.7	17	172	TTGATGTAGCTTCAGTTTAC	TTTTTTACTGTAGGCCCGTC	M:1-367809	Deletion	31
ung11_198_2_Young	M	M	365818	365819	CT	C	169	12	88	69	5	7	T/-1	0.071	2;2	44.8	1	40.2	1	60	24	0.0732	0.0059	6	7	1	1	12	164	TTGATGTAGCTTCAGTTTAC	TTTTTTACTGTAGGCCCGTC	M:1-367809	Deletion	31
Col_2_Mature	M	M	365818	365819	CT	C	152	24	73	55	15	9	T/-1	0.1579	2;2	39.6	1	40.1	1	60	48	0.1644	0.0132	6	7	1	0.5	24	146	TTGATGTAGCTTCAGTTTAC	TTTTTTACTGTAGGCCCGTC	M:1-367809	Deletion	31
ung10_163	M	M	365818	365819	CT	C	412	54	174	179	26	28	T/-1	0.1311	2;2	39.6	1	40.1	1	60	108	0.1357	0.0073	6	7	1	0.9	54	398	TTGATGTAGCTTCAGTTTAC	TTTTTTACTGTAGGCCCGTC	M:1-367809	Deletion	31
ung_MTPA3G_2_Mature	M	M	365818	365819	CT	C	164	17	68	79	9	8	T/-1	0.1037	2;2	40.5	1	40	1	60	34	0.1037	0.0122	6	7	1	0.6	17	164	TTGATGTAGCTTCAGTTTAC	TTTTTTACTGTAGGCCCGTC	M:1-367809	Deletion	31
ung_MTPA3G_1_Young	M	M	365818	365819	CT	C	159	15	74	70	7	8	T/-1	0.0943	2;2	38.6	1	39.8	1	60	30	0.0974	0.0126	6	7	1	0.3	15	154	TTGATGTAGCTTCAGTTTAC	TTTTTTACTGTAGGCCCGTC	M:1-367809	Deletion	31
ung10_198	M	M	365818	365819	CT	C	112	7	59	45	4	3	T/-1	0.0625	2;2	36.6	1	39.6	1	60	14	0.068	0.0179	6	7	1	0.6	7	103	TTGATGTAGCTTCAGTTTAC	TTTTTTACTGTAGGCCCGTC	M:1-367809	Deletion	31
Col_1_Young	M	M	365818	365819	CT	C	256	16	117	123	10	6	T/-1	0.0625	2;2	39.9	1	39.6	1	60	32	0.0637	0.0117	6	7	1	0.8	16	251	TTGATGTAGCTTCAGTTTAC	TTTTTTACTGTAGGCCCGTC	M:1-367809	Deletion	31
ung11_198_2_Mature	M	M	365818	365819	CT	C	135	21	57	57	9	12	T/-1	0.1556	2;2	44.8	1	39.5	1	60	42	0.1591	0.0074	6	7	1	0.4	21	132	TTGATGTAGCTTCAGTTTAC	TTTTTTACTGTAGGCCCGTC	M:1-367809	Deletion	31
ung11_163_2_Mature	M	M	365818	365819	CT	C	57	9	28	20	5	4	T/-1	0.1579	2;2	31.7	1	39.5	1	60	18	0.1636	0.0351	6	7	1	0.4	9	55	TTGATGTAGCTTCAGTTTAC	TTTTTTACTGTAGGCCCGTC	M:1-367809	Deletion	31
Col_1_Mature	M	M	365818	365819	CT	C	175	23	70	82	12	11	T/-1	0.1314	2;2	37.2	1	39.5	1	60	46	0.1337	0.0171	6	7	1	0.7	23	172	TTGATGTAGCTTCAGTTTAC	TTTTTTACTGTAGGCCCGTC	M:1-367809	Deletion	31
Col-0_MTPA3G_2_Young	M	M	365818	365819	CT	C	215	18	99	98	9	9	T/-1	0.0837	2;2	43.8	1	39.5	1	60	36	0.0857	0.014	6	7	1	0.8	18	210	TTGATGTAGCTTCAGTTTAC	TTTTTTACTGTAGGCCCGTC	M:1-367809	Deletion	31
Col-0_MTPA3G_2_Mature	M	M	365818	365819	CT	C	64	13	27	23	6	7	T/-1	0.2031	2;2	43.5	1	39.2	1	60	26	0.2063	0	6	7	1	1.1	13	63	TTGATGTAGCTTCAGTTTAC	TTTTTTACTGTAGGCCCGTC	M:1-367809	Deletion	31
ung10_176	M	M	365818	365819	CT	C	236	24	108	104	11	13	T/-1	0.1017	2;2	46.1	1	39.1	1	60	23	0.1009	0.0042	6	7	1	1.5	23	228	TTGATGTAGCTTCAGTTTAC	TTTTTTACTGTAGGCCCGTC	M:1-367809	Deletion	31
Col-0_MTPA3G_1_Mature	M	M	365818	365819	CT	C	66	10	26	28	4	6	T/-1	0.1515	2;2	32.2	1	39	1	60	20	0.1538	0.0455	6	7	1	0.8	10	65	TTGATGTAGCTTCAGTTTAC	TTTTTTACTGTAGGCCCGTC	M:1-367809	Deletion	31
ung10_201	M	M	365818	365819	CT	C	122	11	52	59	7	4	T/-1	0.0902	2;2	48.4	1	38.6	1	60	22	0.094	0.0082	6	7	1	1.1	11	117	TTGATGTAGCTTCAGTTTAC	TTTTTTACTGTAGGCCCGTC	M:1-367809	Deletion	31
ung_MTPA3G_1_Mature	M	M	365818	365819	CT	C	104	14	49	41	9	5	T/-1	0.1346	2;2	41	1	38.5	1	60	13	0.1262	0.0192	6	7	1	0.6	13	103	TTGATGTAGCTTCAGTTTAC	TTTTTTACTGTAGGCCCGTC	M:1-367809	Deletion	31
Col_2_Young	M	M	365818	365819	CT	C	136	8	66	62	4	4	T/-1	0.0588	2;2	39.2	1	38.1	1	60	7	0.0522	0	6	7	1	1.4	7	134	TTGATGTAGCTTCAGTTTAC	TTTTTTACTGTAGGCCCGTC	M:1-367809	Deletion	31
ung10_115	M	M	365818	365819	CT	C	131	7	60	63	4	3	T/-1	0.0534	2;2	32	1	37.5	1	60	14	0.0547	0.0076	6	7	1	1.1	7	128	TTGATGTAGCTTCAGTTTAC	TTTTTTACTGTAGGCCCGTC	M:1-367809	Deletion	31
ung11_198_2_Mature	M	M	58180	58181	CG	C	164	12	68	84	5	7	G/-1	0.0732	2;2	52.9	1	41	0	60	24	0.0736	0	8	9	1	0.8	12	163	GAGGAATAGAAAGGGAGGAC	GGGGGGGGTCCAGAGCAAGT	M:1-367809	Deletion	30
ung11_176_1_Mature	M	M	58180	58181	CG	C	218	15	96	106	5	10	G/-1	0.0688	2;2	42.4	1	41	0	60	30	0.0714	0	8	9	1	1.2	15	210	GAGGAATAGAAAGGGAGGAC	GGGGGGGGTCCAGAGCAAGT	M:1-367809	Deletion	30
ung_MTPA3G_1_Mature	M	M	58180	58181	CG	C	142	16	52	74	6	10	G/-1	0.1127	2;2	41.6	1	41	0	60	32	0.1143	0	8	9	1	1.2	16	140	GAGGAATAGAAAGGGAGGAC	GGGGGGGGTCCAGAGCAAGT	M:1-367809	Deletion	30
Col_2_Young	M	M	58180	58181	CG	C	196	14	79	103	5	9	G/-1	0.0714	2;2	37.2	1	40.7	1	60	28	0.0722	0	8	9	1	0.7	14	194	GAGGAATAGAAAGGGAGGAC	GGGGGGGGTCCAGAGCAAGT	M:1-367809	Deletion	30
ung_MTPA3G_2_Mature	M	M	58180	58181	CG	C	193	10	88	93	5	5	G/-1	0.0518	2;2	37.9	1	40.2	1	60	20	0.0526	0	8	9	1	0.3	10	190	GAGGAATAGAAAGGGAGGAC	GGGGGGGGTCCAGAGCAAGT	M:1-367809	Deletion	30
ung10_201	M	M	58180	58181	CG	C	154	12	65	77	4	8	G/-1	0.0779	2;2	46.4	1	39.9	1	60	24	0.0822	0	8	9	1	1.2	12	146	GAGGAATAGAAAGGGAGGAC	GGGGGGGGTCCAGAGCAAGT	M:1-367809	Deletion	30
Col-0_MTPA3G_1_Mature	M	M	58180	58181	CG	C	79	6	34	39	3	3	G/-1	0.0759	2;2	51.3	1	38	1	60	12	0.0769	0	8	9	1	0.8	6	78	GAGGAATAGAAAGGGAGGAC	GGGGGGGGTCCAGAGCAAGT	M:1-367809	Deletion	30
ung_MTPA3G_1_Young	M	M	58180	58181	CG	C	262	20	107	135	8	12	G/-1	0.0763	2;2	39.5	1	41	0	59.9	40	0.0775	0	8	9	1	0.2	20	258	GAGGAATAGAAAGGGAGGAC	GGGGGGGGTCCAGAGCAAGT	M:1-367809	Deletion	30
Col_1_Mature	M	M	58180	58181	CG	C	202	12	88	100	7	5	G/-1	0.0594	2;2	45.1	1	41	0	59.9	24	0.06	0	8	9	1	0.3	12	200	GAGGAATAGAAAGGGAGGAC	GGGGGGGGTCCAGAGCAAGT	M:1-367809	Deletion	30
ung10_176	M	M	58180	58181	CG	C	251	17	111	123	7	10	G/-1	0.0677	2;2	39	1	39.3	1	59.9	16	0.0661	0	8	9	1	0.8	16	242	GAGGAATAGAAAGGGAGGAC	GGGGGGGGTCCAGAGCAAGT	M:1-367809	Deletion	30
Col-0	M	M	58180	58181	CG	C	438	40	174	222	17	23	G/-1	0.0913	2;2	43.4	1	40	1	59.6	80	0.0928	0	8	9	1	0.5	40	431	GAGGAATAGAAAGGGAGGAC	GGGGGGGGTCCAGAGCAAGT	M:1-367809	Deletion	30
Col_2_Mature	M	M	58180	58181	CG	C	207	16	85	106	9	7	G/-1	0.0773	2;2	41.1	1	39.7	1	59.4	32	0.0784	0.0048	8	9	1	0.6	16	204	GAGGAATAGAAAGGGAGGAC	GGGGGGGGTCCAGAGCAAGT	M:1-367809	Deletion	30
Col-0_MTPA3G	M	M	58180	58181	CG	C	257	25	92	136	13	12	G/-1	0.0973	2;2	43.7	1	39.9	1	59.2	50	0.0992	0	8	9	1	0.6	25	252	GAGGAATAGAAAGGGAGGAC	GGGGGGGGTCCAGAGCAAGT	M:1-367809	Deletion	30
ung11_176_2_Young	M	M	58180	58181	CG	C	303	20	125	156	10	10	G/-1	0.066	2;2	40.9	1	40.8	1	59	40	0.068	0	8	9	1	0.9	20	294	GAGGAATAGAAAGGGAGGAC	GGGGGGGGTCCAGAGCAAGT	M:1-367809	Deletion	30
ung11_176_1_Young	M	M	58180	58181	CG	C	232	15	101	116	3	12	G/-1	0.0647	2;2	45.9	1	40.7	1	58.9	30	0.0655	0	8	9	1	0.9	15	229	GAGGAATAGAAAGGGAGGAC	GGGGGGGGTCCAGAGCAAGT	M:1-367809	Deletion	30
ung10_203	M	M	58180	58181	CG	C	137	13	52	69	6	7	G/-1	0.0949	2;2	39.2	1	39	1	58.7	26	0.1032	0	8	9	1	1	13	126	GAGGAATAGAAAGGGAGGAC	GGGGGGGGTCCAGAGCAAGT	M:1-367809	Deletion	30
ung10_159	M	M	58180	58181	CG	C	160	12	64	84	5	7	G/-1	0.075	2;2	37	1	41	0	58.4	24	0.0789	0	8	9	1	0.8	12	152	GAGGAATAGAAAGGGAGGAC	GGGGGGGGTCCAGAGCAAGT	M:1-367809	Deletion	30
ung11_176_2_Mature	M	M	58180	58181	CG	C	226	20	95	111	9	11	G/-1	0.0885	2;2	35.6	1	39.9	1	58.4	40	0.0897	0.0044	8	9	1	0.6	20	223	GAGGAATAGAAAGGGAGGAC	GGGGGGGGTCCAGAGCAAGT	M:1-367809	Deletion	30
Col-0_MTPA3G_1_Young	M	M	58180	58181	CG	C	289	22	121	143	9	13	G/-1	0.0761	2;2	32.9	1	40.6	1	58.3	44	0.0789	0.0069	8	9	1	0.4	22	279	GAGGAATAGAAAGGGAGGAC	GGGGGGGGTCCAGAGCAAGT	M:1-367809	Deletion	30
ung11_198_1_Mature	M	M	58180	58181	CG	C	208	11	90	104	6	5	G/-1	0.0529	2;2	39.2	1	40.2	1	58.2	22	0.0542	0	8	9	1	0.8	11	203	GAGGAATAGAAAGGGAGGAC	GGGGGGGGTCCAGAGCAAGT	M:1-367809	Deletion	30
ung11_198_2_Young	M	M	58180	58181	CG	C	316	19	141	156	9	10	G/-1	0.0601	2;2	33.5	1	40.9	1	57.9	38	0.0623	0.0032	8	9	1	0.7	19	305	GAGGAATAGAAAGGGAGGAC	GGGGGGGGTCCAGAGCAAGT	M:1-367809	Deletion	30
ung11_163_1_Young	M	M	58180	58181	CG	C	329	27	134	168	8	19	G/-1	0.0821	2;2	42.4	1	39.1	1	57.9	26	0.0798	0.0061	8	9	1	0.6	26	326	GAGGAATAGAAAGGGAGGAC	GGGGGGGGTCCAGAGCAAGT	M:1-367809	Deletion	30
Col-0_MTPA3G_2_Young	M	M	58180	58181	CG	C	264	21	103	140	8	13	G/-1	0.0795	2;2	30.2	1	40.6	1	57.4	42	0.0805	0.0038	8	9	1	0.4	21	261	GAGGAATAGAAAGGGAGGAC	GGGGGGGGTCCAGAGCAAGT	M:1-367809	Deletion	30
ung11_198_1_Young	M	M	58180	58181	CG	C	223	24	81	118	10	14	G/-1	0.1076	2;2	43.6	1	40.2	1	57.2	48	0.1091	0.009	8	9	1	0.8	24	220	GAGGAATAGAAAGGGAGGAC	GGGGGGGGTCCAGAGCAAGT	M:1-367809	Deletion	30
ung10_163	M	M	58180	58181	CG	C	484	26	196	262	10	16	G/-1	0.0537	2;2	38.8	1	37.5	1	56.7	12	0.0515	0	8	9	1	1.9	24	466	GAGGAATAGAAAGGGAGGAC	GGGGGGGGTCCAGAGCAAGT	M:1-367809	Deletion	30
Col_1_Young	M	M	58180	58181	CG	C	340	20	138	180	9	11	G/-1	0.0588	2;2	38.4	1	40.6	1	56.4	40	0.0599	0.0029	8	9	1	0.7	20	334	GAGGAATAGAAAGGGAGGAC	GGGGGGGGTCCAGAGCAAGT	M:1-367809	Deletion	30
Col-0_MTPA3G_2_Mature	M	M	58180	58181	CG	C	115	16	41	57	8	8	G/-1	0.1391	2;2	46.3	1	41	0	56.1	32	0.1416	0	8	9	1	0.4	16	113	GAGGAATAGAAAGGGAGGAC	GGGGGGGGTCCAGAGCAAGT	M:1-367809	Deletion	30
ung11_163_2_Young	M	M	58180	58181	CG	C	185	21	75	85	12	9	G/-1	0.1135	2;2	24.3	1	40.7	1	55.8	42	0.1186	0.0054	8	9	1	0.3	21	177	GAGGAATAGAAAGGGAGGAC	GGGGGGGGTCCAGAGCAAGT	M:1-367809	Deletion	30
ung_MTPA3G	M	M	58180	58181	CG	C	106	10	35	59	7	3	G/-1	0.0943	2;2	40.9	1	40.6	1	54	20	0.0962	0	8	9	1	0.7	10	104	GAGGAATAGAAAGGGAGGAC	GGGGGGGGTCCAGAGCAAGT	M:1-367809	Deletion	30
ung_MTPA3G_2_Young	M	M	58180	58181	CG	C	249	10	109	129	6	4	G/-1	0.0402	2;2	32.9	1	41	0	48.9	20	0.0413	0	8	9	1	0.7	10	242	GAGGAATAGAAAGGGAGGAC	GGGGGGGGTCCAGAGCAAGT	M:1-367809	Deletion	30
ung11_163_1_Young	M	M	110117	110118	TA	T	176	7	91	76	4	3	A/-1	0.0398	2;2	35.4	1	41	0	60	14	0.0419	0	9	10	1	0.6	7	167	ACTGGGAAGGTAATAAAAAA	AAAAAAAAAGCCATCCACTC	M:1-367809	Deletion	29
ung_MTPA3G_1_Young	M	M	110117	110118	TA	T	165	8	67	88	4	4	A/-1	0.0485	2;2	53.5	1	41	0	60	16	0.05	0	9	10	1	0.8	8	160	ACTGGGAAGGTAATAAAAAA	AAAAAAAAAGCCATCCACTC	M:1-367809	Deletion	29
Col_2_Young	M	M	110117	110118	TA	T	119	13	56	50	9	4	A/-1	0.1092	2;2	44.2	1	41	0	60	26	0.114	0	9	10	1	0.8	13	114	ACTGGGAAGGTAATAAAAAA	AAAAAAAAAGCCATCCACTC	M:1-367809	Deletion	29
ung11_163_2_Mature	M	M	110117	110118	TA	T	59	8	29	20	3	5	A/-1	0.1356	2;2	48.1	1	41	0	60	16	0.1455	0	9	10	1	1.1	8	55	ACTGGGAAGGTAATAAAAAA	AAAAAAAAAGCCATCCACTC	M:1-367809	Deletion	29
ung11_163_2_Young	M	M	110117	110118	TA	T	124	13	50	58	6	7	A/-1	0.1048	2;2	53.2	1	41	0	60	26	0.1092	0	9	10	1	1.3	13	119	ACTGGGAAGGTAATAAAAAA	AAAAAAAAAGCCATCCACTC	M:1-367809	Deletion	29
ung_MTPA3G_2_Young	M	M	110117	110118	TA	T	186	10	86	87	6	4	A/-1	0.0538	2;2	42.6	1	41	0	60	20	0.0556	0	9	10	1	1.5	10	180	ACTGGGAAGGTAATAAAAAA	AAAAAAAAAGCCATCCACTC	M:1-367809	Deletion	29
Col_2_Mature	M	M	110117	110118	TA	T	132	7	60	65	3	4	A/-1	0.053	2;2	43.1	1	41	1	60	14	0.0551	0.0076	9	10	1	1.9	7	127	ACTGGGAAGGTAATAAAAAA	AAAAAAAAAGCCATCCACTC	M:1-367809	Deletion	29
ung11_163_1_Mature	M	M	110117	110118	TA	T	50	7	22	21	4	3	A/-1	0.14	2;2	35.7	1	41	1	60	14	0.14	0.02	9	10	1	2.4	7	50	ACTGGGAAGGTAATAAAAAA	AAAAAAAAAGCCATCCACTC	M:1-367809	Deletion	29
Col_1_Mature	M	M	110117	110118	TA	T	125	8	56	59	4	4	A/-1	0.064	2;2	26.8	1	40.8	1	60	16	0.0667	0.008	9	10	1	2.4	8	120	ACTGGGAAGGTAATAAAAAA	AAAAAAAAAGCCATCCACTC	M:1-367809	Deletion	29
ung11_198_2_Mature	M	M	110117	110118	TA	T	101	15	47	38	9	6	A/-1	0.1485	2;2	46.3	1	40.7	1	60	30	0.1531	0	9	10	1	1.1	15	98	ACTGGGAAGGTAATAAAAAA	AAAAAAAAAGCCATCCACTC	M:1-367809	Deletion	29
Col_1_Young	M	M	110117	110118	TA	T	232	19	104	105	10	9	A/-1	0.0819	2;2	42.7	1	40.6	1	60	38	0.0864	0.0216	9	10	1	1.2	19	220	ACTGGGAAGGTAATAAAAAA	AAAAAAAAAGCCATCCACTC	M:1-367809	Deletion	29
ung11_198_1_Young	M	M	110117	110118	TA	T	163	19	73	70	11	8	A/-1	0.1166	2;2	46	1	40.5	1	60	38	0.1234	0	9	10	1	0.6	19	154	ACTGGGAAGGTAATAAAAAA	AAAAAAAAAGCCATCCACTC	M:1-367809	Deletion	29
ung11_176_2_Mature	M	M	110117	110118	TA	T	113	15	45	53	8	7	A/-1	0.1327	2;2	48.4	1	40.4	1	60	30	0.1376	0.0088	9	10	1	0.9	15	109	ACTGGGAAGGTAATAAAAAA	AAAAAAAAAGCCATCCACTC	M:1-367809	Deletion	29
ung_MTPA3G_1_Mature	M	M	110117	110118	TA	T	101	7	49	43	4	3	A/-1	0.0693	2;2	58.9	1	40.4	1	60	14	0.0714	0	9	10	1	1.4	7	98	ACTGGGAAGGTAATAAAAAA	AAAAAAAAAGCCATCCACTC	M:1-367809	Deletion	29
Col-0_MTPA3G	M	M	110117	110118	TA	T	134	27	47	57	13	14	A/-1	0.2015	2;2	42.3	1	40.2	1	60	54	0.2126	0.0224	9	10	1	0.5	27	127	ACTGGGAAGGTAATAAAAAA	AAAAAAAAAGCCATCCACTC	M:1-367809	Deletion	29
ung11_176_1_Mature	M	M	110117	110118	TA	T	127	9	55	62	5	4	A/-1	0.0709	2;2	45.8	1	40.1	1	60	18	0.0732	0	9	10	1	0.6	9	123	ACTGGGAAGGTAATAAAAAA	AAAAAAAAAGCCATCCACTC	M:1-367809	Deletion	29
Col-0_MTPA3G_2_Young	M	M	110117	110118	TA	T	210	25	92	89	15	10	A/-1	0.119	2;2	44.7	1	40.1	1	60	50	0.1244	0	9	10	1	1.5	25	201	ACTGGGAAGGTAATAAAAAA	AAAAAAAAAGCCATCCACTC	M:1-367809	Deletion	29
ung10_163	M	M	110117	110118	TA	T	363	35	143	179	17	18	A/-1	0.0964	2;2	49.1	1	40.1	1	60	70	0.1026	0	9	10	1	2.1	35	341	ACTGGGAAGGTAATAAAAAA	AAAAAAAAAGCCATCCACTC	M:1-367809	Deletion	29
ung10_203	M	M	110117	110118	TA	T	83	12	33	37	4	8	A/-1	0.1446	2;2	44.2	1	40.1	1	60	24	0.16	0.012	9	10	1	2.8	12	75	ACTGGGAAGGTAATAAAAAA	AAAAAAAAAGCCATCCACTC	M:1-367809	Deletion	29
Col-0	M	M	110117	110118	TA	T	150	27	72	48	14	13	A/-1	0.18	2;2	47.2	1	40	1	60	26	0.1781	0.0133	9	10	1	0.8	26	146	ACTGGGAAGGTAATAAAAAA	AAAAAAAAAGCCATCCACTC	M:1-367809	Deletion	29
ung11_176_2_Young	M	M	110117	110118	TA	T	184	15	78	89	9	6	A/-1	0.0815	2;2	48.1	1	40	1	60	30	0.0867	0.0217	9	10	1	1.3	15	173	ACTGGGAAGGTAATAAAAAA	AAAAAAAAAGCCATCCACTC	M:1-367809	Deletion	29
ung11_198_1_Mature	M	M	110117	110118	TA	T	121	8	54	58	3	5	A/-1	0.0661	2;2	50.6	1	39.9	1	60	16	0.069	0.0083	9	10	1	0.6	8	116	ACTGGGAAGGTAATAAAAAA	AAAAAAAAAGCCATCCACTC	M:1-367809	Deletion	29
ung10_176	M	M	110117	110118	TA	T	219	20	94	97	10	10	A/-1	0.0913	2;2	49.5	1	39.9	1	60	40	0.0985	0	9	10	1	2.4	20	203	ACTGGGAAGGTAATAAAAAA	AAAAAAAAAGCCATCCACTC	M:1-367809	Deletion	29
ung10_159	M	M	110117	110118	TA	T	144	15	56	70	8	7	A/-1	0.1042	2;2	46.7	1	39.5	1	60	30	0.1181	0	9	10	1	1.8	15	127	ACTGGGAAGGTAATAAAAAA	AAAAAAAAAGCCATCCACTC	M:1-367809	Deletion	29
ung_MTPA3G_2_Mature	M	M	110117	110118	TA	T	133	7	63	62	4	3	A/-1	0.0526	2;2	37.9	1	39.1	1	60	14	0.0556	0	9	10	1	1.9	7	126	ACTGGGAAGGTAATAAAAAA	AAAAAAAAAGCCATCCACTC	M:1-367809	Deletion	29
Col-0_MTPA3G_1_Young	M	M	110117	110118	TA	T	183	22	84	75	15	7	A/-1	0.1202	2;2	35.3	1	38.7	1	60	10	0.1149	0	9	10	1	1.7	20	174	ACTGGGAAGGTAATAAAAAA	AAAAAAAAAGCCATCCACTC	M:1-367809	Deletion	29
ung11_198_2_Young	M	M	110117	110118	TA	T	177	16	79	81	8	8	A/-1	0.0904	2;2	41.1	1	38.4	1	60	32	0.0941	0.0113	9	10	1	1.3	16	170	ACTGGGAAGGTAATAAAAAA	AAAAAAAAAGCCATCCACTC	M:1-367809	Deletion	29
ung_MTPA3G	M	M	110117	110118	TA	T	54	8	20	24	5	3	A/-1	0.1481	2;2	39.9	1	38.2	1	60	16	0.1538	0.0185	9	10	1	1.5	8	52	ACTGGGAAGGTAATAAAAAA	AAAAAAAAAGCCATCCACTC	M:1-367809	Deletion	29
ung10_201	M	M	110117	110118	TA	T	119	11	58	48	7	4	A/-1	0.0924	2;2	32	1	37	1	60	10	0.0952	0.0168	9	10	1	3	10	105	ACTGGGAAGGTAATAAAAAA	AAAAAAAAAGCCATCCACTC	M:1-367809	Deletion	29
ung11_176_2_Mature	M	M	362764	362765	CG	C	135	13	60	61	6	7	G/-1	0.0963	2;2	47.2	1	41	0	60	26	0.1008	0	9	10	1	0.5	13	129	TGGTGGTCTTAAGAATGGTT	GGGGGGGGGTTTCTCTTAAG	M:1-367809	Deletion	29
ung_MTPA3G_1_Young	M	M	362764	362765	CG	C	159	20	77	59	10	10	G/-1	0.1258	2;2	48.9	1	41	0	60	40	0.1399	0	9	10	1	0.6	20	143	TGGTGGTCTTAAGAATGGTT	GGGGGGGGGTTTCTCTTAAG	M:1-367809	Deletion	29
ung_MTPA3G_2_Young	M	M	362764	362765	CG	C	135	7	62	61	4	3	G/-1	0.0519	2;2	43.6	1	41	0	60	14	0.0543	0	9	10	1	0.7	7	129	TGGTGGTCTTAAGAATGGTT	GGGGGGGGGTTTCTCTTAAG	M:1-367809	Deletion	29
ung_MTPA3G	M	M	362764	362765	CG	C	77	7	35	33	3	4	G/-1	0.0909	2;2	37.1	1	41	0	60	14	0.0946	0	9	10	1	0.9	7	74	TGGTGGTCTTAAGAATGGTT	GGGGGGGGGTTTCTCTTAAG	M:1-367809	Deletion	29
ung11_198_1_Mature	M	M	362764	362765	CG	C	124	22	52	49	13	9	G/-1	0.1774	2;2	35.8	1	40.6	1	60	44	0.1849	0	9	10	1	0.6	22	119	TGGTGGTCTTAAGAATGGTT	GGGGGGGGGTTTCTCTTAAG	M:1-367809	Deletion	29
ung_MTPA3G_2_Mature	M	M	362764	362765	CG	C	155	22	79	53	11	11	G/-1	0.1419	2;2	48	1	40.6	1	60	44	0.1507	0	9	10	1	1.2	22	146	TGGTGGTCTTAAGAATGGTT	GGGGGGGGGTTTCTCTTAAG	M:1-367809	Deletion	29
ung11_176_1_Mature	M	M	362764	362765	CG	C	130	19	55	56	11	8	G/-1	0.1462	2;2	41.8	1	40.4	1	60	38	0.152	0.0077	9	10	1	1.1	19	125	TGGTGGTCTTAAGAATGGTT	GGGGGGGGGTTTCTCTTAAG	M:1-367809	Deletion	29
ung11_198_2_Mature	M	M	362764	362765	CG	C	109	16	50	40	9	7	G/-1	0.1468	2;2	38.2	1	40.2	1	60	32	0.1538	0	9	10	1	1.4	16	104	TGGTGGTCTTAAGAATGGTT	GGGGGGGGGTTTCTCTTAAG	M:1-367809	Deletion	29
Col_2_Young	M	M	362764	362765	CG	C	119	16	60	39	9	7	G/-1	0.1345	2;2	42.7	1	40.1	1	60	32	0.1416	0.0084	9	10	1	0.6	16	113	TGGTGGTCTTAAGAATGGTT	GGGGGGGGGTTTCTCTTAAG	M:1-367809	Deletion	29
ung11_176_2_Young	M	M	362764	362765	CG	C	164	27	66	70	14	13	G/-1	0.1646	2;2	38.4	1	40.1	1	60	54	0.1731	0.0122	9	10	1	0.6	27	156	TGGTGGTCTTAAGAATGGTT	GGGGGGGGGTTTCTCTTAAG	M:1-367809	Deletion	29
Col-0	M	M	362764	362765	CG	C	287	57	121	104	27	30	G/-1	0.1986	2;2	44.3	1	40	1	60	114	0.205	0.0035	9	10	1	0.3	57	278	TGGTGGTCTTAAGAATGGTT	GGGGGGGGGTTTCTCTTAAG	M:1-367809	Deletion	29
ung11_163_2_Young	M	M	362764	362765	CG	C	107	8	51	48	5	3	G/-1	0.0748	2;2	34.6	1	40	1	60	16	0.0825	0	9	10	1	0.6	8	97	TGGTGGTCTTAAGAATGGTT	GGGGGGGGGTTTCTCTTAAG	M:1-367809	Deletion	29
Col_1_Young	M	M	362764	362765	CG	C	202	22	96	82	8	14	G/-1	0.1089	2;2	45.5	1	39.9	1	60	44	0.1196	0.005	9	10	1	0.5	22	184	TGGTGGTCTTAAGAATGGTT	GGGGGGGGGTTTCTCTTAAG	M:1-367809	Deletion	29
Col-0_MTPA3G_2_Mature	M	M	362764	362765	CG	C	58	10	29	19	4	6	G/-1	0.1724	2;2	41.2	1	39.9	1	60	20	0.1786	0.0172	9	10	1	1.2	10	56	TGGTGGTCTTAAGAATGGTT	GGGGGGGGGTTTCTCTTAAG	M:1-367809	Deletion	29
Col_1_Mature	M	M	362764	362765	CG	C	134	16	63	54	9	7	G/-1	0.1194	2;2	34.5	1	39.8	1	60	32	0.126	0.0075	9	10	1	0.2	16	127	TGGTGGTCTTAAGAATGGTT	GGGGGGGGGTTTCTCTTAAG	M:1-367809	Deletion	29
ung10_163	M	M	362764	362765	CG	C	313	37	145	126	19	18	G/-1	0.1182	2;2	40.9	1	39.8	1	60	74	0.1294	0	9	10	1	1.1	37	286	TGGTGGTCTTAAGAATGGTT	GGGGGGGGGTTTCTCTTAAG	M:1-367809	Deletion	29
Col-0_MTPA3G_2_Young	M	M	362764	362765	CG	C	180	23	78	76	15	8	G/-1	0.1278	2;2	42.7	1	39.8	1	60	22	0.1302	0	9	10	1	1.2	22	169	TGGTGGTCTTAAGAATGGTT	GGGGGGGGGTTTCTCTTAAG	M:1-367809	Deletion	29
Col_2_Mature	M	M	362764	362765	CG	C	125	22	54	47	11	11	G/-1	0.176	2;2	31.3	1	39.5	1	60	44	0.1864	0.024	9	10	1	0.5	22	118	TGGTGGTCTTAAGAATGGTT	GGGGGGGGGTTTCTCTTAAG	M:1-367809	Deletion	29
ung11_163_1_Young	M	M	362764	362765	CG	C	229	28	107	90	13	15	G/-1	0.1223	2;2	31	1	39.5	1	60	56	0.1273	0.0131	9	10	1	0.9	28	220	TGGTGGTCTTAAGAATGGTT	GGGGGGGGGTTTCTCTTAAG	M:1-367809	Deletion	29
ung11_176_1_Young	M	M	362764	362765	CG	C	114	13	52	48	6	7	G/-1	0.114	2;2	50.8	1	39.4	1	60	26	0.1161	0.0088	9	10	1	0.2	13	112	TGGTGGTCTTAAGAATGGTT	GGGGGGGGGTTTCTCTTAAG	M:1-367809	Deletion	29
ung11_198_1_Young	M	M	362764	362765	CG	C	113	9	55	49	4	5	G/-1	0.0796	2;2	41.4	1	39.1	1	60	18	0.0841	0.0088	9	10	1	0.7	9	107	TGGTGGTCTTAAGAATGGTT	GGGGGGGGGTTTCTCTTAAG	M:1-367809	Deletion	29
Col-0_MTPA3G_1_Young	M	M	362764	362765	CG	C	168	22	67	77	8	14	G/-1	0.131	2;2	44	1	39.1	1	60	21	0.1313	0.0119	9	10	1	1.2	21	160	TGGTGGTCTTAAGAATGGTT	GGGGGGGGGTTTCTCTTAAG	M:1-367809	Deletion	29
ung10_115	M	M	362764	362765	CG	C	113	19	51	40	11	8	G/-1	0.1681	2;2	38.5	1	38.9	1	60	18	0.1875	0	9	10	1	1.3	18	96	TGGTGGTCTTAAGAATGGTT	GGGGGGGGGTTTCTCTTAAG	M:1-367809	Deletion	29
ung10_198	M	M	362764	362765	CG	C	86	18	38	28	7	11	G/-1	0.2093	2;2	41.8	1	38.6	1	60	36	0.2222	0	9	10	1	1.6	18	81	TGGTGGTCTTAAGAATGGTT	GGGGGGGGGTTTCTCTTAAG	M:1-367809	Deletion	29
Col-0_MTPA3G	M	M	362764	362765	CG	C	172	30	77	61	14	16	G/-1	0.1744	2;2	43.6	1	38.5	1	60	9	0.1698	0.0058	9	10	1	0.6	27	159	TGGTGGTCTTAAGAATGGTT	GGGGGGGGGTTTCTCTTAAG	M:1-367809	Deletion	29
ung10_176	M	M	362764	362765	CG	C	203	27	84	85	14	13	G/-1	0.133	2;2	43.9	1	38.5	1	60	26	0.1361	0	9	10	1	1.5	26	191	TGGTGGTCTTAAGAATGGTT	GGGGGGGGGTTTCTCTTAAG	M:1-367809	Deletion	29
ung10_159	M	M	362764	362765	CG	C	128	23	57	47	10	13	G/-1	0.1797	2;2	43.8	1	38	1	60	22	0.188	0.0078	9	10	1	2.1	22	117	TGGTGGTCTTAAGAATGGTT	GGGGGGGGGTTTCTCTTAAG	M:1-367809	Deletion	29
ung10_203	M	M	362764	362765	CG	C	99	11	48	40	4	7	G/-1	0.1111	2;2	30.8	1	37.1	1	60	10	0.1087	0.0202	9	10	1	2.4	10	92	TGGTGGTCTTAAGAATGGTT	GGGGGGGGGTTTCTCTTAAG	M:1-367809	Deletion	29
ung11_198_2_Young	M	M	362764	362765	CG	C	128	17	60	49	7	10	G/-1	0.1328	2;2	44.6	1	38.2	1	59.9	16	0.1391	0	9	10	1	1.4	16	115	TGGTGGTCTTAAGAATGGTT	GGGGGGGGGTTTCTCTTAAG	M:1-367809	Deletion	29
Col_2_Mature	M	M	361033	361034	CT	C	121	16	56	47	8	8	T/-1	0.1322	2;2	38.8	1	41	0	60	32	0.1416	0	9	10	1	0.5	16	113	TTAGTCGGTGTAAATTATTC	TTTTTTTTTCTAAAGTCAAA	M:1-367809	Deletion	28
ung11_163_2_Young	M	M	361033	361034	CT	C	77	9	35	33	4	5	T/-1	0.1169	2;2	35.1	1	41	0	60	18	0.1233	0	9	10	1	0.6	9	73	TTAGTCGGTGTAAATTATTC	TTTTTTTTTCTAAAGTCAAA	M:1-367809	Deletion	28
ung11_163_2_Mature	M	M	361033	361034	CT	C	41	10	17	14	4	6	T/-1	0.2439	2;2	47.3	1	40.6	1	60	20	0.2632	0	9	10	1	0.4	10	38	TTAGTCGGTGTAAATTATTC	TTTTTTTTTCTAAAGTCAAA	M:1-367809	Deletion	28
ung11_198_2_Young	M	M	361033	361034	CT	C	136	12	65	53	6	6	T/-1	0.0882	2;2	35.2	1	40.1	1	60	24	0.0992	0.0074	9	10	1	0.4	12	121	TTAGTCGGTGTAAATTATTC	TTTTTTTTTCTAAAGTCAAA	M:1-367809	Deletion	28
ung10_163	M	M	361033	361034	CT	C	271	22	147	100	10	12	T/-1	0.0812	2;2	40.6	1	40	1	60	44	0.0917	0.0074	9	10	1	1.1	22	240	TTAGTCGGTGTAAATTATTC	TTTTTTTTTCTAAAGTCAAA	M:1-367809	Deletion	28
Col_1_Young	M	M	361033	361034	CT	C	157	19	76	57	12	7	T/-1	0.121	2;2	35.2	1	39.8	1	60	38	0.1348	0.0064	9	10	1	1.2	19	141	TTAGTCGGTGTAAATTATTC	TTTTTTTTTCTAAAGTCAAA	M:1-367809	Deletion	28
Col_1_Mature	M	M	361033	361034	CT	C	122	15	60	45	8	7	T/-1	0.123	2;2	36.8	1	39.7	1	60	14	0.1176	0	9	10	1	1.4	14	119	TTAGTCGGTGTAAATTATTC	TTTTTTTTTCTAAAGTCAAA	M:1-367809	Deletion	28
ung11_163_1_Young	M	M	361033	361034	CT	C	167	26	80	60	11	15	T/-1	0.1557	2;2	38.3	1	39.6	1	60	25	0.1656	0.006	9	10	1	0.9	25	151	TTAGTCGGTGTAAATTATTC	TTTTTTTTTCTAAAGTCAAA	M:1-367809	Deletion	28
ung_MTPA3G_1_Young	M	M	361033	361034	CT	C	91	12	47	30	7	5	T/-1	0.1319	2;2	42	1	39.4	1	60	11	0.131	0	9	10	1	0.8	11	84	TTAGTCGGTGTAAATTATTC	TTTTTTTTTCTAAAGTCAAA	M:1-367809	Deletion	28
Col-0_MTPA3G_1_Young	M	M	361033	361034	CT	C	118	13	55	49	8	5	T/-1	0.1102	2;2	34.8	1	39.2	1	60	12	0.1111	0.0169	9	10	1	1.2	12	108	TTAGTCGGTGTAAATTATTC	TTTTTTTTTCTAAAGTCAAA	M:1-367809	Deletion	28
ung10_176	M	M	361033	361034	CT	C	175	15	93	62	11	4	T/-1	0.0857	2;2	35	1	39	1	60	30	0.0962	0.0114	9	10	1	1.3	15	156	TTAGTCGGTGTAAATTATTC	TTTTTTTTTCTAAAGTCAAA	M:1-367809	Deletion	28
ung10_115	M	M	361033	361034	CT	C	93	9	52	28	5	4	T/-1	0.0968	2;2	35.9	1	38.7	1	60	18	0.1084	0.0215	9	10	1	0.9	9	83	TTAGTCGGTGTAAATTATTC	TTTTTTTTTCTAAAGTCAAA	M:1-367809	Deletion	28
ung11_198_1_Mature	M	M	361033	361034	CT	C	120	25	56	39	14	11	T/-1	0.2083	2;2	34.7	1	38.5	1	60	50	0.2232	0	9	10	1	1.1	25	112	TTAGTCGGTGTAAATTATTC	TTTTTTTTTCTAAAGTCAAA	M:1-367809	Deletion	28
ung11_176_1_Mature	M	M	361033	361034	CT	C	103	13	54	34	6	7	T/-1	0.1262	2;2	50.8	1	38.1	1	60	12	0.1237	0	9	10	1	0.8	12	97	TTAGTCGGTGTAAATTATTC	TTTTTTTTTCTAAAGTCAAA	M:1-367809	Deletion	28
Col-0_MTPA3G_2_Mature	M	M	361033	361034	CT	C	33	6	16	8	3	3	T/-1	0.1818	2;2	38.2	1	38.1	1	60	12	0.2069	0.0303	9	10	1	1.2	6	29	TTAGTCGGTGTAAATTATTC	TTTTTTTTTCTAAAGTCAAA	M:1-367809	Deletion	28
ung_MTPA3G	M	M	361033	361034	CT	C	59	14	26	18	7	7	T/-1	0.2373	2;2	40.6	1	37.7	1	60	13	0.2321	0	9	10	1	0.9	13	56	TTAGTCGGTGTAAATTATTC	TTTTTTTTTCTAAAGTCAAA	M:1-367809	Deletion	28
Col-0_MTPA3G	M	M	361033	361034	CT	C	114	21	62	28	12	9	T/-1	0.1842	2;2	31.5	1	36.5	1	60	6	0.1682	0.0175	9	10	1	1	18	107	TTAGTCGGTGTAAATTATTC	TTTTTTTTTCTAAAGTCAAA	M:1-367809	Deletion	28
ung10_159	M	M	361033	361034	CT	C	116	13	64	37	6	7	T/-1	0.1121	2;2	39.6	1	36	1	60	12	0.12	0	9	10	1	1.7	12	100	TTAGTCGGTGTAAATTATTC	TTTTTTTTTCTAAAGTCAAA	M:1-367809	Deletion	28
ung10_203	M	M	361033	361034	CT	C	96	7	55	31	4	3	T/-1	0.0729	2;2	55	1	35	1	60	6	0.08	0	9	10	1	2	6	75	TTAGTCGGTGTAAATTATTC	TTTTTTTTTCTAAAGTCAAA	M:1-367809	Deletion	28
Col-0	M	M	361033	361034	CT	C	204	62	88	49	41	21	T/-1	0.3039	2;2	36.9	1	40	1	59.5	61	0.3112	0.0147	9	10	1	0.5	61	196	TTAGTCGGTGTAAATTATTC	TTTTTTTTTCTAAAGTCAAA	M:1-367809	Deletion	28
ung11_176_2_Young	M	M	361033	361034	CT	C	154	19	75	60	8	11	T/-1	0.1234	2;2	36.1	1	40.6	1	59.4	38	0.1319	0.013	9	10	1	0.8	19	144	TTAGTCGGTGTAAATTATTC	TTTTTTTTTCTAAAGTCAAA	M:1-367809	Deletion	28
ung_MTPA3G_2_Young	M	M	361033	361034	CT	C	86	18	41	25	9	9	T/-1	0.2093	2;2	34.9	1	39.2	1	59.4	36	0.2222	0	9	10	1	0.8	18	81	TTAGTCGGTGTAAATTATTC	TTTTTTTTTCTAAAGTCAAA	M:1-367809	Deletion	28
ung11_198_1_Young	M	M	361033	361034	CT	C	131	18	56	51	10	8	T/-1	0.1374	2;2	38.7	1	40.4	1	59.3	36	0.144	0.0076	9	10	1	0.9	18	125	TTAGTCGGTGTAAATTATTC	TTTTTTTTTCTAAAGTCAAA	M:1-367809	Deletion	28
Col-0_MTPA3G_2_Young	M	M	361033	361034	CT	C	133	12	66	52	5	7	T/-1	0.0902	2;2	38.2	1	39.5	1	58.9	24	0.0938	0	9	10	1	0.9	12	128	TTAGTCGGTGTAAATTATTC	TTTTTTTTTCTAAAGTCAAA	M:1-367809	Deletion	28
ung11_176_1_Young	M	M	361033	361034	CT	C	87	10	44	31	5	5	T/-1	0.1149	2;2	27.9	1	38.5	1	58.8	20	0.1205	0.0345	9	10	1	0.4	10	83	TTAGTCGGTGTAAATTATTC	TTTTTTTTTCTAAAGTCAAA	M:1-367809	Deletion	28
ung_MTPA3G_2_Mature	M	M	361033	361034	CT	C	113	10	55	46	5	5	T/-1	0.0885	2;2	30.8	1	37.1	1	58.8	9	0.0857	0.0088	9	10	1	0.6	9	105	TTAGTCGGTGTAAATTATTC	TTTTTTTTTCTAAAGTCAAA	M:1-367809	Deletion	28
Col_2_Young	M	M	361033	361034	CT	C	59	8	27	20	5	3	T/-1	0.1356	2;2	35.5	1	41	1	55.9	16	0.1509	0.0169	9	10	1	0.9	8	53	TTAGTCGGTGTAAATTATTC	TTTTTTTTTCTAAAGTCAAA	M:1-367809	Deletion	28
ung10_198	M	M	361033	361034	CT	C	89	10	47	28	7	3	T/-1	0.1124	2;2	34.8	1	36.3	1	54.4	4	0.1053	0.0112	9	10	1	0.8	8	76	TTAGTCGGTGTAAATTATTC	TTTTTTTTTCTAAAGTCAAA	M:1-367809	Deletion	28
ung_MTPA3G_1_Mature	M	M	360666	360667	GA	G	81	8	31	42	3	5	A/-1	0.0988	2;2	46.1	1	41	0	60	16	0.1096	0	10	11	1	1.1	8	73	AGGGATCTCTTTTCTGCAAC	AAAAAAAAAACGGAGCAGAT	M:1-367809	Deletion	25
ung_MTPA3G	M	M	360666	360667	GA	G	69	17	20	28	5	12	A/-1	0.2464	2;2	49.7	1	41	1	60	34	0.2742	0.0145	10	11	1	1.2	17	62	AGGGATCTCTTTTCTGCAAC	AAAAAAAAAACGGAGCAGAT	M:1-367809	Deletion	25
Col-0_MTPA3G	M	M	360666	360667	GA	G	118	21	36	52	8	13	A/-1	0.178	2;2	46.1	1	40.6	1	60	42	0.1875	0	10	11	1	1.6	21	112	AGGGATCTCTTTTCTGCAAC	AAAAAAAAAACGGAGCAGAT	M:1-367809	Deletion	25
Col_2_Mature	M	M	360666	360667	GA	G	98	14	34	47	6	8	A/-1	0.1429	2;2	41.2	1	40.4	1	60	28	0.1609	0	10	11	1	1.4	14	87	AGGGATCTCTTTTCTGCAAC	AAAAAAAAAACGGAGCAGAT	M:1-367809	Deletion	25
ung11_163_2_Young	M	M	360666	360667	GA	G	104	11	37	55	3	8	A/-1	0.1058	2;2	42.2	1	40.3	1	60	22	0.1209	0	10	11	1	1.3	11	91	AGGGATCTCTTTTCTGCAAC	AAAAAAAAAACGGAGCAGAT	M:1-367809	Deletion	25
ung11_176_1_Mature	M	M	360666	360667	GA	G	113	12	44	56	5	7	A/-1	0.1062	2;2	39.6	1	40.3	1	60	24	0.1237	0	10	11	1	2.2	12	97	AGGGATCTCTTTTCTGCAAC	AAAAAAAAAACGGAGCAGAT	M:1-367809	Deletion	25
Col_1_Mature	M	M	360666	360667	GA	G	107	13	44	49	4	9	A/-1	0.1215	2;2	40.9	1	40	1	60	26	0.1368	0	10	11	1	1.2	13	95	AGGGATCTCTTTTCTGCAAC	AAAAAAAAAACGGAGCAGAT	M:1-367809	Deletion	25
Col_1_Young	M	M	360666	360667	GA	G	183	21	65	96	10	11	A/-1	0.1148	2;2	41.4	1	40	1	60	42	0.1273	0	10	11	1	1.7	21	165	AGGGATCTCTTTTCTGCAAC	AAAAAAAAAACGGAGCAGAT	M:1-367809	Deletion	25
Col-0	M	M	360666	360667	GA	G	188	27	70	81	9	18	A/-1	0.1436	2;2	46.1	1	39.9	1	60	26	0.1566	0	10	11	1	0.8	26	166	AGGGATCTCTTTTCTGCAAC	AAAAAAAAAACGGAGCAGAT	M:1-367809	Deletion	25
ung11_163_1_Young	M	M	360666	360667	GA	G	161	13	58	90	7	6	A/-1	0.0807	2;2	48.8	1	39.9	1	60	26	0.0915	0	10	11	1	1.1	13	142	AGGGATCTCTTTTCTGCAAC	AAAAAAAAAACGGAGCAGAT	M:1-367809	Deletion	25
ung11_176_2_Young	M	M	360666	360667	GA	G	190	20	76	90	8	12	A/-1	0.1053	2;2	39.9	1	39.9	1	60	40	0.119	0.0053	10	11	1	1.8	20	168	AGGGATCTCTTTTCTGCAAC	AAAAAAAAAACGGAGCAGAT	M:1-367809	Deletion	25
Col-0_MTPA3G_2_Mature	M	M	360666	360667	GA	G	53	10	16	27	5	5	A/-1	0.1887	2;2	42.4	1	39.8	1	60	20	0.2083	0	10	11	1	1.8	10	48	AGGGATCTCTTTTCTGCAAC	AAAAAAAAAACGGAGCAGAT	M:1-367809	Deletion	25
ung11_176_2_Mature	M	M	360666	360667	GA	G	97	11	36	47	5	6	A/-1	0.1134	2;2	48.5	1	39.7	1	60	22	0.1209	0	10	11	1	1.5	11	91	AGGGATCTCTTTTCTGCAAC	AAAAAAAAAACGGAGCAGAT	M:1-367809	Deletion	25
Col_2_Young	M	M	360666	360667	GA	G	111	15	42	54	7	8	A/-1	0.1351	2;2	40.7	1	39.5	1	60	30	0.1579	0.009	10	11	1	1	15	95	AGGGATCTCTTTTCTGCAAC	AAAAAAAAAACGGAGCAGAT	M:1-367809	Deletion	25
ung11_176_1_Young	M	M	360666	360667	GA	G	96	15	29	48	5	10	A/-1	0.1562	2;2	53.9	1	38.9	1	60	14	0.1573	0.0208	10	11	1	1.3	14	89	AGGGATCTCTTTTCTGCAAC	AAAAAAAAAACGGAGCAGAT	M:1-367809	Deletion	25
ung_MTPA3G_2_Young	M	M	360666	360667	GA	G	124	10	49	63	6	4	A/-1	0.0806	2;2	32.7	1	38.8	1	60	20	0.0901	0.0081	10	11	1	2.4	10	111	AGGGATCTCTTTTCTGCAAC	AAAAAAAAAACGGAGCAGAT	M:1-367809	Deletion	25
ung_MTPA3G_1_Young	M	M	360666	360667	GA	G	145	23	51	70	10	13	A/-1	0.1586	2;2	47.2	1	38.7	1	60	46	0.1783	0	10	11	1	1.8	23	129	AGGGATCTCTTTTCTGCAAC	AAAAAAAAAACGGAGCAGAT	M:1-367809	Deletion	25
Col-0_MTPA3G_2_Young	M	M	360666	360667	GA	G	158	21	63	74	9	12	A/-1	0.1329	2;2	41.8	1	38.6	1	60	20	0.1418	0	10	11	1	1.2	20	141	AGGGATCTCTTTTCTGCAAC	AAAAAAAAAACGGAGCAGAT	M:1-367809	Deletion	25
ung10_159	M	M	360666	360667	GA	G	122	16	48	57	7	9	A/-1	0.1311	2;2	36.8	1	38.5	1	60	15	0.1562	0	10	11	1	2.1	15	96	AGGGATCTCTTTTCTGCAAC	AAAAAAAAAACGGAGCAGAT	M:1-367809	Deletion	25
Col-0_MTPA3G_1_Young	M	M	360666	360667	GA	G	155	20	54	74	10	10	A/-1	0.129	2;2	47.2	1	38.3	1	60	19	0.1338	0.0065	10	11	1	2	19	142	AGGGATCTCTTTTCTGCAAC	AAAAAAAAAACGGAGCAGAT	M:1-367809	Deletion	25
ung11_198_1_Mature	M	M	360666	360667	GA	G	120	10	45	62	6	4	A/-1	0.0833	2;2	35.3	1	38.1	1	60	20	0.0909	0.0083	10	11	1	2.6	10	110	AGGGATCTCTTTTCTGCAAC	AAAAAAAAAACGGAGCAGAT	M:1-367809	Deletion	25
ung_MTPA3G_2_Mature	M	M	360666	360667	GA	G	151	13	64	69	5	8	A/-1	0.0861	2;2	39.6	1	37.8	1	60	5.5	0.0833	0.0066	10	11	1	1.3	11	132	AGGGATCTCTTTTCTGCAAC	AAAAAAAAAACGGAGCAGAT	M:1-367809	Deletion	25
ung10_163	M	M	360666	360667	GA	G	295	39	100	143	17	22	A/-1	0.1322	2;2	37.9	1	37.4	1	60	38	0.1532	0.0136	10	11	1	2.2	38	248	AGGGATCTCTTTTCTGCAAC	AAAAAAAAAACGGAGCAGAT	M:1-367809	Deletion	25
ung11_198_2_Young	M	M	360666	360667	GA	G	161	17	60	80	8	9	A/-1	0.1056	2;2	48.1	1	37.1	1	60	7.5	0.1087	0.0062	10	11	1	1.6	15	138	AGGGATCTCTTTTCTGCAAC	AAAAAAAAAACGGAGCAGAT	M:1-367809	Deletion	25
ung10_176	M	M	360666	360667	GA	G	206	25	68	107	10	15	A/-1	0.1214	2;2	42.6	1	36	1	60	7.333	0.1257	0.0146	10	11	1	2.2	22	175	AGGGATCTCTTTTCTGCAAC	AAAAAAAAAACGGAGCAGAT	M:1-367809	Deletion	25
ung11_163_1_Mature	M	M	77081	77099	ACTGTTCGTACCCCGTTGG	A	151	20	62	68	13	7	C/-18	0.1325	2;2	53.1	1	41	0	60	40	0.1361	0	24	2	1	0.2	20	147	CTCCCGTTGCCAAAATGACT	CTGTTCGTACCCCGTTGGCT	M:1-367809	Deletion	24
ung11_163_1_Young	M	M	77081	77099	ACTGTTCGTACCCCGTTGG	A	427	27	192	207	15	12	C/-18	0.0632	2;2	52.9	1	41	0	60	54	0.0644	0	24	2	1	0.3	27	419	CTCCCGTTGCCAAAATGACT	CTGTTCGTACCCCGTTGGCT	M:1-367809	Deletion	24
Col-0_MTPA3G_1_Mature	M	M	77081	77099	ACTGTTCGTACCCCGTTGG	A	88	8	44	36	4	4	C/-18	0.0909	2;2	55.1	1	41	0	60	16	0.093	0	24	2	1	0.4	8	86	CTCCCGTTGCCAAAATGACT	CTGTTCGTACCCCGTTGGCT	M:1-367809	Deletion	24
ung11_176_2_Young	M	M	77081	77099	ACTGTTCGTACCCCGTTGG	A	428	31	184	213	15	16	C/-18	0.0724	2;2	49.4	1	41	0	60	62	0.0738	0	24	2	1	0.5	31	420	CTCCCGTTGCCAAAATGACT	CTGTTCGTACCCCGTTGGCT	M:1-367809	Deletion	24
Col_2_Young	M	M	77081	77099	ACTGTTCGTACCCCGTTGG	A	280	29	117	134	12	17	C/-18	0.1036	2;2	52.3	1	40.9	1	60	58	0.1047	0	24	2	1	0.4	29	277	CTCCCGTTGCCAAAATGACT	CTGTTCGTACCCCGTTGGCT	M:1-367809	Deletion	24
Col_2_Mature	M	M	77081	77099	ACTGTTCGTACCCCGTTGG	A	323	41	143	139	22	19	C/-18	0.1269	2;2	51.3	1	40.7	1	60	82	0.1285	0	24	2	1	0.5	41	319	CTCCCGTTGCCAAAATGACT	CTGTTCGTACCCCGTTGGCT	M:1-367809	Deletion	24
Col_1_Young	M	M	77081	77099	ACTGTTCGTACCCCGTTGG	A	486	39	228	217	20	19	C/-18	0.0802	2;2	47.8	1	40.7	1	60	78	0.0821	0.0062	24	2	1	0.5	39	475	CTCCCGTTGCCAAAATGACT	CTGTTCGTACCCCGTTGGCT	M:1-367809	Deletion	24
ung11_176_2_Mature	M	M	77081	77099	ACTGTTCGTACCCCGTTGG	A	269	48	110	111	25	23	C/-18	0.1784	2;2	49.4	1	40.5	1	60	96	0.1791	0.0074	24	2	1	0.5	48	268	CTCCCGTTGCCAAAATGACT	CTGTTCGTACCCCGTTGGCT	M:1-367809	Deletion	24
ung11_198_1_Mature	M	M	77081	77099	ACTGTTCGTACCCCGTTGG	A	308	30	133	145	17	13	C/-18	0.0974	2;2	53.1	1	40.4	1	60	29	0.0957	0	24	2	1	0.4	29	303	CTCCCGTTGCCAAAATGACT	CTGTTCGTACCCCGTTGGCT	M:1-367809	Deletion	24
Col_1_Mature	M	M	77081	77099	ACTGTTCGTACCCCGTTGG	A	254	30	117	106	17	13	C/-18	0.1181	2;2	46	1	40.3	1	60	60	0.1195	0.0118	24	2	1	0.3	30	251	CTCCCGTTGCCAAAATGACT	CTGTTCGTACCCCGTTGGCT	M:1-367809	Deletion	24
ung_MTPA3G_2_Mature	M	M	77081	77099	ACTGTTCGTACCCCGTTGG	A	291	39	126	125	20	19	C/-18	0.134	2;2	49.3	1	40.3	1	60	38	0.1329	0.0137	24	2	1	0.4	38	286	CTCCCGTTGCCAAAATGACT	CTGTTCGTACCCCGTTGGCT	M:1-367809	Deletion	24
ung_MTPA3G_1_Young	M	M	77081	77099	ACTGTTCGTACCCCGTTGG	A	376	14	167	195	10	4	C/-18	0.0372	2;2	53	1	40.2	1	60	28	0.0379	0.0027	24	2	1	0.3	14	369	CTCCCGTTGCCAAAATGACT	CTGTTCGTACCCCGTTGGCT	M:1-367809	Deletion	24
ung11_198_2_Mature	M	M	77081	77099	ACTGTTCGTACCCCGTTGG	A	246	21	111	114	12	9	C/-18	0.0854	2;2	49.9	1	40.1	1	60	42	0.0868	0.0203	24	2	1	0.3	21	242	CTCCCGTTGCCAAAATGACT	CTGTTCGTACCCCGTTGGCT	M:1-367809	Deletion	24
Col-0_MTPA3G_1_Young	M	M	77081	77099	ACTGTTCGTACCCCGTTGG	A	437	30	199	207	16	14	C/-18	0.0686	2;2	51.5	1	40.1	1	60	60	0.0696	0.0023	24	2	1	0.5	30	431	CTCCCGTTGCCAAAATGACT	CTGTTCGTACCCCGTTGGCT	M:1-367809	Deletion	24
ung11_198_1_Young	M	M	77081	77099	ACTGTTCGTACCCCGTTGG	A	324	18	149	156	7	11	C/-18	0.0556	2;2	49.7	1	40	1	60	36	0.0566	0.0062	24	2	1	0.3	18	318	CTCCCGTTGCCAAAATGACT	CTGTTCGTACCCCGTTGGCT	M:1-367809	Deletion	24
ung11_198_2_Young	M	M	77081	77099	ACTGTTCGTACCCCGTTGG	A	446	38	193	214	16	22	C/-18	0.0852	2;2	46.3	1	40	1	60	76	0.0872	0.0135	24	2	1	0.5	38	436	CTCCCGTTGCCAAAATGACT	CTGTTCGTACCCCGTTGGCT	M:1-367809	Deletion	24
ung_MTPA3G_1_Mature	M	M	77081	77099	ACTGTTCGTACCCCGTTGG	A	196	39	79	78	15	24	C/-18	0.199	2;2	38.3	1	39.9	1	60	78	0.2031	0.0765	24	2	1	0.2	39	192	CTCCCGTTGCCAAAATGACT	CTGTTCGTACCCCGTTGGCT	M:1-367809	Deletion	24
ung11_176_1_Young	M	M	77081	77099	ACTGTTCGTACCCCGTTGG	A	303	28	135	137	14	14	C/-18	0.0924	2;2	51.3	1	39.9	1	60	56	0.0946	0.0033	24	2	1	0.6	28	296	CTCCCGTTGCCAAAATGACT	CTGTTCGTACCCCGTTGGCT	M:1-367809	Deletion	24
Col-0_MTPA3G_2_Mature	M	M	77081	77099	ACTGTTCGTACCCCGTTGG	A	184	29	75	80	13	16	C/-18	0.1576	2;2	43.9	1	39.8	1	60	58	0.1585	0.0326	24	2	1	0.6	29	183	CTCCCGTTGCCAAAATGACT	CTGTTCGTACCCCGTTGGCT	M:1-367809	Deletion	24
ung11_176_1_Mature	M	M	77081	77099	ACTGTTCGTACCCCGTTGG	A	277	32	120	125	18	14	C/-18	0.1155	2;2	39.1	1	39.7	1	60	64	0.1164	0.0397	24	2	1	0.6	32	275	CTCCCGTTGCCAAAATGACT	CTGTTCGTACCCCGTTGGCT	M:1-367809	Deletion	24
Col-0_MTPA3G_2_Young	M	M	77081	77099	ACTGTTCGTACCCCGTTGG	A	405	31	193	181	14	17	C/-18	0.0765	2;2	52.7	1	39.6	1	60	30	0.0752	0	24	2	1	0.3	30	399	CTCCCGTTGCCAAAATGACT	CTGTTCGTACCCCGTTGGCT	M:1-367809	Deletion	24
ung11_163_2_Young	M	M	77081	77099	ACTGTTCGTACCCCGTTGG	A	268	27	119	122	15	12	C/-18	0.1007	2;2	44.4	1	39.5	1	60	26	0.0977	0.0261	24	2	1	0.3	26	266	CTCCCGTTGCCAAAATGACT	CTGTTCGTACCCCGTTGGCT	M:1-367809	Deletion	24
ung_MTPA3G_2_Young	M	M	77081	77099	ACTGTTCGTACCCCGTTGG	A	412	23	189	200	13	10	C/-18	0.0558	2;2	49	1	39.4	1	60	22	0.0546	0.0049	24	2	1	0.6	22	403	CTCCCGTTGCCAAAATGACT	CTGTTCGTACCCCGTTGGCT	M:1-367809	Deletion	24
ung11_163_2_Mature	M	M	77081	77099	ACTGTTCGTACCCCGTTGG	A	115	12	52	51	7	5	C/-18	0.1043	2;2	46.5	1	38.4	1	60	11	0.0982	0.0087	24	2	1	0.9	11	112	CTCCCGTTGCCAAAATGACT	CTGTTCGTACCCCGTTGGCT	M:1-367809	Deletion	24
ung11_163_2_Young	M	M	106515	106517	TAG	T	213	7	102	103	4	3	A/-2	0.0329	2;2	49.4	1	41	0	60	14	0.0332	0	0	2	1	0	7	211	CATTAGACAAATCGGGGAGT	GCCTGGCACAGCTGAATCTA	M:1-367809	Deletion	24
ung_MTPA3G_1_Mature	M	M	106515	106517	TAG	T	161	13	72	76	7	6	A/-2	0.0807	2;2	40.8	1	41	0	60	26	0.0844	0	0	2	1	0.2	13	154	CATTAGACAAATCGGGGAGT	GCCTGGCACAGCTGAATCTA	M:1-367809	Deletion	24
Col_1_Young	M	M	106515	106517	TAG	T	385	25	187	172	12	13	A/-2	0.0649	2;2	40	1	41	0	60	50	0.0691	0	0	2	1	0.2	25	362	CATTAGACAAATCGGGGAGT	GCCTGGCACAGCTGAATCTA	M:1-367809	Deletion	24
Col-0_MTPA3G_2_Young	M	M	106515	106517	TAG	T	281	6	145	129	3	3	A/-2	0.0214	2;2	31.5	1	41	0	60	12	0.0224	0	0	2	1	0.2	6	268	CATTAGACAAATCGGGGAGT	GCCTGGCACAGCTGAATCTA	M:1-367809	Deletion	24
ung11_163_1_Young	M	M	106515	106517	TAG	T	358	11	175	170	5	6	A/-2	0.0307	2;2	38	1	41	0	60	22	0.0319	0	0	2	1	0.4	11	345	CATTAGACAAATCGGGGAGT	GCCTGGCACAGCTGAATCTA	M:1-367809	Deletion	24
ung11_176_1_Young	M	M	106515	106517	TAG	T	254	14	118	121	6	8	A/-2	0.0551	2;2	31	1	41	0	60	28	0.0565	0	0	2	1	0.4	14	248	CATTAGACAAATCGGGGAGT	GCCTGGCACAGCTGAATCTA	M:1-367809	Deletion	24
ung11_176_1_Mature	M	M	106515	106517	TAG	T	230	23	103	104	10	13	A/-2	0.1	2;2	37	1	40.8	1	60	46	0.1031	0	0	2	1	0.3	23	223	CATTAGACAAATCGGGGAGT	GCCTGGCACAGCTGAATCTA	M:1-367809	Deletion	24
ung11_163_1_Mature	M	M	106515	106517	TAG	T	93	12	38	43	5	7	A/-2	0.129	2;2	36.4	1	40.7	1	60	24	0.1319	0	0	2	1	0.2	12	91	CATTAGACAAATCGGGGAGT	GCCTGGCACAGCTGAATCTA	M:1-367809	Deletion	24
Col_2_Young	M	M	106515	106517	TAG	T	206	14	93	99	7	7	A/-2	0.068	2;2	30	1	40.7	1	60	28	0.0725	0	0	2	1	0.6	14	193	CATTAGACAAATCGGGGAGT	GCCTGGCACAGCTGAATCTA	M:1-367809	Deletion	24
ung11_176_2_Young	M	M	106515	106517	TAG	T	300	8	144	148	3	5	A/-2	0.0267	2;2	48.8	1	40.5	1	60	16	0.0275	0	0	2	1	0.2	8	291	CATTAGACAAATCGGGGAGT	GCCTGGCACAGCTGAATCTA	M:1-367809	Deletion	24
ung11_176_2_Mature	M	M	106515	106517	TAG	T	218	17	94	106	7	10	A/-2	0.078	2;2	42	1	40.5	1	60	34	0.0813	0	0	2	1	0.3	17	209	CATTAGACAAATCGGGGAGT	GCCTGGCACAGCTGAATCTA	M:1-367809	Deletion	24
Col-0_MTPA3G_2_Mature	M	M	106515	106517	TAG	T	108	15	46	47	5	10	A/-2	0.1389	2;2	32.5	1	40.4	1	60	30	0.1456	0.0093	0	2	1	0.3	15	103	CATTAGACAAATCGGGGAGT	GCCTGGCACAGCTGAATCTA	M:1-367809	Deletion	24
Col_1_Mature	M	M	106515	106517	TAG	T	221	26	97	98	12	14	A/-2	0.1176	2;2	42.2	1	40.3	1	60	52	0.1226	0	0	2	1	0.6	26	212	CATTAGACAAATCGGGGAGT	GCCTGGCACAGCTGAATCTA	M:1-367809	Deletion	24
Col_2_Mature	M	M	106515	106517	TAG	T	247	23	104	119	10	13	A/-2	0.0931	2;2	39.3	1	40.3	1	60	46	0.0962	0	0	2	1	0.6	23	239	CATTAGACAAATCGGGGAGT	GCCTGGCACAGCTGAATCTA	M:1-367809	Deletion	24
ung_MTPA3G_2_Mature	M	M	106515	106517	TAG	T	287	18	134	130	11	7	A/-2	0.0627	2;2	37.4	1	40.3	1	60	36	0.065	0	0	2	1	0.7	18	277	CATTAGACAAATCGGGGAGT	GCCTGGCACAGCTGAATCTA	M:1-367809	Deletion	24
ung11_198_1_Young	M	M	106515	106517	TAG	T	252	16	110	126	9	7	A/-2	0.0635	2;2	38.5	1	40.2	1	60	32	0.065	0	0	2	1	0.5	16	246	CATTAGACAAATCGGGGAGT	GCCTGGCACAGCTGAATCTA	M:1-367809	Deletion	24
ung_MTPA3G_2_Young	M	M	106515	106517	TAG	T	302	9	144	148	4	5	A/-2	0.0298	2;2	49.9	1	39.6	1	60	18	0.0307	0	0	2	1	0.8	9	293	CATTAGACAAATCGGGGAGT	GCCTGGCACAGCTGAATCTA	M:1-367809	Deletion	24
Col-0_MTPA3G_1_Young	M	M	106515	106517	TAG	T	333	14	152	163	7	7	A/-2	0.042	2;2	34.1	1	39.4	1	60	28	0.0439	0	0	2	1	0.7	14	319	CATTAGACAAATCGGGGAGT	GCCTGGCACAGCTGAATCTA	M:1-367809	Deletion	24
ung11_198_1_Mature	M	M	106515	106517	TAG	T	238	18	107	113	8	10	A/-2	0.0756	2;2	34.2	1	39.3	1	60	36	0.0776	0	0	2	1	0.4	18	232	CATTAGACAAATCGGGGAGT	GCCTGGCACAGCTGAATCTA	M:1-367809	Deletion	24
ung11_198_2_Mature	M	M	106515	106517	TAG	T	214	20	103	91	10	10	A/-2	0.0935	2;2	34	1	39.1	1	60	19	0.0918	0	0	2	1	0.4	19	207	CATTAGACAAATCGGGGAGT	GCCTGGCACAGCTGAATCTA	M:1-367809	Deletion	24
ung_MTPA3G_1_Young	M	M	106515	106517	TAG	T	268	20	117	131	8	12	A/-2	0.0746	2;2	43.5	1	38.9	1	60	40	0.0766	0.0037	0	2	1	0.9	20	261	CATTAGACAAATCGGGGAGT	GCCTGGCACAGCTGAATCTA	M:1-367809	Deletion	24
ung11_198_2_Young	M	M	106515	106517	TAG	T	346	17	158	168	7	10	A/-2	0.0491	2;2	28.1	1	38.5	1	60	16	0.048	0.0029	0	2	1	1	16	333	CATTAGACAAATCGGGGAGT	GCCTGGCACAGCTGAATCTA	M:1-367809	Deletion	24
Col-0_MTPA3G_1_Mature	M	M	106515	106517	TAG	T	89	15	34	40	9	6	A/-2	0.1685	2;2	35	1	38.3	1	60	14	0.1628	0	0	2	1	0.5	14	86	CATTAGACAAATCGGGGAGT	GCCTGGCACAGCTGAATCTA	M:1-367809	Deletion	24
ung11_163_2_Mature	M	M	106515	106517	TAG	T	110	12	49	48	7	5	A/-2	0.1091	2;2	47.5	1	37.9	1	60	11	0.1038	0	0	2	1	1.2	11	106	CATTAGACAAATCGGGGAGT	GCCTGGCACAGCTGAATCTA	M:1-367809	Deletion	24
Col_2_Young	M	M	144593	144594	GA	G	156	13	72	71	7	6	A/-1	0.0833	2;2	32.9	1	41	0	60	26	0.085	0	3	4	1	0.1	13	153	GGATCTCCCGTTGGTTAATA	AAATTCCCTTGGTCATTACT	M:1-367809	Deletion	24
ung11_176_1_Mature	M	M	144593	144594	GA	G	170	20	76	73	9	11	A/-1	0.1176	2;2	39.8	1	41	1	60	40	0.119	0.0118	3	4	1	0.3	20	168	GGATCTCCCGTTGGTTAATA	AAATTCCCTTGGTCATTACT	M:1-367809	Deletion	24
Col-0_MTPA3G_1_Mature	M	M	144593	144594	GA	G	88	9	41	38	6	3	A/-1	0.1023	2;2	37.9	1	41	0	60	18	0.1034	0	3	4	1	0.3	9	87	GGATCTCCCGTTGGTTAATA	AAATTCCCTTGGTCATTACT	M:1-367809	Deletion	24
ung11_163_1_Mature	M	M	144593	144594	GA	G	74	14	28	32	6	8	A/-1	0.1892	2;2	48.1	1	41	0	60	28	0.1972	0	3	4	1	0.4	14	71	GGATCTCCCGTTGGTTAATA	AAATTCCCTTGGTCATTACT	M:1-367809	Deletion	24
ung11_198_2_Mature	M	M	144593	144594	GA	G	160	14	70	76	7	7	A/-1	0.0875	2;2	41.2	1	41	1	60	28	0.0897	0.0125	3	4	1	0.4	14	156	GGATCTCCCGTTGGTTAATA	AAATTCCCTTGGTCATTACT	M:1-367809	Deletion	24
ung11_163_2_Young	M	M	144593	144594	GA	G	187	14	89	84	8	6	A/-1	0.0749	2;2	39.6	1	41	1	60	28	0.0757	0.0053	3	4	1	0.4	14	185	GGATCTCCCGTTGGTTAATA	AAATTCCCTTGGTCATTACT	M:1-367809	Deletion	24
ung11_176_2_Young	M	M	144593	144594	GA	G	260	19	119	121	9	10	A/-1	0.0731	2;2	33.2	1	41	1	60	38	0.0742	0.0115	3	4	1	0.4	19	256	GGATCTCCCGTTGGTTAATA	AAATTCCCTTGGTCATTACT	M:1-367809	Deletion	24
ung_MTPA3G_1_Young	M	M	144593	144594	GA	G	204	11	104	86	5	6	A/-1	0.0539	2;2	35.4	1	41	1	60	22	0.0545	0.0049	3	4	1	0.5	11	202	GGATCTCCCGTTGGTTAATA	AAATTCCCTTGGTCATTACT	M:1-367809	Deletion	24
Col-0_MTPA3G_1_Young	M	M	144593	144594	GA	G	259	15	128	116	8	7	A/-1	0.0579	2;2	36.6	1	41	0	60	30	0.0602	0	3	4	1	0.6	15	249	GGATCTCCCGTTGGTTAATA	AAATTCCCTTGGTCATTACT	M:1-367809	Deletion	24
ung11_163_1_Young	M	M	144593	144594	GA	G	277	10	130	136	6	4	A/-1	0.0361	2;2	45.9	1	41	0	60	20	0.0368	0	3	4	1	0.7	10	272	GGATCTCCCGTTGGTTAATA	AAATTCCCTTGGTCATTACT	M:1-367809	Deletion	24
ung_MTPA3G_2_Young	M	M	144593	144594	GA	G	227	22	99	106	14	8	A/-1	0.0969	2;2	45.6	1	40.8	1	60	44	0.0987	0.0088	3	4	1	0.6	22	223	GGATCTCCCGTTGGTTAATA	AAATTCCCTTGGTCATTACT	M:1-367809	Deletion	24
Col-0_MTPA3G_2_Mature	M	M	144593	144594	GA	G	89	16	38	35	5	11	A/-1	0.1798	2;2	46.6	1	40.8	1	60	32	0.1839	0	3	4	1	0.8	16	87	GGATCTCCCGTTGGTTAATA	AAATTCCCTTGGTCATTACT	M:1-367809	Deletion	24
Col-0_MTPA3G_2_Young	M	M	144593	144594	GA	G	265	13	135	117	7	6	A/-1	0.0491	2;2	47.1	1	40.7	1	60	26	0.0502	0	3	4	1	0.6	13	259	GGATCTCCCGTTGGTTAATA	AAATTCCCTTGGTCATTACT	M:1-367809	Deletion	24
ung11_163_2_Mature	M	M	144593	144594	GA	G	66	9	29	28	4	5	A/-1	0.1364	2;2	32.7	1	40.6	1	60	18	0.1385	0	3	4	1	0.3	9	65	GGATCTCCCGTTGGTTAATA	AAATTCCCTTGGTCATTACT	M:1-367809	Deletion	24
ung_MTPA3G_1_Mature	M	M	144593	144594	GA	G	123	11	52	55	4	7	A/-1	0.0894	2;2	49.1	1	40.6	1	60	22	0.0932	0	3	4	1	0.4	11	118	GGATCTCCCGTTGGTTAATA	AAATTCCCTTGGTCATTACT	M:1-367809	Deletion	24
Col_2_Mature	M	M	144593	144594	GA	G	187	23	79	85	11	12	A/-1	0.123	2;2	40.1	1	40.4	1	60	46	0.1264	0.0053	3	4	1	0.3	23	182	GGATCTCCCGTTGGTTAATA	AAATTCCCTTGGTCATTACT	M:1-367809	Deletion	24
ung11_176_2_Mature	M	M	144593	144594	GA	G	167	14	72	81	8	6	A/-1	0.0838	2;2	52.7	1	40.4	1	60	28	0.0854	0.006	3	4	1	0.6	14	164	GGATCTCCCGTTGGTTAATA	AAATTCCCTTGGTCATTACT	M:1-367809	Deletion	24
Col_1_Mature	M	M	144593	144594	GA	G	191	21	87	83	9	12	A/-1	0.1099	2;2	37	1	40.4	1	60	42	0.1117	0.0157	3	4	1	0.7	21	188	GGATCTCCCGTTGGTTAATA	AAATTCCCTTGGTCATTACT	M:1-367809	Deletion	24
ung11_176_1_Young	M	M	144593	144594	GA	G	186	13	92	81	6	7	A/-1	0.0699	2;2	42.9	1	40.1	1	60	26	0.0707	0.0054	3	4	1	0.6	13	184	GGATCTCCCGTTGGTTAATA	AAATTCCCTTGGTCATTACT	M:1-367809	Deletion	24
ung11_198_1_Mature	M	M	144593	144594	GA	G	149	19	69	61	9	10	A/-1	0.1275	2;2	41.8	1	39.5	1	60	18	0.1233	0.0067	3	4	1	0.7	18	146	GGATCTCCCGTTGGTTAATA	AAATTCCCTTGGTCATTACT	M:1-367809	Deletion	24
Col_1_Young	M	M	144593	144594	GA	G	303	21	134	148	12	9	A/-1	0.0693	2;2	42.4	1	39.3	1	60	20	0.0678	0.0033	3	4	1	0.7	20	295	GGATCTCCCGTTGGTTAATA	AAATTCCCTTGGTCATTACT	M:1-367809	Deletion	24
ung11_198_1_Young	M	M	144593	144594	GA	G	181	8	90	82	4	4	A/-1	0.0442	2;2	49.8	1	39.2	1	60	16	0.0449	0	3	4	1	0.2	8	178	GGATCTCCCGTTGGTTAATA	AAATTCCCTTGGTCATTACT	M:1-367809	Deletion	24
ung_MTPA3G_2_Mature	M	M	144593	144594	GA	G	220	22	102	96	10	12	A/-1	0.1	2;2	46	1	38.4	1	60	21	0.0986	0.0136	3	4	1	0.3	21	213	GGATCTCCCGTTGGTTAATA	AAATTCCCTTGGTCATTACT	M:1-367809	Deletion	24
ung11_198_2_Young	M	M	144593	144594	GA	G	236	14	121	98	6	8	A/-1	0.0593	2;2	38.4	1	37.3	1	60	13	0.056	0.0042	3	4	1	0.6	13	232	GGATCTCCCGTTGGTTAATA	AAATTCCCTTGGTCATTACT	M:1-367809	Deletion	24
Col-0_MTPA3G_1_Mature	M	M	163509	163510	CG	C	68	24	30	14	13	11	G/-1	0.3529	2;2	44.4	1	40.9	1	60	48	0.375	0.0294	9	10	1	0.4	24	64	TAGTTGTGATATTGATCTTA	GGGGGGGGGAACGAAATCAA	M:1-367809	Deletion	24
ung11_198_1_Mature	M	M	163509	163510	CG	C	202	34	105	61	18	16	G/-1	0.1683	2;2	43.5	1	40.9	1	60	68	0.1717	0	9	10	1	0.7	34	198	TAGTTGTGATATTGATCTTA	GGGGGGGGGAACGAAATCAA	M:1-367809	Deletion	24
Col_2_Young	M	M	163509	163510	CG	C	260	36	131	89	19	17	G/-1	0.1385	2;2	48.2	1	40.8	1	60	72	0.1469	0	9	10	1	0.6	36	245	TAGTTGTGATATTGATCTTA	GGGGGGGGGAACGAAATCAA	M:1-367809	Deletion	24
ung11_176_1_Mature	M	M	163509	163510	CG	C	153	20	79	51	11	9	G/-1	0.1307	2;2	46.5	1	40.8	1	60	40	0.1379	0.0131	9	10	1	0.6	20	145	TAGTTGTGATATTGATCTTA	GGGGGGGGGAACGAAATCAA	M:1-367809	Deletion	24
ung11_163_2_Mature	M	M	163509	163510	CG	C	89	19	39	31	11	8	G/-1	0.2135	2;2	48.4	1	40.8	1	60	38	0.2346	0	9	10	1	1	19	81	TAGTTGTGATATTGATCTTA	GGGGGGGGGAACGAAATCAA	M:1-367809	Deletion	24
ung_MTPA3G_1_Young	M	M	163509	163510	CG	C	224	43	115	65	25	18	G/-1	0.192	2;2	46.8	1	40.8	1	60	86	0.2057	0.0045	9	10	1	1.2	43	209	TAGTTGTGATATTGATCTTA	GGGGGGGGGAACGAAATCAA	M:1-367809	Deletion	24
ung11_198_1_Young	M	M	163509	163510	CG	C	236	34	119	79	19	15	G/-1	0.1441	2;2	49.4	1	40.7	1	60	68	0.1518	0	9	10	1	0.4	34	224	TAGTTGTGATATTGATCTTA	GGGGGGGGGAACGAAATCAA	M:1-367809	Deletion	24
ung11_198_2_Mature	M	M	163509	163510	CG	C	125	29	62	31	17	12	G/-1	0.232	2;2	47.8	1	40.6	1	60	58	0.2458	0	9	10	1	0.7	29	118	TAGTTGTGATATTGATCTTA	GGGGGGGGGAACGAAATCAA	M:1-367809	Deletion	24
Col-0_MTPA3G_1_Young	M	M	163509	163510	CG	C	263	41	137	82	23	18	G/-1	0.1559	2;2	43.3	1	40.6	1	60	82	0.1647	0.0038	9	10	1	0.8	41	249	TAGTTGTGATATTGATCTTA	GGGGGGGGGAACGAAATCAA	M:1-367809	Deletion	24
ung_MTPA3G_1_Mature	M	M	163509	163510	CG	C	148	29	70	45	15	14	G/-1	0.1959	2;2	49.5	1	40.6	1	60	58	0.2132	0.0135	9	10	1	0.9	29	136	TAGTTGTGATATTGATCTTA	GGGGGGGGGAACGAAATCAA	M:1-367809	Deletion	24
ung11_176_1_Young	M	M	163509	163510	CG	C	259	59	121	73	33	26	G/-1	0.2278	2;2	45.1	1	40.5	1	60	118	0.2398	0	9	10	1	0.7	59	246	TAGTTGTGATATTGATCTTA	GGGGGGGGGAACGAAATCAA	M:1-367809	Deletion	24
ung11_163_1_Mature	M	M	163509	163510	CG	C	83	18	42	23	10	8	G/-1	0.2169	2;2	39.1	1	40.5	1	60	36	0.2278	0.012	9	10	1	0.7	18	79	TAGTTGTGATATTGATCTTA	GGGGGGGGGAACGAAATCAA	M:1-367809	Deletion	24
ung11_163_1_Young	M	M	163509	163510	CG	C	377	48	196	128	30	18	G/-1	0.1273	2;2	47	1	40.5	1	60	96	0.1348	0	9	10	1	0.9	48	356	TAGTTGTGATATTGATCTTA	GGGGGGGGGAACGAAATCAA	M:1-367809	Deletion	24
ung11_163_2_Young	M	M	163509	163510	CG	C	187	28	96	58	16	12	G/-1	0.1497	2;2	40.3	1	40.5	1	60	56	0.1609	0.0053	9	10	1	0.9	28	174	TAGTTGTGATATTGATCTTA	GGGGGGGGGAACGAAATCAA	M:1-367809	Deletion	24
Col-0_MTPA3G_2_Young	M	M	163509	163510	CG	C	301	34	163	98	17	17	G/-1	0.113	2;2	46.6	1	40.3	1	60	68	0.1241	0.0033	9	10	1	0.8	34	274	TAGTTGTGATATTGATCTTA	GGGGGGGGGAACGAAATCAA	M:1-367809	Deletion	24
Col_2_Mature	M	M	163509	163510	CG	C	234	52	109	70	30	22	G/-1	0.2222	2;2	49.1	1	40.3	1	60	51	0.2267	0.0128	9	10	1	1	51	225	TAGTTGTGATATTGATCTTA	GGGGGGGGGAACGAAATCAA	M:1-367809	Deletion	24
ung11_176_2_Mature	M	M	163509	163510	CG	C	184	30	97	51	19	11	G/-1	0.163	2;2	40.8	1	40	1	60	60	0.1724	0	9	10	1	0.5	30	174	TAGTTGTGATATTGATCTTA	GGGGGGGGGAACGAAATCAA	M:1-367809	Deletion	24
Col_1_Young	M	M	163509	163510	CG	C	340	66	169	103	37	29	G/-1	0.1941	2;2	45.9	1	40	1	60	65	0.2044	0	9	10	1	0.9	65	318	TAGTTGTGATATTGATCTTA	GGGGGGGGGAACGAAATCAA	M:1-367809	Deletion	24
Col-0_MTPA3G_2_Mature	M	M	163509	163510	CG	C	101	23	42	32	13	10	G/-1	0.2277	2;2	45	1	40	1	60	46	0.2421	0.0198	9	10	1	0.9	23	95	TAGTTGTGATATTGATCTTA	GGGGGGGGGAACGAAATCAA	M:1-367809	Deletion	24
ung11_176_2_Young	M	M	163509	163510	CG	C	318	47	162	108	27	20	G/-1	0.1478	2;2	41.6	1	40	1	60	94	0.1582	0.0094	9	10	1	1	47	297	TAGTTGTGATATTGATCTTA	GGGGGGGGGAACGAAATCAA	M:1-367809	Deletion	24
Col_1_Mature	M	M	163509	163510	CG	C	171	25	81	62	14	11	G/-1	0.1462	2;2	39.2	1	39.8	1	60	50	0.1553	0	9	10	1	0.9	25	161	TAGTTGTGATATTGATCTTA	GGGGGGGGGAACGAAATCAA	M:1-367809	Deletion	24
ung11_198_2_Young	M	M	163509	163510	CG	C	277	36	155	82	20	16	G/-1	0.13	2;2	42.8	1	39.5	1	60	72	0.1412	0.0072	9	10	1	0.9	36	255	TAGTTGTGATATTGATCTTA	GGGGGGGGGAACGAAATCAA	M:1-367809	Deletion	24
ung_MTPA3G_2_Young	M	M	163509	163510	CG	C	255	31	143	80	16	15	G/-1	0.1216	2;2	44.5	1	39.4	1	60	62	0.1281	0	9	10	1	1	31	242	TAGTTGTGATATTGATCTTA	GGGGGGGGGAACGAAATCAA	M:1-367809	Deletion	24
ung_MTPA3G_2_Mature	M	M	163509	163510	CG	C	176	45	82	46	25	20	G/-1	0.2557	2;2	41.7	1	39.1	1	60	44	0.2733	0.0284	9	10	1	1.5	44	161	TAGTTGTGATATTGATCTTA	GGGGGGGGGAACGAAATCAA	M:1-367809	Deletion	24
ung11_176_2_Young	M	M	223870	223871	AC	A	271	31	100	134	8	23	C/-1	0.1144	2;2	47.1	1	40.5	1	60	62	0.1429	0	10	11	1	1.3	31	217	TTGCTAATCTATATTATTTC	CCCCCCCCCCGACCTCAGTT	M:1-367809	Deletion	24
Col_2_Young	M	M	223870	223871	AC	A	197	34	63	91	13	21	C/-1	0.1726	2;2	41.4	1	40.2	1	60	68	0.2012	0.0051	10	11	1	1.6	34	169	TTGCTAATCTATATTATTTC	CCCCCCCCCCGACCTCAGTT	M:1-367809	Deletion	24
Col_2_Mature	M	M	223870	223871	AC	A	156	20	51	75	10	10	C/-1	0.1282	2;2	38.5	1	40	1	60	40	0.16	0	10	11	1	1.9	20	125	TTGCTAATCTATATTATTTC	CCCCCCCCCCGACCTCAGTT	M:1-367809	Deletion	24
Col_1_Mature	M	M	223870	223871	AC	A	117	12	41	61	6	6	C/-1	0.1026	2;2	48.2	1	39.9	1	60	24	0.1212	0	10	11	1	1.7	12	99	TTGCTAATCTATATTATTTC	CCCCCCCCCCGACCTCAGTT	M:1-367809	Deletion	24
ung11_198_2_Young	M	M	223870	223871	AC	A	256	31	86	135	13	18	C/-1	0.1211	2;2	43.8	1	39.9	1	60	62	0.1435	0	10	11	1	1.8	31	216	TTGCTAATCTATATTATTTC	CCCCCCCCCCGACCTCAGTT	M:1-367809	Deletion	24
ung11_176_1_Mature	M	M	223870	223871	AC	A	189	21	62	104	7	14	C/-1	0.1111	2;2	38.6	1	39.8	1	60	42	0.1321	0.0106	10	11	1	1.1	21	159	TTGCTAATCTATATTATTTC	CCCCCCCCCCGACCTCAGTT	M:1-367809	Deletion	24
ung_MTPA3G_2_Mature	M	M	223870	223871	AC	A	158	21	61	74	9	12	C/-1	0.1329	2;2	39.1	1	39.8	1	60	42	0.1556	0	10	11	1	2	21	135	TTGCTAATCTATATTATTTC	CCCCCCCCCCGACCTCAGTT	M:1-367809	Deletion	24
ung11_163_1_Mature	M	M	223870	223871	AC	A	85	9	32	42	5	4	C/-1	0.1059	2;2	24.8	1	39.7	1	60	18	0.1286	0.0118	10	11	1	0.7	9	70	TTGCTAATCTATATTATTTC	CCCCCCCCCCGACCTCAGTT	M:1-367809	Deletion	24
ung11_163_1_Young	M	M	223870	223871	AC	A	244	27	73	139	7	20	C/-1	0.1107	2;2	39.3	1	39.5	1	60	54	0.1292	0	10	11	1	1.9	27	209	TTGCTAATCTATATTATTTC	CCCCCCCCCCGACCTCAGTT	M:1-367809	Deletion	24
ung11_176_2_Mature	M	M	223870	223871	AC	A	174	14	59	92	4	10	C/-1	0.0805	2;2	49	1	39.4	1	60	28	0.0915	0.0057	10	11	1	0.9	14	153	TTGCTAATCTATATTATTTC	CCCCCCCCCCGACCTCAGTT	M:1-367809	Deletion	24
ung_MTPA3G_1_Mature	M	M	223870	223871	AC	A	115	18	37	58	8	10	C/-1	0.1565	2;2	36.2	1	39.2	1	60	36	0.1856	0.0174	10	11	1	1.2	18	97	TTGCTAATCTATATTATTTC	CCCCCCCCCCGACCTCAGTT	M:1-367809	Deletion	24
Col-0_MTPA3G_2_Young	M	M	223870	223871	AC	A	289	36	90	147	14	22	C/-1	0.1246	2;2	44.8	1	39.2	1	60	35	0.1434	0.0035	10	11	1	1.9	35	244	TTGCTAATCTATATTATTTC	CCCCCCCCCCGACCTCAGTT	M:1-367809	Deletion	24
ung11_198_2_Mature	M	M	223870	223871	AC	A	146	15	54	72	8	7	C/-1	0.1027	2;2	37.1	1	39.1	1	60	30	0.1293	0.0068	10	11	1	1.9	15	116	TTGCTAATCTATATTATTTC	CCCCCCCCCCGACCTCAGTT	M:1-367809	Deletion	24
Col-0_MTPA3G_1_Young	M	M	223870	223871	AC	A	244	27	76	133	9	18	C/-1	0.1107	2;2	39	1	38.4	1	60	26	0.1262	0.0082	10	11	1	1.9	26	206	TTGCTAATCTATATTATTTC	CCCCCCCCCCGACCTCAGTT	M:1-367809	Deletion	24
ung11_163_2_Young	M	M	223870	223871	AC	A	170	14	60	90	5	9	C/-1	0.0824	2;2	37.9	1	37	1	60	13	0.0897	0	10	11	1	1.7	13	145	TTGCTAATCTATATTATTTC	CCCCCCCCCCGACCTCAGTT	M:1-367809	Deletion	24
ung_MTPA3G_1_Young	M	M	223870	223871	AC	A	194	35	55	93	16	19	C/-1	0.1804	2;2	40.9	1	39.7	1	59.4	34	0.2024	0	10	11	1	2.1	34	168	TTGCTAATCTATATTATTTC	CCCCCCCCCCGACCTCAGTT	M:1-367809	Deletion	24
ung11_176_1_Young	M	M	223870	223871	AC	A	237	34	79	113	12	22	C/-1	0.1435	2;2	36.5	1	40.1	1	59.3	68	0.165	0.0042	10	11	1	1	34	206	TTGCTAATCTATATTATTTC	CCCCCCCCCCGACCTCAGTT	M:1-367809	Deletion	24
Col_1_Young	M	M	223870	223871	AC	A	310	33	107	155	15	18	C/-1	0.1065	2;2	37.7	1	37.9	1	59.1	15.5	0.1225	0.0161	10	11	1	1.8	31	253	TTGCTAATCTATATTATTTC	CCCCCCCCCCGACCTCAGTT	M:1-367809	Deletion	24
ung11_198_1_Young	M	M	223870	223871	AC	A	207	33	73	96	13	20	C/-1	0.1594	2;2	37.4	1	40.6	1	59	66	0.1875	0	10	11	1	1.5	33	176	TTGCTAATCTATATTATTTC	CCCCCCCCCCGACCTCAGTT	M:1-367809	Deletion	24
ung11_198_1_Mature	M	M	223870	223871	AC	A	162	21	54	86	8	13	C/-1	0.1296	2;2	41.5	1	37.8	1	58.4	42	0.1567	0.0062	10	11	1	1.8	21	134	TTGCTAATCTATATTATTTC	CCCCCCCCCCGACCTCAGTT	M:1-367809	Deletion	24
ung_MTPA3G_2_Young	M	M	223870	223871	AC	A	215	20	80	107	8	12	C/-1	0.093	2;2	45	1	39.6	1	58.3	19	0.1131	0	10	11	1	1.8	19	168	TTGCTAATCTATATTATTTC	CCCCCCCCCCGACCTCAGTT	M:1-367809	Deletion	24
ung10_159	M	M	223870	223871	AC	A	98	16	21	57	6	10	C/-1	0.1633	2;2	48.4	1	40	1	35.2	32	0.2025	0	10	11	1	2	16	79	TTGCTAATCTATATTATTTC	CCCCCCCCCCGACCTCAGTT	M:1-367809	Deletion	24
ung10_176	M	M	223870	223871	AC	A	211	26	55	116	6	20	C/-1	0.1232	2;2	49.3	1	39.5	1	34.8	52	0.1461	0.0047	10	11	1	2.5	26	178	TTGCTAATCTATATTATTTC	CCCCCCCCCCGACCTCAGTT	M:1-367809	Deletion	24
ung10_163	M	M	223870	223871	AC	A	328	45	86	182	10	35	C/-1	0.1372	2;2	44.9	1	38.1	1	32	14	0.1585	0.0061	10	11	1	2.7	42	265	TTGCTAATCTATATTATTTC	CCCCCCCCCCGACCTCAGTT	M:1-367809	Deletion	24
Col-0_MTPA3G_1_Mature	M	M	291817	291818	GA	G	68	22	20	26	11	11	A/-1	0.3235	2;2	41.8	1	40.8	1	60	44	0.3385	0	3	4	1	0.6	22	65	GGTGGTTTCGGGATCCCGTA	AAATGCTTCTTTTATGCCTC	M:1-367809	Deletion	24
ung_MTPA3G_2_Young	M	M	291817	291818	GA	G	182	14	78	90	5	9	A/-1	0.0769	2;2	34.3	1	40.7	1	60	28	0.0809	0.0055	3	4	1	0.8	14	173	GGTGGTTTCGGGATCCCGTA	AAATGCTTCTTTTATGCCTC	M:1-367809	Deletion	24
ung11_176_1_Young	M	M	291817	291818	GA	G	158	21	60	77	8	13	A/-1	0.1329	2;2	41.2	1	40.5	1	60	42	0.1419	0.0063	3	4	1	0.4	21	148	GGTGGTTTCGGGATCCCGTA	AAATGCTTCTTTTATGCCTC	M:1-367809	Deletion	24
Col_1_Young	M	M	291817	291818	GA	G	273	36	102	133	19	17	A/-1	0.1319	2;2	32.8	1	40.5	1	60	72	0.1348	0.0183	3	4	1	0.4	36	267	GGTGGTTTCGGGATCCCGTA	AAATGCTTCTTTTATGCCTC	M:1-367809	Deletion	24
ung11_176_1_Mature	M	M	291817	291818	GA	G	145	23	52	68	11	12	A/-1	0.1586	2;2	44	1	40.5	1	60	46	0.1631	0	3	4	1	0.5	23	141	GGTGGTTTCGGGATCCCGTA	AAATGCTTCTTTTATGCCTC	M:1-367809	Deletion	24
ung11_163_1_Young	M	M	291817	291818	GA	G	238	19	92	126	8	11	A/-1	0.0798	2;2	35.3	1	40.5	1	60	38	0.0837	0.0042	3	4	1	0.5	19	227	GGTGGTTTCGGGATCCCGTA	AAATGCTTCTTTTATGCCTC	M:1-367809	Deletion	24
Col-0_MTPA3G_2_Mature	M	M	291817	291818	GA	G	108	31	39	38	13	18	A/-1	0.287	2;2	42.2	1	40.3	1	60	62	0.3039	0	3	4	1	0.4	31	102	GGTGGTTTCGGGATCCCGTA	AAATGCTTCTTTTATGCCTC	M:1-367809	Deletion	24
ung_MTPA3G_2_Mature	M	M	291817	291818	GA	G	234	31	84	117	14	17	A/-1	0.1325	2;2	38.2	1	40.3	1	60	62	0.1378	0	3	4	1	0.4	31	225	GGTGGTTTCGGGATCCCGTA	AAATGCTTCTTTTATGCCTC	M:1-367809	Deletion	24
ung11_163_2_Mature	M	M	291817	291818	GA	G	45	13	15	17	5	8	A/-1	0.2889	2;2	44.1	1	40.3	1	60	26	0.2955	0.0222	3	4	1	0.8	13	44	GGTGGTTTCGGGATCCCGTA	AAATGCTTCTTTTATGCCTC	M:1-367809	Deletion	24
ung11_198_1_Mature	M	M	291817	291818	GA	G	161	33	54	72	14	19	A/-1	0.205	2;2	43.9	1	40.2	1	60	66	0.2157	0	3	4	1	0.2	33	153	GGTGGTTTCGGGATCCCGTA	AAATGCTTCTTTTATGCCTC	M:1-367809	Deletion	24
ung11_163_1_Mature	M	M	291817	291818	GA	G	59	12	20	27	5	7	A/-1	0.2034	2;2	49.5	1	40.2	1	60	24	0.2222	0.0339	3	4	1	0.3	12	54	GGTGGTTTCGGGATCCCGTA	AAATGCTTCTTTTATGCCTC	M:1-367809	Deletion	24
ung11_163_2_Young	M	M	291817	291818	GA	G	163	26	55	82	12	14	A/-1	0.1595	2;2	42.3	1	40.2	1	60	52	0.1625	0	3	4	1	0.4	26	160	GGTGGTTTCGGGATCCCGTA	AAATGCTTCTTTTATGCCTC	M:1-367809	Deletion	24
ung11_176_2_Mature	M	M	291817	291818	GA	G	182	30	66	85	9	21	A/-1	0.1648	2;2	39.8	1	40.2	1	60	29	0.1706	0.011	3	4	1	0.8	29	170	GGTGGTTTCGGGATCCCGTA	AAATGCTTCTTTTATGCCTC	M:1-367809	Deletion	24
Col-0_MTPA3G_1_Young	M	M	291817	291818	GA	G	250	33	98	116	13	20	A/-1	0.132	2;2	31.5	1	40.1	1	60	66	0.1392	0.008	3	4	1	0.6	33	237	GGTGGTTTCGGGATCCCGTA	AAATGCTTCTTTTATGCCTC	M:1-367809	Deletion	24
Col_1_Mature	M	M	291817	291818	GA	G	179	33	68	78	14	19	A/-1	0.1844	2;2	43.5	1	40	1	60	66	0.1919	0.0056	3	4	1	0.5	33	172	GGTGGTTTCGGGATCCCGTA	AAATGCTTCTTTTATGCCTC	M:1-367809	Deletion	24
ung_MTPA3G_1_Young	M	M	291817	291818	GA	G	209	33	74	101	15	18	A/-1	0.1579	2;2	37.1	1	40	1	60	66	0.1719	0.0096	3	4	1	0.6	33	192	GGTGGTTTCGGGATCCCGTA	AAATGCTTCTTTTATGCCTC	M:1-367809	Deletion	24
Col-0_MTPA3G_2_Young	M	M	291817	291818	GA	G	243	38	97	105	18	20	A/-1	0.1564	2;2	37.2	1	40	1	60	76	0.161	0.0041	3	4	1	0.8	38	236	GGTGGTTTCGGGATCCCGTA	AAATGCTTCTTTTATGCCTC	M:1-367809	Deletion	24
ung_MTPA3G_1_Mature	M	M	291817	291818	GA	G	117	30	39	48	16	14	A/-1	0.2564	2;2	43.8	1	39.8	1	60	29	0.2661	0.0085	3	4	1	0.5	29	109	GGTGGTTTCGGGATCCCGTA	AAATGCTTCTTTTATGCCTC	M:1-367809	Deletion	24
Col_2_Mature	M	M	291817	291818	GA	G	199	36	71	91	18	18	A/-1	0.1809	2;2	43	1	39.8	1	60	35	0.1892	0.005	3	4	1	0.9	35	185	GGTGGTTTCGGGATCCCGTA	AAATGCTTCTTTTATGCCTC	M:1-367809	Deletion	24
ung11_198_1_Young	M	M	291817	291818	GA	G	152	33	51	66	13	20	A/-1	0.2171	2;2	35	1	39.6	1	60	32	0.2254	0.0329	3	4	1	0.3	32	142	GGTGGTTTCGGGATCCCGTA	AAATGCTTCTTTTATGCCTC	M:1-367809	Deletion	24
ung11_198_2_Young	M	M	291817	291818	GA	G	190	16	77	97	6	10	A/-1	0.0842	2;2	38	1	39.6	1	60	32	0.0879	0	3	4	1	0.4	16	182	GGTGGTTTCGGGATCCCGTA	AAATGCTTCTTTTATGCCTC	M:1-367809	Deletion	24
ung11_198_2_Mature	M	M	291817	291818	GA	G	147	29	60	58	11	18	A/-1	0.1973	2;2	36	1	39.6	1	60	58	0.2086	0.0204	3	4	1	0.4	29	139	GGTGGTTTCGGGATCCCGTA	AAATGCTTCTTTTATGCCTC	M:1-367809	Deletion	24
Col_2_Young	M	M	291817	291818	GA	G	177	30	64	83	14	16	A/-1	0.1695	2;2	34.7	1	39.3	1	60	14	0.1677	0.0339	3	4	1	0.4	28	167	GGTGGTTTCGGGATCCCGTA	AAATGCTTCTTTTATGCCTC	M:1-367809	Deletion	24
ung11_176_2_Young	M	M	291817	291818	GA	G	250	23	110	116	11	12	A/-1	0.092	2;2	32.8	1	38.4	1	60	22	0.094	0.012	3	4	1	0.4	22	234	GGTGGTTTCGGGATCCCGTA	AAATGCTTCTTTTATGCCTC	M:1-367809	Deletion	24
Col-0_MTPA3G_1_Mature	M	M	296198	296199	CT	C	81	20	37	24	13	7	T/-1	0.2469	2;2	40.5	1	40.8	1	60	40	0.25	0	3	4	1	0.1	20	80	GAAAGGTTATCCAGCCACTT	TTTGGTCCGGGATAGGAGGC	M:1-367809	Deletion	24
ung_MTPA3G_2_Mature	M	M	296198	296199	CT	C	197	48	96	53	25	23	T/-1	0.2437	2;2	39.5	1	40.8	1	60	96	0.2474	0.0203	3	4	1	0.1	48	194	GAAAGGTTATCCAGCCACTT	TTTGGTCCGGGATAGGAGGC	M:1-367809	Deletion	24
ung_MTPA3G_1_Mature	M	M	296198	296199	CT	C	140	25	76	36	16	9	T/-1	0.1786	2;2	51.3	1	40.7	1	60	50	0.1894	0	3	4	1	0.4	25	132	GAAAGGTTATCCAGCCACTT	TTTGGTCCGGGATAGGAGGC	M:1-367809	Deletion	24
Col_1_Young	M	M	296198	296199	CT	C	359	30	203	124	18	12	T/-1	0.0836	2;2	40.2	1	40.7	1	60	60	0.0857	0.0028	3	4	1	0.4	30	350	GAAAGGTTATCCAGCCACTT	TTTGGTCCGGGATAGGAGGC	M:1-367809	Deletion	24
ung11_163_1_Mature	M	M	296198	296199	CT	C	108	22	49	37	14	8	T/-1	0.2037	2;2	41.2	1	40.6	1	60	44	0.2056	0.0093	3	4	1	0.2	22	107	GAAAGGTTATCCAGCCACTT	TTTGGTCCGGGATAGGAGGC	M:1-367809	Deletion	24
ung11_176_2_Young	M	M	296198	296199	CT	C	282	41	152	89	27	14	T/-1	0.1454	2;2	32.2	1	40.4	1	60	82	0.1513	0.0142	3	4	1	0.3	41	271	GAAAGGTTATCCAGCCACTT	TTTGGTCCGGGATAGGAGGC	M:1-367809	Deletion	24
ung11_176_1_Mature	M	M	296198	296199	CT	C	181	33	95	51	20	13	T/-1	0.1823	2;2	43.1	1	40.4	1	60	66	0.1844	0	3	4	1	0.5	33	179	GAAAGGTTATCCAGCCACTT	TTTGGTCCGGGATAGGAGGC	M:1-367809	Deletion	24
ung11_163_1_Young	M	M	296198	296199	CT	C	248	25	129	94	17	8	T/-1	0.1008	2;2	44	1	40.3	1	60	50	0.1029	0.0121	3	4	1	0.7	25	243	GAAAGGTTATCCAGCCACTT	TTTGGTCCGGGATAGGAGGC	M:1-367809	Deletion	24
ung11_198_2_Mature	M	M	296198	296199	CT	C	157	31	82	42	20	11	T/-1	0.1975	2;2	39.3	1	40.2	1	60	62	0.2039	0.0255	3	4	1	0.4	31	152	GAAAGGTTATCCAGCCACTT	TTTGGTCCGGGATAGGAGGC	M:1-367809	Deletion	24
ung_MTPA3G_2_Young	M	M	296198	296199	CT	C	247	23	146	78	15	8	T/-1	0.0931	2;2	39.2	1	40.2	1	60	46	0.0958	0.0081	3	4	1	0.5	23	240	GAAAGGTTATCCAGCCACTT	TTTGGTCCGGGATAGGAGGC	M:1-367809	Deletion	24
ung11_176_2_Mature	M	M	296198	296199	CT	C	194	32	101	61	20	12	T/-1	0.1649	2;2	42.7	1	40.1	1	60	64	0.172	0.0206	3	4	1	0.5	32	186	GAAAGGTTATCCAGCCACTT	TTTGGTCCGGGATAGGAGGC	M:1-367809	Deletion	24
Col_1_Mature	M	M	296198	296199	CT	C	193	43	91	57	29	14	T/-1	0.2228	2;2	41	1	40	1	60	86	0.2287	0.0207	3	4	1	0.3	43	188	GAAAGGTTATCCAGCCACTT	TTTGGTCCGGGATAGGAGGC	M:1-367809	Deletion	24
Col_2_Young	M	M	296198	296199	CT	C	172	29	89	52	16	13	T/-1	0.1686	2;2	49.2	1	40	1	60	58	0.1737	0.0116	3	4	1	0.4	29	167	GAAAGGTTATCCAGCCACTT	TTTGGTCCGGGATAGGAGGC	M:1-367809	Deletion	24
ung11_198_1_Mature	M	M	296198	296199	CT	C	217	43	100	73	26	17	T/-1	0.1982	2;2	42.1	1	40	1	60	86	0.2087	0.023	3	4	1	0.6	43	206	GAAAGGTTATCCAGCCACTT	TTTGGTCCGGGATAGGAGGC	M:1-367809	Deletion	24
ung11_163_2_Mature	M	M	296198	296199	CT	C	92	27	36	28	18	9	T/-1	0.2935	2;2	41.9	1	39.9	1	60	54	0.3068	0.0326	3	4	1	0.4	27	88	GAAAGGTTATCCAGCCACTT	TTTGGTCCGGGATAGGAGGC	M:1-367809	Deletion	24
Col_2_Mature	M	M	296198	296199	CT	C	231	53	112	66	31	22	T/-1	0.2294	2;2	42.2	1	39.7	1	60	106	0.2387	0.013	3	4	1	0.4	53	222	GAAAGGTTATCCAGCCACTT	TTTGGTCCGGGATAGGAGGC	M:1-367809	Deletion	24
ung_MTPA3G_1_Young	M	M	296198	296199	CT	C	256	18	148	88	9	9	T/-1	0.0703	2;2	37.4	1	39.5	1	60	17	0.0694	0.0078	3	4	1	0.9	17	245	GAAAGGTTATCCAGCCACTT	TTTGGTCCGGGATAGGAGGC	M:1-367809	Deletion	24
ung11_198_2_Young	M	M	296198	296199	CT	C	263	35	145	81	18	17	T/-1	0.1331	2;2	40	1	39.4	1	60	70	0.1383	0.019	3	4	1	0.4	35	253	GAAAGGTTATCCAGCCACTT	TTTGGTCCGGGATAGGAGGC	M:1-367809	Deletion	24
ung11_176_1_Young	M	M	296198	296199	CT	C	219	30	116	73	18	12	T/-1	0.137	2;2	43.3	1	39.4	1	60	60	0.1408	0.0046	3	4	1	0.5	30	213	GAAAGGTTATCCAGCCACTT	TTTGGTCCGGGATAGGAGGC	M:1-367809	Deletion	24
ung11_163_2_Young	M	M	296198	296199	CT	C	198	25	105	67	12	13	T/-1	0.1263	2;2	34.8	1	39.3	1	60	50	0.1316	0.0152	3	4	1	1.2	25	190	GAAAGGTTATCCAGCCACTT	TTTGGTCCGGGATAGGAGGC	M:1-367809	Deletion	24
Col-0_MTPA3G_1_Young	M	M	296198	296199	CT	C	284	34	141	106	20	14	T/-1	0.1197	2;2	40.7	1	39.1	1	60	33	0.1213	0.0035	3	4	1	0.9	33	272	GAAAGGTTATCCAGCCACTT	TTTGGTCCGGGATAGGAGGC	M:1-367809	Deletion	24
ung11_198_1_Young	M	M	296198	296199	CT	C	211	27	123	59	16	11	T/-1	0.128	2;2	40.9	1	38.6	1	60	26	0.1307	0	3	4	1	0.4	26	199	GAAAGGTTATCCAGCCACTT	TTTGGTCCGGGATAGGAGGC	M:1-367809	Deletion	24
Col-0_MTPA3G_2_Mature	M	M	296198	296199	CT	C	110	18	52	39	12	6	T/-1	0.1636	2;2	43.9	1	38.2	1	60	17	0.165	0.0182	3	4	1	0.3	17	103	GAAAGGTTATCCAGCCACTT	TTTGGTCCGGGATAGGAGGC	M:1-367809	Deletion	24
Col-0_MTPA3G_2_Young	M	M	296198	296199	CT	C	312	43	169	96	25	18	T/-1	0.1378	2;2	39.7	1	39.7	1	59.9	42	0.14	0.0096	3	4	1	0.5	42	300	GAAAGGTTATCCAGCCACTT	TTTGGTCCGGGATAGGAGGC	M:1-367809	Deletion	24
Col_1_Mature	M	M	298849	298850	TA	T	150	15	73	59	12	3	A/-1	0.1	2;2	41	1	41	0	60	30	0.1042	0	10	11	1	1.5	15	144	TGGAAAATTTATTGGGGTTA	AAAAAAAAAAGAATCCTCGT	M:1-367809	Deletion	24
Col-0_MTPA3G_2_Young	M	M	298849	298850	TA	T	271	40	143	83	23	17	A/-1	0.1476	2;2	37.4	1	40.7	1	60	80	0.1544	0	10	11	1	1.2	40	259	TGGAAAATTTATTGGGGTTA	AAAAAAAAAAGAATCCTCGT	M:1-367809	Deletion	24
ung11_163_1_Mature	M	M	298849	298850	TA	T	76	10	45	20	5	5	A/-1	0.1316	2;2	33.6	1	40.6	1	60	20	0.1493	0	10	11	1	0.9	10	67	TGGAAAATTTATTGGGGTTA	AAAAAAAAAAGAATCCTCGT	M:1-367809	Deletion	24
ung11_198_1_Young	M	M	298849	298850	TA	T	249	46	124	76	26	20	A/-1	0.1847	2;2	39.4	1	40.5	1	60	92	0.1941	0	10	11	1	1.1	46	237	TGGAAAATTTATTGGGGTTA	AAAAAAAAAAGAATCCTCGT	M:1-367809	Deletion	24
Col_2_Young	M	M	298849	298850	TA	T	201	24	112	61	15	9	A/-1	0.1194	2;2	40.7	1	40.2	1	60	48	0.1231	0	10	11	1	1.3	24	195	TGGAAAATTTATTGGGGTTA	AAAAAAAAAAGAATCCTCGT	M:1-367809	Deletion	24
ung11_163_2_Young	M	M	298849	298850	TA	T	162	24	83	49	13	11	A/-1	0.1481	2;2	37.8	1	40.1	1	60	48	0.1529	0.0123	10	11	1	1	24	157	TGGAAAATTTATTGGGGTTA	AAAAAAAAAAGAATCCTCGT	M:1-367809	Deletion	24
Col_2_Mature	M	M	298849	298850	TA	T	197	14	104	73	9	5	A/-1	0.0711	2;2	42.1	1	40.1	1	60	28	0.0749	0	10	11	1	1.3	14	187	TGGAAAATTTATTGGGGTTA	AAAAAAAAAAGAATCCTCGT	M:1-367809	Deletion	24
ung_MTPA3G_2_Mature	M	M	298849	298850	TA	T	150	27	70	46	17	10	A/-1	0.18	2;2	41.3	1	40	1	60	54	0.1824	0	10	11	1	0.9	27	148	TGGAAAATTTATTGGGGTTA	AAAAAAAAAAGAATCCTCGT	M:1-367809	Deletion	24
ung_MTPA3G_2_Young	M	M	298849	298850	TA	T	241	24	133	79	16	8	A/-1	0.0996	2;2	37.2	1	40	1	60	48	0.1048	0	10	11	1	1.1	24	229	TGGAAAATTTATTGGGGTTA	AAAAAAAAAAGAATCCTCGT	M:1-367809	Deletion	24
ung11_176_2_Young	M	M	298849	298850	TA	T	267	40	126	87	24	16	A/-1	0.1498	2;2	36.1	1	40	1	60	39	0.1542	0.0037	10	11	1	1.1	39	253	TGGAAAATTTATTGGGGTTA	AAAAAAAAAAGAATCCTCGT	M:1-367809	Deletion	24
Col_1_Young	M	M	298849	298850	TA	T	259	30	134	91	22	8	A/-1	0.1158	2;2	33.8	1	39.9	1	60	60	0.122	0	10	11	1	1.6	30	246	TGGAAAATTTATTGGGGTTA	AAAAAAAAAAGAATCCTCGT	M:1-367809	Deletion	24
ung11_198_1_Mature	M	M	298849	298850	TA	T	184	18	96	65	11	7	A/-1	0.0978	2;2	44.1	1	39.8	1	60	36	0.1023	0.0109	10	11	1	1.5	18	176	TGGAAAATTTATTGGGGTTA	AAAAAAAAAAGAATCCTCGT	M:1-367809	Deletion	24
ung11_176_2_Mature	M	M	298849	298850	TA	T	168	19	89	56	13	6	A/-1	0.1131	2;2	37.3	1	39.7	1	60	38	0.1203	0	10	11	1	1.5	19	158	TGGAAAATTTATTGGGGTTA	AAAAAAAAAAGAATCCTCGT	M:1-367809	Deletion	24
ung11_163_1_Young	M	M	298849	298850	TA	T	288	34	145	101	18	16	A/-1	0.1181	2;2	39.3	1	39.7	1	60	33	0.1222	0.0035	10	11	1	1.6	33	270	TGGAAAATTTATTGGGGTTA	AAAAAAAAAAGAATCCTCGT	M:1-367809	Deletion	24
ung_MTPA3G_1_Young	M	M	298849	298850	TA	T	244	33	122	80	24	9	A/-1	0.1352	2;2	34.9	1	39.5	1	60	32	0.1404	0	10	11	1	1.6	32	228	TGGAAAATTTATTGGGGTTA	AAAAAAAAAAGAATCCTCGT	M:1-367809	Deletion	24
ung11_163_2_Mature	M	M	298849	298850	TA	T	82	12	43	27	4	8	A/-1	0.1463	2;2	37.7	1	39.5	1	60	24	0.1538	0	10	11	1	1.9	12	78	TGGAAAATTTATTGGGGTTA	AAAAAAAAAAGAATCCTCGT	M:1-367809	Deletion	24
Col-0_MTPA3G_2_Mature	M	M	298849	298850	TA	T	151	22	75	48	14	8	A/-1	0.1457	2;2	37.2	1	39.4	1	60	21	0.1448	0.0066	10	11	1	0.8	21	145	TGGAAAATTTATTGGGGTTA	AAAAAAAAAAGAATCCTCGT	M:1-367809	Deletion	24
ung11_198_2_Mature	M	M	298849	298850	TA	T	132	9	68	49	6	3	A/-1	0.0682	2;2	34	1	39.4	1	60	18	0.0714	0.0076	10	11	1	2.3	9	126	TGGAAAATTTATTGGGGTTA	AAAAAAAAAAGAATCCTCGT	M:1-367809	Deletion	24
ung11_176_1_Mature	M	M	298849	298850	TA	T	196	23	100	71	15	8	A/-1	0.1173	2;2	35	1	39.2	1	60	22	0.1146	0.0102	10	11	1	1.6	22	192	TGGAAAATTTATTGGGGTTA	AAAAAAAAAAGAATCCTCGT	M:1-367809	Deletion	24
ung11_198_2_Young	M	M	298849	298850	TA	T	238	21	141	74	14	7	A/-1	0.0882	2;2	36.8	1	39.1	1	60	42	0.0925	0	10	11	1	1.6	21	227	TGGAAAATTTATTGGGGTTA	AAAAAAAAAAGAATCCTCGT	M:1-367809	Deletion	24
ung_MTPA3G_1_Mature	M	M	298849	298850	TA	T	144	19	78	45	14	5	A/-1	0.1319	2;2	35.5	1	38.9	1	60	18	0.1314	0.0069	10	11	1	2.8	18	137	TGGAAAATTTATTGGGGTTA	AAAAAAAAAAGAATCCTCGT	M:1-367809	Deletion	24
ung11_176_1_Young	M	M	298849	298850	TA	T	243	30	134	74	18	12	A/-1	0.1235	2;2	39.5	1	38.5	1	60	9	0.12	0.0041	10	11	1	1.5	27	225	TGGAAAATTTATTGGGGTTA	AAAAAAAAAAGAATCCTCGT	M:1-367809	Deletion	24
Col-0_MTPA3G_1_Mature	M	M	298849	298850	TA	T	54	8	27	19	5	3	A/-1	0.1481	2;2	33.9	1	38.2	1	60	16	0.1509	0.0185	10	11	1	0.5	8	53	TGGAAAATTTATTGGGGTTA	AAAAAAAAAAGAATCCTCGT	M:1-367809	Deletion	24
Col-0_MTPA3G_1_Young	M	M	298849	298850	TA	T	304	44	150	95	27	17	A/-1	0.1447	2;2	38.8	1	39.6	1	59.7	43	0.1493	0	10	11	1	1.6	43	288	TGGAAAATTTATTGGGGTTA	AAAAAAAAAAGAATCCTCGT	M:1-367809	Deletion	24
ung11_163_1_Mature	M	M	301874	301903	CGGAGAGGAACGCCTACTACTCGACTAATA	C	129	9	54	65	5	4	G/-29	0.0698	2;2	58.6	1	41	0	60	18	0.0744	0	43	1	1	0.7	9	121	AGCCGGCTCAGTCTCTTACT	GGAGAGGAACGCCTACTACT	M:1-367809	Deletion	24
ung11_176_2_Mature	M	M	301874	301903	CGGAGAGGAACGCCTACTACTCGACTAATA	C	222	14	103	105	9	5	G/-29	0.0631	2;2	61.3	1	41	0	60	28	0.0654	0	43	1	1	0.8	14	214	AGCCGGCTCAGTCTCTTACT	GGAGAGGAACGCCTACTACT	M:1-367809	Deletion	24
ung11_163_2_Mature	M	M	301874	301903	CGGAGAGGAACGCCTACTACTCGACTAATA	C	117	10	53	54	5	5	G/-29	0.0855	2;2	54.4	1	41	0	60	20	0.0901	0	43	1	1	0.8	10	111	AGCCGGCTCAGTCTCTTACT	GGAGAGGAACGCCTACTACT	M:1-367809	Deletion	24
ung_MTPA3G_2_Young	M	M	301874	301903	CGGAGAGGAACGCCTACTACTCGACTAATA	C	314	16	143	155	11	5	G/-29	0.051	2;2	62.2	1	40.2	1	60	32	0.053	0	43	1	1	0.7	16	302	AGCCGGCTCAGTCTCTTACT	GGAGAGGAACGCCTACTACT	M:1-367809	Deletion	24
ung_MTPA3G_1_Young	M	M	301874	301903	CGGAGAGGAACGCCTACTACTCGACTAATA	C	297	14	132	150	11	3	G/-29	0.0471	2;2	51.6	1	40.1	1	60	28	0.0493	0.0101	43	1	1	0.6	14	284	AGCCGGCTCAGTCTCTTACT	GGAGAGGAACGCCTACTACT	M:1-367809	Deletion	24
Col-0_MTPA3G_1_Mature	M	M	301874	301903	CGGAGAGGAACGCCTACTACTCGACTAATA	C	119	13	55	49	7	6	G/-29	0.1092	2;2	60.5	1	39.9	1	60	26	0.115	0	43	1	1	1.2	13	113	AGCCGGCTCAGTCTCTTACT	GGAGAGGAACGCCTACTACT	M:1-367809	Deletion	24
ung_MTPA3G_2_Mature	M	M	301874	301903	CGGAGAGGAACGCCTACTACTCGACTAATA	C	280	16	117	147	10	6	G/-29	0.0571	2;2	50.4	1	39.8	1	60	32	0.0582	0.0143	43	1	1	0.6	16	275	AGCCGGCTCAGTCTCTTACT	GGAGAGGAACGCCTACTACT	M:1-367809	Deletion	24
ung11_176_2_Young	M	M	301874	301903	CGGAGAGGAACGCCTACTACTCGACTAATA	C	381	31	170	180	16	15	G/-29	0.0814	2;2	43.5	1	39.6	1	60	62	0.0842	0.0236	43	1	1	0.7	31	368	AGCCGGCTCAGTCTCTTACT	GGAGAGGAACGCCTACTACT	M:1-367809	Deletion	24
ung11_198_2_Mature	M	M	301874	301903	CGGAGAGGAACGCCTACTACTCGACTAATA	C	175	20	81	74	10	10	G/-29	0.1143	2;2	43.4	1	39.5	1	60	40	0.1183	0.04	43	1	1	0.5	20	169	AGCCGGCTCAGTCTCTTACT	GGAGAGGAACGCCTACTACT	M:1-367809	Deletion	24
ung_MTPA3G_1_Mature	M	M	301874	301903	CGGAGAGGAACGCCTACTACTCGACTAATA	C	182	24	81	77	14	10	G/-29	0.1319	2;2	51.5	1	39.3	1	60	48	0.1371	0.022	43	1	1	0.5	24	175	AGCCGGCTCAGTCTCTTACT	GGAGAGGAACGCCTACTACT	M:1-367809	Deletion	24
ung11_163_1_Young	M	M	301874	301903	CGGAGAGGAACGCCTACTACTCGACTAATA	C	365	22	179	164	14	8	G/-29	0.0603	2;2	51.1	1	39.2	1	60	21	0.0588	0.011	43	1	1	0.5	21	357	AGCCGGCTCAGTCTCTTACT	GGAGAGGAACGCCTACTACT	M:1-367809	Deletion	24
ung11_163_2_Young	M	M	301874	301903	CGGAGAGGAACGCCTACTACTCGACTAATA	C	247	10	120	117	5	5	G/-29	0.0405	2;2	48.4	1	39	1	60	20	0.0424	0.0081	43	1	1	0.4	10	236	AGCCGGCTCAGTCTCTTACT	GGAGAGGAACGCCTACTACT	M:1-367809	Deletion	24
Col_2_Mature	M	M	301874	301903	CGGAGAGGAACGCCTACTACTCGACTAATA	C	273	39	116	118	20	19	G/-29	0.1429	2;2	40.2	1	39	1	60	78	0.1477	0.0586	43	1	1	0.7	39	264	AGCCGGCTCAGTCTCTTACT	GGAGAGGAACGCCTACTACT	M:1-367809	Deletion	24
Col_1_Mature	M	M	301874	301903	CGGAGAGGAACGCCTACTACTCGACTAATA	C	259	14	120	125	5	9	G/-29	0.0541	2;2	46.9	1	39	1	60	13	0.0518	0.0077	43	1	1	1.2	13	251	AGCCGGCTCAGTCTCTTACT	GGAGAGGAACGCCTACTACT	M:1-367809	Deletion	24
Col-0_MTPA3G_2_Mature	M	M	301874	301903	CGGAGAGGAACGCCTACTACTCGACTAATA	C	145	26	53	66	14	12	G/-29	0.1793	2;2	39.2	1	38.9	1	60	52	0.1871	0.0828	43	1	1	0.5	26	139	AGCCGGCTCAGTCTCTTACT	GGAGAGGAACGCCTACTACT	M:1-367809	Deletion	24
ung11_176_1_Mature	M	M	301874	301903	CGGAGAGGAACGCCTACTACTCGACTAATA	C	236	28	97	110	13	15	G/-29	0.1186	2;2	37.8	1	38.8	1	60	56	0.1273	0.0593	43	1	1	0.5	28	220	AGCCGGCTCAGTCTCTTACT	GGAGAGGAACGCCTACTACT	M:1-367809	Deletion	24
ung11_198_1_Young	M	M	301874	301903	CGGAGAGGAACGCCTACTACTCGACTAATA	C	267	14	117	136	7	7	G/-29	0.0524	2;2	63.5	1	38.4	1	60	28	0.0543	0	43	1	1	0.4	14	258	AGCCGGCTCAGTCTCTTACT	GGAGAGGAACGCCTACTACT	M:1-367809	Deletion	24
ung11_198_1_Mature	M	M	301874	301903	CGGAGAGGAACGCCTACTACTCGACTAATA	C	282	29	122	129	15	14	G/-29	0.1028	2;2	33.4	1	38.2	1	60	28	0.1022	0.0638	43	1	1	0.5	28	274	AGCCGGCTCAGTCTCTTACT	GGAGAGGAACGCCTACTACT	M:1-367809	Deletion	24
Col-0_MTPA3G_2_Young	M	M	301874	301903	CGGAGAGGAACGCCTACTACTCGACTAATA	C	389	35	174	179	16	19	G/-29	0.09	2;2	40.6	1	37.7	1	60	34	0.0899	0.036	43	1	1	0.9	34	378	AGCCGGCTCAGTCTCTTACT	GGAGAGGAACGCCTACTACT	M:1-367809	Deletion	24
Col_2_Young	M	M	301874	301903	CGGAGAGGAACGCCTACTACTCGACTAATA	C	238	14	113	111	7	7	G/-29	0.0588	2;2	40.9	1	37.6	1	60	13	0.0573	0.0126	43	1	1	0.6	13	227	AGCCGGCTCAGTCTCTTACT	GGAGAGGAACGCCTACTACT	M:1-367809	Deletion	24
ung11_176_1_Young	M	M	301874	301903	CGGAGAGGAACGCCTACTACTCGACTAATA	C	279	19	117	142	8	11	G/-29	0.0681	2;2	35.3	1	37.6	1	60	38	0.0696	0.0394	43	1	1	0.8	19	273	AGCCGGCTCAGTCTCTTACT	GGAGAGGAACGCCTACTACT	M:1-367809	Deletion	24
Col-0_MTPA3G_1_Young	M	M	301874	301903	CGGAGAGGAACGCCTACTACTCGACTAATA	C	378	14	183	181	6	8	G/-29	0.037	2;2	43.5	1	37.3	1	60	13	0.0358	0.0132	43	1	1	0.6	13	363	AGCCGGCTCAGTCTCTTACT	GGAGAGGAACGCCTACTACT	M:1-367809	Deletion	24
ung11_198_2_Young	M	M	301874	301903	CGGAGAGGAACGCCTACTACTCGACTAATA	C	370	28	150	190	13	15	G/-29	0.0757	2;2	35.9	1	37.3	1	60	13	0.0739	0.0378	43	1	1	0.6	26	352	AGCCGGCTCAGTCTCTTACT	GGAGAGGAACGCCTACTACT	M:1-367809	Deletion	24
Col_1_Young	M	M	301874	301903	CGGAGAGGAACGCCTACTACTCGACTAATA	C	426	32	197	194	12	20	G/-29	0.0751	2;2	41.3	1	38.5	1	58.1	64	0.0777	0.0352	43	1	1	0.4	32	412	AGCCGGCTCAGTCTCTTACT	GGAGAGGAACGCCTACTACT	M:1-367809	Deletion	24
ung11_176_1_Young	M	M	339766	339767	AG	A	206	37	68	99	17	20	G/-1	0.1796	2;2	38.5	1	40.8	1	60	74	0.1859	0	9	10	1	0.5	37	199	ACTCAGGTAAGCTTCTTTGA	GGGGGGGGGAAGTGTGCTGA	M:1-367809	Deletion	24
Col-0_MTPA3G_2_Mature	M	M	339766	339767	AG	A	75	19	26	30	10	9	G/-1	0.2533	2;2	47.8	1	40.6	1	60	38	0.2568	0.0133	9	10	1	0.5	19	74	ACTCAGGTAAGCTTCTTTGA	GGGGGGGGGAAGTGTGCTGA	M:1-367809	Deletion	24
ung_MTPA3G_2_Young	M	M	339766	339767	AG	A	205	29	87	85	13	16	G/-1	0.1415	2;2	44.3	1	40.6	1	60	58	0.1457	0.0098	9	10	1	0.7	29	199	ACTCAGGTAAGCTTCTTTGA	GGGGGGGGGAAGTGTGCTGA	M:1-367809	Deletion	24
ung11_163_1_Young	M	M	339766	339767	AG	A	239	50	92	96	22	28	G/-1	0.2092	2;2	42.8	1	40.5	1	60	100	0.2174	0.0084	9	10	1	0.5	50	230	ACTCAGGTAAGCTTCTTTGA	GGGGGGGGGAAGTGTGCTGA	M:1-367809	Deletion	24
Col_1_Young	M	M	339766	339767	AG	A	298	40	124	132	19	21	G/-1	0.1342	2;2	40.8	1	40.4	1	60	80	0.1404	0	9	10	1	0.5	40	285	ACTCAGGTAAGCTTCTTTGA	GGGGGGGGGAAGTGTGCTGA	M:1-367809	Deletion	24
ung_MTPA3G_1_Mature	M	M	339766	339767	AG	A	129	41	35	52	15	26	G/-1	0.3178	2;2	42.7	1	40.4	1	60	82	0.328	0.0078	9	10	1	0.7	41	125	ACTCAGGTAAGCTTCTTTGA	GGGGGGGGGAAGTGTGCTGA	M:1-367809	Deletion	24
ung_MTPA3G_2_Mature	M	M	339766	339767	AG	A	237	54	88	91	21	33	G/-1	0.2278	2;2	42.1	1	40.4	1	60	108	0.2318	0	9	10	1	0.7	54	233	ACTCAGGTAAGCTTCTTTGA	GGGGGGGGGAAGTGTGCTGA	M:1-367809	Deletion	24
Col_1_Mature	M	M	339766	339767	AG	A	188	25	79	80	12	13	G/-1	0.133	2;2	34.7	1	40.3	1	60	50	0.1351	0	9	10	1	0.7	25	185	ACTCAGGTAAGCTTCTTTGA	GGGGGGGGGAAGTGTGCTGA	M:1-367809	Deletion	24
ung11_163_2_Young	M	M	339766	339767	AG	A	178	32	67	79	11	21	G/-1	0.1798	2;2	43.6	1	40.2	1	60	64	0.185	0.0112	9	10	1	1.4	32	173	ACTCAGGTAAGCTTCTTTGA	GGGGGGGGGAAGTGTGCTGA	M:1-367809	Deletion	24
ung11_163_1_Mature	M	M	339766	339767	AG	A	77	16	33	28	7	9	G/-1	0.2078	2;2	47.6	1	39.9	1	60	32	0.2105	0	9	10	1	0.4	16	76	ACTCAGGTAAGCTTCTTTGA	GGGGGGGGGAAGTGTGCTGA	M:1-367809	Deletion	24
ung11_198_2_Young	M	M	339766	339767	AG	A	208	35	81	88	15	20	G/-1	0.1683	2;2	42.6	1	39.9	1	60	70	0.1759	0.0048	9	10	1	0.5	35	199	ACTCAGGTAAGCTTCTTTGA	GGGGGGGGGAAGTGTGCTGA	M:1-367809	Deletion	24
Col-0_MTPA3G_2_Young	M	M	339766	339767	AG	A	259	39	108	111	14	25	G/-1	0.1506	2;2	47.6	1	39.9	1	60	78	0.1573	0.0039	9	10	1	0.7	39	248	ACTCAGGTAAGCTTCTTTGA	GGGGGGGGGAAGTGTGCTGA	M:1-367809	Deletion	24
Col_2_Mature	M	M	339766	339767	AG	A	191	35	67	84	14	21	G/-1	0.1832	2;2	40.3	1	39.9	1	60	70	0.1934	0.0105	9	10	1	1.1	35	181	ACTCAGGTAAGCTTCTTTGA	GGGGGGGGGAAGTGTGCTGA	M:1-367809	Deletion	24
ung11_198_2_Mature	M	M	339766	339767	AG	A	152	30	57	61	10	20	G/-1	0.1974	2;2	46.4	1	39.8	1	60	60	0.2041	0	9	10	1	0.9	30	147	ACTCAGGTAAGCTTCTTTGA	GGGGGGGGGAAGTGTGCTGA	M:1-367809	Deletion	24
ung11_176_2_Young	M	M	339766	339767	AG	A	259	44	99	114	17	27	G/-1	0.1699	2;2	45.4	1	39.8	1	60	43	0.1748	0	9	10	1	1.1	43	246	ACTCAGGTAAGCTTCTTTGA	GGGGGGGGGAAGTGTGCTGA	M:1-367809	Deletion	24
ung11_198_1_Young	M	M	339766	339767	AG	A	181	25	75	80	9	16	G/-1	0.1381	2;2	45	1	39.5	1	60	50	0.142	0.0055	9	10	1	0.7	25	176	ACTCAGGTAAGCTTCTTTGA	GGGGGGGGGAAGTGTGCTGA	M:1-367809	Deletion	24
ung11_198_1_Mature	M	M	339766	339767	AG	A	198	29	70	98	13	16	G/-1	0.1465	2;2	33	1	39.3	1	60	58	0.1487	0.0202	9	10	1	0.7	29	195	ACTCAGGTAAGCTTCTTTGA	GGGGGGGGGAAGTGTGCTGA	M:1-367809	Deletion	24
ung11_176_2_Mature	M	M	339766	339767	AG	A	196	46	71	75	20	26	G/-1	0.2347	2;2	38.8	1	39.3	1	60	45	0.2419	0	9	10	1	0.9	45	186	ACTCAGGTAAGCTTCTTTGA	GGGGGGGGGAAGTGTGCTGA	M:1-367809	Deletion	24
Col-0_MTPA3G_1_Mature	M	M	339766	339767	AG	A	82	15	31	34	3	12	G/-1	0.1829	2;2	45.7	1	39.2	1	60	14	0.1842	0	9	10	1	0.3	14	76	ACTCAGGTAAGCTTCTTTGA	GGGGGGGGGAAGTGTGCTGA	M:1-367809	Deletion	24
ung_MTPA3G_1_Young	M	M	339766	339767	AG	A	220	31	87	100	15	16	G/-1	0.1409	2;2	41.9	1	39.2	1	60	62	0.1469	0.0091	9	10	1	0.9	31	211	ACTCAGGTAAGCTTCTTTGA	GGGGGGGGGAAGTGTGCTGA	M:1-367809	Deletion	24
Col-0_MTPA3G_1_Young	M	M	339766	339767	AG	A	218	35	81	100	16	19	G/-1	0.1606	2;2	47.8	1	39.1	1	60	16.5	0.1587	0	9	10	1	1.1	33	208	ACTCAGGTAAGCTTCTTTGA	GGGGGGGGGAAGTGTGCTGA	M:1-367809	Deletion	24
Col_2_Young	M	M	339766	339767	AG	A	157	23	68	65	8	15	G/-1	0.1465	2;2	51.6	1	38.8	1	60	22	0.1457	0.0127	9	10	1	0.7	22	151	ACTCAGGTAAGCTTCTTTGA	GGGGGGGGGAAGTGTGCTGA	M:1-367809	Deletion	24
ung11_163_2_Mature	M	M	339766	339767	AG	A	69	13	32	24	6	7	G/-1	0.1884	2;2	32.5	1	38.6	1	60	26	0.2	0.0435	9	10	1	0.8	13	65	ACTCAGGTAAGCTTCTTTGA	GGGGGGGGGAAGTGTGCTGA	M:1-367809	Deletion	24
ung11_176_1_Mature	M	M	339766	339767	AG	A	159	35	59	60	21	14	G/-1	0.2201	2;2	44.9	1	38.5	1	60	16.5	0.22	0.0314	9	10	1	0.9	33	150	ACTCAGGTAAGCTTCTTTGA	GGGGGGGGGAAGTGTGCTGA	M:1-367809	Deletion	24
Col_1_Mature	M	M	77523	77529	ACAGATT	A	199	17	104	78	10	7	C/-6	0.0854	2;2	45.5	1	40.8	1	60	34	0.0876	0	5	2	1	0.5	17	194	TGAAACGTCGAAGAGGAACT	CAGATGGTGCAGAAGGAGCA	M:1-367809	Deletion	23
ung11_198_1_Young	M	M	77523	77529	ACAGATT	A	236	15	115	105	9	6	C/-6	0.0636	2;2	47.1	1	40.7	1	60	30	0.0652	0	5	2	1	0.3	15	230	TGAAACGTCGAAGAGGAACT	CAGATGGTGCAGAAGGAGCA	M:1-367809	Deletion	23
Col-0_MTPA3G_2_Young	M	M	77523	77529	ACAGATT	A	366	20	185	160	12	8	C/-6	0.0546	2;2	35.4	1	40.7	1	60	40	0.0559	0.0082	5	2	1	0.5	20	358	TGAAACGTCGAAGAGGAACT	CAGATGGTGCAGAAGGAGCA	M:1-367809	Deletion	23
ung11_163_2_Young	M	M	77523	77529	ACAGATT	A	214	18	112	84	11	7	C/-6	0.0841	2;2	39.4	1	40.6	1	60	36	0.087	0.0093	5	2	1	0	18	207	TGAAACGTCGAAGAGGAACT	CAGATGGTGCAGAAGGAGCA	M:1-367809	Deletion	23
Col_2_Young	M	M	77523	77529	ACAGATT	A	224	10	121	93	6	4	C/-6	0.0446	2;2	44.8	1	40.6	1	60	20	0.0455	0	5	2	1	0.3	10	220	TGAAACGTCGAAGAGGAACT	CAGATGGTGCAGAAGGAGCA	M:1-367809	Deletion	23
ung11_176_1_Mature	M	M	77523	77529	ACAGATT	A	191	17	99	75	11	6	C/-6	0.089	2;2	46.5	1	40.5	1	60	34	0.0899	0.0052	5	2	1	0.7	17	189	TGAAACGTCGAAGAGGAACT	CAGATGGTGCAGAAGGAGCA	M:1-367809	Deletion	23
ung_MTPA3G_1_Mature	M	M	77523	77529	ACAGATT	A	153	17	72	63	12	5	C/-6	0.1111	2;2	48.6	1	40.5	1	60	34	0.1118	0.0065	5	2	1	0.8	17	152	TGAAACGTCGAAGAGGAACT	CAGATGGTGCAGAAGGAGCA	M:1-367809	Deletion	23
ung_MTPA3G_2_Mature	M	M	77523	77529	ACAGATT	A	239	27	113	98	16	11	C/-6	0.113	2;2	39.6	1	40.5	1	60	54	0.1139	0.0042	5	2	1	0.8	27	237	TGAAACGTCGAAGAGGAACT	CAGATGGTGCAGAAGGAGCA	M:1-367809	Deletion	23
ung11_198_2_Mature	M	M	77523	77529	ACAGATT	A	202	31	86	85	20	11	C/-6	0.1535	2;2	44.8	1	40.3	1	60	62	0.1558	0.0149	5	2	1	0.3	31	199	TGAAACGTCGAAGAGGAACT	CAGATGGTGCAGAAGGAGCA	M:1-367809	Deletion	23
Col-0_MTPA3G_2_Mature	M	M	77523	77529	ACAGATT	A	131	16	67	48	8	8	C/-6	0.1221	2;2	46.1	1	40.3	1	60	32	0.126	0.0076	5	2	1	0.8	16	127	TGAAACGTCGAAGAGGAACT	CAGATGGTGCAGAAGGAGCA	M:1-367809	Deletion	23
ung11_163_1_Young	M	M	77523	77529	ACAGATT	A	369	25	190	153	13	12	C/-6	0.0678	2;2	37.4	1	40.1	1	60	50	0.0696	0.0054	5	2	1	0.2	25	359	TGAAACGTCGAAGAGGAACT	CAGATGGTGCAGAAGGAGCA	M:1-367809	Deletion	23
ung11_198_1_Mature	M	M	77523	77529	ACAGATT	A	198	25	103	68	13	12	C/-6	0.1263	2;2	38.4	1	40	1	60	50	0.1316	0.0202	5	2	1	0.2	25	190	TGAAACGTCGAAGAGGAACT	CAGATGGTGCAGAAGGAGCA	M:1-367809	Deletion	23
ung11_163_2_Mature	M	M	77523	77529	ACAGATT	A	99	8	51	40	3	5	C/-6	0.0808	2;2	44.2	1	40	1	60	16	0.0833	0	5	2	1	0.9	8	96	TGAAACGTCGAAGAGGAACT	CAGATGGTGCAGAAGGAGCA	M:1-367809	Deletion	23
Col_2_Mature	M	M	77523	77529	ACAGATT	A	240	32	110	98	20	12	C/-6	0.1333	2;2	46.3	1	39.9	1	60	31	0.133	0.0167	5	2	1	0.5	31	233	TGAAACGTCGAAGAGGAACT	CAGATGGTGCAGAAGGAGCA	M:1-367809	Deletion	23
Col-0_MTPA3G_1_Young	M	M	77523	77529	ACAGATT	A	317	23	159	135	13	10	C/-6	0.0726	2;2	42.6	1	39.8	1	60	46	0.0747	0.0063	5	2	1	1.1	23	308	TGAAACGTCGAAGAGGAACT	CAGATGGTGCAGAAGGAGCA	M:1-367809	Deletion	23
ung11_198_2_Young	M	M	77523	77529	ACAGATT	A	265	9	140	116	3	6	C/-6	0.034	2;2	42.2	1	39.7	1	60	18	0.0342	0.0075	5	2	1	1.6	9	263	TGAAACGTCGAAGAGGAACT	CAGATGGTGCAGAAGGAGCA	M:1-367809	Deletion	23
ung11_163_1_Mature	M	M	77523	77529	ACAGATT	A	104	9	60	35	6	3	C/-6	0.0865	2;2	53.9	1	39.4	1	60	18	0.0874	0	5	2	1	0.9	9	103	TGAAACGTCGAAGAGGAACT	CAGATGGTGCAGAAGGAGCA	M:1-367809	Deletion	23
Col_1_Young	M	M	77523	77529	ACAGATT	A	320	15	173	131	11	4	C/-6	0.0469	2;2	39.9	1	39	1	60	30	0.0484	0.0063	5	2	1	0.6	15	310	TGAAACGTCGAAGAGGAACT	CAGATGGTGCAGAAGGAGCA	M:1-367809	Deletion	23
ung11_176_1_Young	M	M	77523	77529	ACAGATT	A	228	13	111	103	6	7	C/-6	0.057	2;2	38.4	1	38.9	1	60	26	0.0594	0.0088	5	2	1	0.4	13	219	TGAAACGTCGAAGAGGAACT	CAGATGGTGCAGAAGGAGCA	M:1-367809	Deletion	23
ung11_176_2_Mature	M	M	77523	77529	ACAGATT	A	206	21	98	86	12	9	C/-6	0.1019	2;2	30.9	1	38.7	1	60	42	0.1045	0.0194	5	2	1	1	21	201	TGAAACGTCGAAGAGGAACT	CAGATGGTGCAGAAGGAGCA	M:1-367809	Deletion	23
Col-0_MTPA3G_1_Mature	M	M	77523	77529	ACAGATT	A	83	16	36	30	9	7	C/-6	0.1928	2;2	36.8	1	38.4	1	60	15	0.1875	0.0241	5	2	1	0.6	15	80	TGAAACGTCGAAGAGGAACT	CAGATGGTGCAGAAGGAGCA	M:1-367809	Deletion	23
ung11_176_2_Young	M	M	77523	77529	ACAGATT	A	305	16	157	132	8	8	C/-6	0.0525	2;2	39.6	1	38.2	1	60	32	0.0535	0.0033	5	2	1	0.8	16	299	TGAAACGTCGAAGAGGAACT	CAGATGGTGCAGAAGGAGCA	M:1-367809	Deletion	23
ung_MTPA3G_1_Young	M	M	77523	77529	ACAGATT	A	267	11	136	120	7	4	C/-6	0.0412	2;2	34.7	1	37.8	1	60	22	0.0421	0.0075	5	2	1	0.8	11	261	TGAAACGTCGAAGAGGAACT	CAGATGGTGCAGAAGGAGCA	M:1-367809	Deletion	23
ung_MTPA3G_1_Young	M	M	147713	147714	AT	A	249	24	118	104	12	12	T/-1	0.0964	2;2	46.4	1	41	1	60	48	0.0988	0.004	9	10	1	0.6	24	243	AGGAAAGGGCACACCTAACC	TTTTTTTTTCACAAGGTTAC	M:1-367809	Deletion	23
ung11_163_2_Mature	M	M	147713	147714	AT	A	79	8	38	33	3	5	T/-1	0.1013	2;2	34.9	1	41	0	60	16	0.1111	0	9	10	1	0.8	8	72	AGGAAAGGGCACACCTAACC	TTTTTTTTTCACAAGGTTAC	M:1-367809	Deletion	23
ung_MTPA3G_2_Young	M	M	147713	147714	AT	A	277	30	144	103	14	16	T/-1	0.1083	2;2	43.7	1	40.9	1	60	60	0.1124	0	9	10	1	1.3	30	267	AGGAAAGGGCACACCTAACC	TTTTTTTTTCACAAGGTTAC	M:1-367809	Deletion	23
Col-0_MTPA3G_2_Mature	M	M	147713	147714	AT	A	105	9	55	41	4	5	T/-1	0.0857	2;2	44.3	1	40.6	1	60	18	0.0909	0	9	10	1	1.8	9	99	AGGAAAGGGCACACCTAACC	TTTTTTTTTCACAAGGTTAC	M:1-367809	Deletion	23
Col-0_MTPA3G_1_Young	M	M	147713	147714	AT	A	260	27	130	100	15	12	T/-1	0.1038	2;2	41.3	1	40.5	1	60	54	0.1098	0.0038	9	10	1	1	27	246	AGGAAAGGGCACACCTAACC	TTTTTTTTTCACAAGGTTAC	M:1-367809	Deletion	23
Col_1_Mature	M	M	147713	147714	AT	A	142	17	65	59	8	9	T/-1	0.1197	2;2	47.9	1	40.5	1	60	34	0.1232	0	9	10	1	1.2	17	138	AGGAAAGGGCACACCTAACC	TTTTTTTTTCACAAGGTTAC	M:1-367809	Deletion	23
Col_2_Young	M	M	147713	147714	AT	A	166	8	91	67	3	5	T/-1	0.0482	2;2	43.5	1	40.5	1	60	16	0.05	0	9	10	1	1.5	8	160	AGGAAAGGGCACACCTAACC	TTTTTTTTTCACAAGGTTAC	M:1-367809	Deletion	23
ung11_163_2_Young	M	M	147713	147714	AT	A	155	18	80	56	7	11	T/-1	0.1161	2;2	35.4	1	40.4	1	60	36	0.12	0.0065	9	10	1	0.8	18	150	AGGAAAGGGCACACCTAACC	TTTTTTTTTCACAAGGTTAC	M:1-367809	Deletion	23
ung11_163_1_Mature	M	M	147713	147714	AT	A	87	7	44	35	3	4	T/-1	0.0805	2;2	48.9	1	40.4	1	60	14	0.0814	0	9	10	1	1.4	7	86	AGGAAAGGGCACACCTAACC	TTTTTTTTTCACAAGGTTAC	M:1-367809	Deletion	23
Col_2_Mature	M	M	147713	147714	AT	A	162	13	81	65	7	6	T/-1	0.0802	2;2	44.7	1	40.3	1	60	26	0.0872	0.0123	9	10	1	0.5	13	149	AGGAAAGGGCACACCTAACC	TTTTTTTTTCACAAGGTTAC	M:1-367809	Deletion	23
Col-0_MTPA3G_2_Young	M	M	147713	147714	AT	A	273	26	139	103	12	14	T/-1	0.0952	2;2	36.2	1	40.3	1	60	52	0.0981	0.0147	9	10	1	1	26	265	AGGAAAGGGCACACCTAACC	TTTTTTTTTCACAAGGTTAC	M:1-367809	Deletion	23
Col_1_Young	M	M	147713	147714	AT	A	284	37	130	109	21	16	T/-1	0.1303	2;2	44.2	1	40.2	1	60	74	0.1341	0.0035	9	10	1	0.8	37	276	AGGAAAGGGCACACCTAACC	TTTTTTTTTCACAAGGTTAC	M:1-367809	Deletion	23
ung11_198_1_Mature	M	M	147713	147714	AT	A	204	23	100	80	11	12	T/-1	0.1127	2;2	46.5	1	40.1	1	60	22	0.1122	0.0098	9	10	1	0.7	22	196	AGGAAAGGGCACACCTAACC	TTTTTTTTTCACAAGGTTAC	M:1-367809	Deletion	23
ung11_198_2_Young	M	M	147713	147714	AT	A	258	29	137	89	15	14	T/-1	0.1124	2;2	45.8	1	40.1	1	60	58	0.1165	0	9	10	1	0.8	29	249	AGGAAAGGGCACACCTAACC	TTTTTTTTTCACAAGGTTAC	M:1-367809	Deletion	23
ung11_176_1_Young	M	M	147713	147714	AT	A	208	21	105	80	13	8	T/-1	0.101	2;2	42.7	1	39.9	1	60	20	0.101	0	9	10	1	0.7	20	198	AGGAAAGGGCACACCTAACC	TTTTTTTTTCACAAGGTTAC	M:1-367809	Deletion	23
ung11_176_2_Mature	M	M	147713	147714	AT	A	194	26	89	78	15	11	T/-1	0.134	2;2	45.6	1	39.7	1	60	25	0.133	0	9	10	1	1	25	188	AGGAAAGGGCACACCTAACC	TTTTTTTTTCACAAGGTTAC	M:1-367809	Deletion	23
ung11_163_1_Young	M	M	147713	147714	AT	A	292	25	138	125	14	11	T/-1	0.0856	2;2	36.4	1	39.6	1	60	50	0.0896	0.0034	9	10	1	1.1	25	279	AGGAAAGGGCACACCTAACC	TTTTTTTTTCACAAGGTTAC	M:1-367809	Deletion	23
ung11_198_2_Mature	M	M	147713	147714	AT	A	132	19	55	58	11	8	T/-1	0.1439	2;2	43.5	1	39.5	1	60	18	0.1429	0	9	10	1	1	18	126	AGGAAAGGGCACACCTAACC	TTTTTTTTTCACAAGGTTAC	M:1-367809	Deletion	23
ung11_176_2_Young	M	M	147713	147714	AT	A	254	19	131	102	12	7	T/-1	0.0748	2;2	30.5	1	39.5	1	60	38	0.0779	0.0039	9	10	1	1.2	19	244	AGGAAAGGGCACACCTAACC	TTTTTTTTTCACAAGGTTAC	M:1-367809	Deletion	23
ung11_198_1_Young	M	M	147713	147714	AT	A	215	22	102	87	10	12	T/-1	0.1023	2;2	40	1	39.2	1	60	44	0.1078	0.0047	9	10	1	1.3	22	204	AGGAAAGGGCACACCTAACC	TTTTTTTTTCACAAGGTTAC	M:1-367809	Deletion	23
ung11_176_1_Mature	M	M	147713	147714	AT	A	189	29	81	72	14	15	T/-1	0.1534	2;2	39.2	1	38.9	1	60	28	0.1564	0.0053	9	10	1	1.1	28	179	AGGAAAGGGCACACCTAACC	TTTTTTTTTCACAAGGTTAC	M:1-367809	Deletion	23
ung_MTPA3G_1_Mature	M	M	147713	147714	AT	A	133	15	64	53	8	7	T/-1	0.1128	2;2	37.4	1	38.6	1	60	14	0.1102	0.015	9	10	1	0.9	14	127	AGGAAAGGGCACACCTAACC	TTTTTTTTTCACAAGGTTAC	M:1-367809	Deletion	23
ung_MTPA3G_2_Mature	M	M	147713	147714	AT	A	166	13	86	67	7	6	T/-1	0.0783	2;2	31.8	1	38.5	1	60	26	0.0807	0.006	9	10	1	0.9	13	161	AGGAAAGGGCACACCTAACC	TTTTTTTTTCACAAGGTTAC	M:1-367809	Deletion	23
ung11_198_2_Young	M	M	150647	150651	TTTAC	T	384	10	201	173	5	5	T/-4	0.026	2;2	58.2	1	41	0	60	20	0.0263	0	8	3	4	0.3	10	380	TTCTCGATAGTTGACGACTA	TTACTTACGACATAAAGCTG	M:1-367809	Deletion	23
ung_MTPA3G_2_Mature	M	M	150647	150651	TTTAC	T	243	22	112	109	11	11	T/-4	0.0905	2;2	45.8	1	41	0	60	44	0.0917	0	8	3	4	0.4	22	240	TTCTCGATAGTTGACGACTA	TTACTTACGACATAAAGCTG	M:1-367809	Deletion	23
Col_1_Mature	M	M	150647	150651	TTTAC	T	241	17	115	109	7	10	T/-4	0.0705	2;2	43	1	41	1	60	34	0.0723	0.0083	8	3	4	0.5	17	235	TTCTCGATAGTTGACGACTA	TTACTTACGACATAAAGCTG	M:1-367809	Deletion	23
ung11_163_2_Young	M	M	150647	150651	TTTAC	T	264	8	132	123	3	5	T/-4	0.0303	2;2	42.6	1	41	1	60	16	0.0312	0.0076	8	3	4	0.5	8	256	TTCTCGATAGTTGACGACTA	TTACTTACGACATAAAGCTG	M:1-367809	Deletion	23
Col_2_Young	M	M	150647	150651	TTTAC	T	238	22	106	107	11	11	T/-4	0.0924	2;2	41.7	1	41	0	60	44	0.0952	0	8	3	4	0.8	22	231	TTCTCGATAGTTGACGACTA	TTACTTACGACATAAAGCTG	M:1-367809	Deletion	23
Col-0_MTPA3G_1_Mature	M	M	150647	150651	TTTAC	T	89	19	40	29	8	11	T/-4	0.2135	2;2	42.2	1	40.8	1	60	38	0.2159	0.0112	8	3	4	0.7	19	88	TTCTCGATAGTTGACGACTA	TTACTTACGACATAAAGCTG	M:1-367809	Deletion	23
Col-0_MTPA3G_1_Young	M	M	150647	150651	TTTAC	T	404	14	212	177	8	6	T/-4	0.0347	2;2	43.6	1	40.7	1	60	28	0.0354	0	8	3	4	0.5	14	395	TTCTCGATAGTTGACGACTA	TTACTTACGACATAAAGCTG	M:1-367809	Deletion	23
ung11_176_1_Mature	M	M	150647	150651	TTTAC	T	202	16	100	84	6	10	T/-4	0.0792	2;2	46.2	1	40.5	1	60	32	0.0808	0.005	8	3	4	0.5	16	198	TTCTCGATAGTTGACGACTA	TTACTTACGACATAAAGCTG	M:1-367809	Deletion	23
ung11_176_1_Young	M	M	150647	150651	TTTAC	T	309	16	161	131	7	9	T/-4	0.0518	2;2	43.6	1	40.4	1	60	32	0.053	0	8	3	4	0.8	16	302	TTCTCGATAGTTGACGACTA	TTACTTACGACATAAAGCTG	M:1-367809	Deletion	23
Col-0_MTPA3G_2_Mature	M	M	150647	150651	TTTAC	T	141	11	70	59	5	6	T/-4	0.078	2;2	34.8	1	40.1	1	60	22	0.0786	0.0071	8	3	4	0.6	11	140	TTCTCGATAGTTGACGACTA	TTACTTACGACATAAAGCTG	M:1-367809	Deletion	23
Col_1_Young	M	M	150647	150651	TTTAC	T	406	25	207	174	14	11	T/-4	0.0616	2;2	41.8	1	40	1	60	50	0.0635	0.0049	8	3	4	0.4	25	394	TTCTCGATAGTTGACGACTA	TTACTTACGACATAAAGCTG	M:1-367809	Deletion	23
ung_MTPA3G_1_Mature	M	M	150647	150651	TTTAC	T	185	25	82	76	13	12	T/-4	0.1351	2;2	42	1	39.6	1	60	50	0.1397	0.0162	8	3	4	0.8	25	179	TTCTCGATAGTTGACGACTA	TTACTTACGACATAAAGCTG	M:1-367809	Deletion	23
ung11_198_1_Mature	M	M	150647	150651	TTTAC	T	248	32	111	105	16	16	T/-4	0.129	2;2	39.6	1	39.5	1	60	64	0.1301	0.0242	8	3	4	0.8	32	246	TTCTCGATAGTTGACGACTA	TTACTTACGACATAAAGCTG	M:1-367809	Deletion	23
Col-0_MTPA3G_2_Young	M	M	150647	150651	TTTAC	T	344	7	189	148	4	3	T/-4	0.0203	2;2	44	1	39.4	1	60	14	0.0208	0.0029	8	3	4	0.9	7	336	TTCTCGATAGTTGACGACTA	TTACTTACGACATAAAGCTG	M:1-367809	Deletion	23
ung11_163_1_Mature	M	M	150647	150651	TTTAC	T	123	6	60	53	3	3	T/-4	0.0488	2;2	45.2	1	39.4	1	60	12	0.0496	0.0081	8	3	4	1	6	121	TTCTCGATAGTTGACGACTA	TTACTTACGACATAAAGCTG	M:1-367809	Deletion	23
ung11_176_2_Young	M	M	150647	150651	TTTAC	T	468	24	222	218	12	12	T/-4	0.0513	2;2	36.8	1	39.4	1	60	23	0.0505	0.0085	8	3	4	1.3	23	455	TTCTCGATAGTTGACGACTA	TTACTTACGACATAAAGCTG	M:1-367809	Deletion	23
ung11_176_2_Mature	M	M	150647	150651	TTTAC	T	249	16	125	106	8	8	T/-4	0.0643	2;2	39.1	1	39.3	1	60	32	0.0648	0.012	8	3	4	0.7	16	247	TTCTCGATAGTTGACGACTA	TTACTTACGACATAAAGCTG	M:1-367809	Deletion	23
Col_2_Mature	M	M	150647	150651	TTTAC	T	245	19	124	101	9	10	T/-4	0.0776	2;2	45.2	1	39.2	1	60	18	0.0753	0.0122	8	3	4	1.2	18	239	TTCTCGATAGTTGACGACTA	TTACTTACGACATAAAGCTG	M:1-367809	Deletion	23
ung11_198_1_Young	M	M	150647	150651	TTTAC	T	277	16	143	118	6	10	T/-4	0.0578	2;2	49.8	1	38.9	1	60	32	0.0608	0.0072	8	3	4	0.5	16	263	TTCTCGATAGTTGACGACTA	TTACTTACGACATAAAGCTG	M:1-367809	Deletion	23
ung_MTPA3G_1_Young	M	M	150647	150651	TTTAC	T	326	21	162	142	12	9	T/-4	0.0644	2;2	30.8	1	38.9	1	60	20	0.0635	0.0061	8	3	4	0.9	20	315	TTCTCGATAGTTGACGACTA	TTACTTACGACATAAAGCTG	M:1-367809	Deletion	23
ung11_163_1_Young	M	M	150647	150651	TTTAC	T	420	24	212	183	14	10	T/-4	0.0571	2;2	41.4	1	38.9	1	60	23	0.0554	0.0024	8	3	4	1.2	23	415	TTCTCGATAGTTGACGACTA	TTACTTACGACATAAAGCTG	M:1-367809	Deletion	23
ung_MTPA3G_2_Young	M	M	150647	150651	TTTAC	T	336	16	163	157	11	5	T/-4	0.0476	2;2	37.6	1	37.6	1	60	15	0.0453	0.006	8	3	4	1.3	15	331	TTCTCGATAGTTGACGACTA	TTACTTACGACATAAAGCTG	M:1-367809	Deletion	23
ung11_198_2_Mature	M	M	150647	150651	TTTAC	T	191	24	89	77	10	14	T/-4	0.1257	2;2	36.7	1	39.2	1	59.8	23	0.123	0.0157	8	3	4	0.8	23	187	TTCTCGATAGTTGACGACTA	TTACTTACGACATAAAGCTG	M:1-367809	Deletion	23
Col-0_MTPA3G_2_Mature	M	M	162093	162094	TG	T	122	24	48	48	15	9	G/-1	0.1967	2;2	42.4	1	41	0	60	48	0.2087	0	9	10	1	0.6	24	115	GACCGCAGGGAACCGTAGCA	GGGGGGGGGACGTCTAATCC	M:1-367809	Deletion	23
Col_1_Mature	M	M	162093	162094	TG	T	234	39	103	92	20	19	G/-1	0.1667	2;2	40.2	1	40.5	1	60	78	0.1696	0.0043	9	10	1	0.3	39	230	GACCGCAGGGAACCGTAGCA	GGGGGGGGGACGTCTAATCC	M:1-367809	Deletion	23
ung_MTPA3G_2_Mature	M	M	162093	162094	TG	T	218	31	92	90	14	17	G/-1	0.1422	2;2	43.9	1	40.5	1	60	62	0.1469	0	9	10	1	0.8	31	211	GACCGCAGGGAACCGTAGCA	GGGGGGGGGACGTCTAATCC	M:1-367809	Deletion	23
Col_2_Young	M	M	162093	162094	TG	T	231	34	104	93	21	13	G/-1	0.1472	2;2	43.8	1	40.4	1	60	68	0.1518	0	9	10	1	0.7	34	224	GACCGCAGGGAACCGTAGCA	GGGGGGGGGACGTCTAATCC	M:1-367809	Deletion	23
ung_MTPA3G_1_Mature	M	M	162093	162094	TG	T	145	12	66	65	7	5	G/-1	0.0828	2;2	33.4	1	40.3	1	60	24	0.0828	0	9	10	1	0.6	12	145	GACCGCAGGGAACCGTAGCA	GGGGGGGGGACGTCTAATCC	M:1-367809	Deletion	23
ung11_198_1_Mature	M	M	162093	162094	TG	T	192	34	76	81	18	16	G/-1	0.1771	2;2	41.3	1	40.2	1	60	68	0.1889	0.0052	9	10	1	0.5	34	180	GACCGCAGGGAACCGTAGCA	GGGGGGGGGACGTCTAATCC	M:1-367809	Deletion	23
Col-0_MTPA3G_2_Young	M	M	162093	162094	TG	T	355	48	146	161	24	24	G/-1	0.1352	2;2	40.6	1	40.1	1	60	96	0.1416	0.0085	9	10	1	0.4	48	339	GACCGCAGGGAACCGTAGCA	GGGGGGGGGACGTCTAATCC	M:1-367809	Deletion	23
ung_MTPA3G_2_Young	M	M	162093	162094	TG	T	292	40	128	117	19	21	G/-1	0.137	2;2	33.5	1	40.1	1	60	39	0.1398	0	9	10	1	0.7	39	279	GACCGCAGGGAACCGTAGCA	GGGGGGGGGACGTCTAATCC	M:1-367809	Deletion	23
Col_1_Young	M	M	162093	162094	TG	T	368	40	170	157	21	19	G/-1	0.1087	2;2	44	1	40.1	1	60	80	0.113	0.0027	9	10	1	0.8	40	354	GACCGCAGGGAACCGTAGCA	GGGGGGGGGACGTCTAATCC	M:1-367809	Deletion	23
Col-0_MTPA3G_1_Young	M	M	162093	162094	TG	T	358	47	158	151	25	22	G/-1	0.1313	2;2	42.7	1	39.9	1	60	46	0.1337	0	9	10	1	0.8	46	344	GACCGCAGGGAACCGTAGCA	GGGGGGGGGACGTCTAATCC	M:1-367809	Deletion	23
ung11_163_1_Mature	M	M	162093	162094	TG	T	97	11	48	38	8	3	G/-1	0.1134	2;2	41.8	1	39.8	1	60	22	0.1196	0	9	10	1	0.7	11	92	GACCGCAGGGAACCGTAGCA	GGGGGGGGGACGTCTAATCC	M:1-367809	Deletion	23
ung11_176_2_Young	M	M	162093	162094	TG	T	358	52	153	152	30	22	G/-1	0.1453	2;2	40.4	1	39.7	1	60	104	0.152	0.0084	9	10	1	0.3	52	342	GACCGCAGGGAACCGTAGCA	GGGGGGGGGACGTCTAATCC	M:1-367809	Deletion	23
ung11_163_1_Young	M	M	162093	162094	TG	T	438	47	202	184	25	22	G/-1	0.1073	2;2	38.6	1	39.7	1	60	94	0.1108	0	9	10	1	0.4	47	424	GACCGCAGGGAACCGTAGCA	GGGGGGGGGACGTCTAATCC	M:1-367809	Deletion	23
ung11_176_1_Mature	M	M	162093	162094	TG	T	184	28	81	68	14	14	G/-1	0.1522	2;2	41.4	1	39.6	1	60	27	0.1543	0	9	10	1	0.4	27	175	GACCGCAGGGAACCGTAGCA	GGGGGGGGGACGTCTAATCC	M:1-367809	Deletion	23
ung11_176_2_Mature	M	M	162093	162094	TG	T	188	18	82	86	7	11	G/-1	0.0957	2;2	33.9	1	39.6	1	60	36	0.1006	0.0106	9	10	1	0.4	18	179	GACCGCAGGGAACCGTAGCA	GGGGGGGGGACGTCTAATCC	M:1-367809	Deletion	23
ung11_198_2_Mature	M	M	162093	162094	TG	T	168	21	80	63	10	11	G/-1	0.125	2;2	44.3	1	39.6	1	60	20	0.1266	0	9	10	1	0.5	20	158	GACCGCAGGGAACCGTAGCA	GGGGGGGGGACGTCTAATCC	M:1-367809	Deletion	23
ung11_198_1_Young	M	M	162093	162094	TG	T	273	21	132	117	12	9	G/-1	0.0769	2;2	40.1	1	39.5	1	60	20	0.0763	0.0037	9	10	1	0.2	20	262	GACCGCAGGGAACCGTAGCA	GGGGGGGGGACGTCTAATCC	M:1-367809	Deletion	23
Col_2_Mature	M	M	162093	162094	TG	T	193	32	78	82	15	17	G/-1	0.1658	2;2	38	1	39.4	1	60	64	0.1711	0.0155	9	10	1	0.9	32	187	GACCGCAGGGAACCGTAGCA	GGGGGGGGGACGTCTAATCC	M:1-367809	Deletion	23
ung_MTPA3G_1_Young	M	M	162093	162094	TG	T	283	37	124	121	18	19	G/-1	0.1307	2;2	44.9	1	39.3	1	60	36	0.1314	0.0035	9	10	1	0.6	36	274	GACCGCAGGGAACCGTAGCA	GGGGGGGGGACGTCTAATCC	M:1-367809	Deletion	23
ung11_163_2_Young	M	M	162093	162094	TG	T	211	22	90	99	8	14	G/-1	0.1043	2;2	48.6	1	38.8	1	60	44	0.1084	0.0095	9	10	1	1.5	22	203	GACCGCAGGGAACCGTAGCA	GGGGGGGGGACGTCTAATCC	M:1-367809	Deletion	23
ung11_198_2_Young	M	M	162093	162094	TG	T	320	29	151	138	11	18	G/-1	0.0906	2;2	42.5	1	38.7	1	60	28	0.0921	0.0031	9	10	1	1.2	28	304	GACCGCAGGGAACCGTAGCA	GGGGGGGGGACGTCTAATCC	M:1-367809	Deletion	23
ung11_176_1_Young	M	M	162093	162094	TG	T	276	41	119	114	21	20	G/-1	0.1486	2;2	39.9	1	38	1	60	12.667	0.1434	0.0181	9	10	1	0.7	38	265	GACCGCAGGGAACCGTAGCA	GGGGGGGGGACGTCTAATCC	M:1-367809	Deletion	23
ung11_163_2_Mature	M	M	162093	162094	TG	T	92	15	37	39	7	8	G/-1	0.163	2;2	33.9	1	36.9	1	60	6.5	0.1494	0	9	10	1	1.4	13	87	GACCGCAGGGAACCGTAGCA	GGGGGGGGGACGTCTAATCC	M:1-367809	Deletion	23
ung_MTPA3G_1_Young	M	M	68665	68666	GA	G	136	16	41	77	7	9	A/-1	0.1176	2;2	50.2	1	41	0	60	32	0.126	0	9	10	1	0.6	16	127	CAAGGAGGAATACCGCTTTA	AAAAAAAAAGGAATAATTTA	M:1-367809	Deletion	22
ung11_176_1_Young	M	M	68665	68666	GA	G	99	7	35	57	3	4	A/-1	0.0707	2;2	42.6	1	41	0	60	14	0.0769	0	9	10	1	1.1	7	91	CAAGGAGGAATACCGCTTTA	AAAAAAAAAGGAATAATTTA	M:1-367809	Deletion	22
ung_MTPA3G_2_Mature	M	M	68665	68666	GA	G	127	18	41	66	8	10	A/-1	0.1417	2;2	44.3	1	41	1	60	36	0.1452	0.0157	9	10	1	1.4	18	124	CAAGGAGGAATACCGCTTTA	AAAAAAAAAGGAATAATTTA	M:1-367809	Deletion	22
Col_1_Mature	M	M	68665	68666	GA	G	113	14	38	61	6	8	A/-1	0.1239	2;2	43.3	1	40.7	1	60	28	0.1359	0	9	10	1	1.4	14	103	CAAGGAGGAATACCGCTTTA	AAAAAAAAAGGAATAATTTA	M:1-367809	Deletion	22
Col_2_Mature	M	M	68665	68666	GA	G	122	11	48	63	4	7	A/-1	0.0902	2;2	47.5	1	40.6	1	60	22	0.0965	0	9	10	1	0.9	11	114	CAAGGAGGAATACCGCTTTA	AAAAAAAAAGGAATAATTTA	M:1-367809	Deletion	22
Col-0_MTPA3G_1_Young	M	M	68665	68666	GA	G	154	17	51	84	10	7	A/-1	0.1104	2;2	56.2	1	40.5	1	60	34	0.1181	0	9	10	1	0.8	17	144	CAAGGAGGAATACCGCTTTA	AAAAAAAAAGGAATAATTTA	M:1-367809	Deletion	22
Col-0_MTPA3G_2_Mature	M	M	68665	68666	GA	G	76	11	22	42	3	8	A/-1	0.1447	2;2	38.7	1	40.3	1	60	22	0.1507	0.0132	9	10	1	1.1	11	73	CAAGGAGGAATACCGCTTTA	AAAAAAAAAGGAATAATTTA	M:1-367809	Deletion	22
ung11_176_2_Young	M	M	68665	68666	GA	G	171	12	63	92	8	4	A/-1	0.0702	2;2	39	1	40.3	1	60	24	0.0736	0	9	10	1	1.4	12	163	CAAGGAGGAATACCGCTTTA	AAAAAAAAAGGAATAATTTA	M:1-367809	Deletion	22
ung11_163_1_Young	M	M	68665	68666	GA	G	149	14	47	88	6	8	A/-1	0.094	2;2	43.4	1	40.1	1	60	28	0.0986	0	9	10	1	0.2	14	142	CAAGGAGGAATACCGCTTTA	AAAAAAAAAGGAATAATTTA	M:1-367809	Deletion	22
Col_1_Young	M	M	68665	68666	GA	G	177	12	60	104	7	5	A/-1	0.0678	2;2	40.7	1	39.8	1	60	24	0.0706	0	9	10	1	1.7	12	170	CAAGGAGGAATACCGCTTTA	AAAAAAAAAGGAATAATTTA	M:1-367809	Deletion	22
ung_MTPA3G_1_Mature	M	M	68665	68666	GA	G	79	10	24	45	5	5	A/-1	0.1266	2;2	28.2	1	39.7	1	60	20	0.1316	0	9	10	1	1.5	10	76	CAAGGAGGAATACCGCTTTA	AAAAAAAAAGGAATAATTTA	M:1-367809	Deletion	22
ung11_198_1_Young	M	M	68665	68666	GA	G	123	14	46	61	7	7	A/-1	0.1138	2;2	47.8	1	39.6	1	60	13	0.115	0	9	10	1	0.7	13	113	CAAGGAGGAATACCGCTTTA	AAAAAAAAAGGAATAATTTA	M:1-367809	Deletion	22
Col-0_MTPA3G_1_Mature	M	M	68665	68666	GA	G	55	6	18	31	3	3	A/-1	0.1091	2;2	44.5	1	38.8	1	60	12	0.1132	0	9	10	1	0.5	6	53	CAAGGAGGAATACCGCTTTA	AAAAAAAAAGGAATAATTTA	M:1-367809	Deletion	22
ung11_198_2_Mature	M	M	68665	68666	GA	G	91	11	34	46	3	8	A/-1	0.1209	2;2	41.5	1	37.6	1	60	10	0.1136	0	9	10	1	0.8	10	88	CAAGGAGGAATACCGCTTTA	AAAAAAAAAGGAATAATTTA	M:1-367809	Deletion	22
ung11_176_2_Mature	M	M	68665	68666	GA	G	130	16	47	67	8	8	A/-1	0.1231	2;2	41.5	1	40.2	1	59.2	32	0.128	0.0077	9	10	1	0.8	16	125	CAAGGAGGAATACCGCTTTA	AAAAAAAAAGGAATAATTTA	M:1-367809	Deletion	22
ung11_163_2_Young	M	M	68665	68666	GA	G	103	16	37	49	5	11	A/-1	0.1553	2;2	42.2	1	40.2	1	59.2	32	0.1649	0.0097	9	10	1	1.6	16	97	CAAGGAGGAATACCGCTTTA	AAAAAAAAAGGAATAATTTA	M:1-367809	Deletion	22
ung11_198_1_Mature	M	M	68665	68666	GA	G	109	15	36	58	9	6	A/-1	0.1376	2;2	43.2	1	39.4	1	59.2	30	0.1402	0.0092	9	10	1	1.4	15	107	CAAGGAGGAATACCGCTTTA	AAAAAAAAAGGAATAATTTA	M:1-367809	Deletion	22
ung_MTPA3G_2_Young	M	M	68665	68666	GA	G	129	20	35	72	11	9	A/-1	0.155	2;2	35.9	1	40	1	58.8	40	0.1626	0.0155	9	10	1	1.3	20	123	CAAGGAGGAATACCGCTTTA	AAAAAAAAAGGAATAATTTA	M:1-367809	Deletion	22
Col-0_MTPA3G_2_Young	M	M	68665	68666	GA	G	163	22	56	85	12	10	A/-1	0.135	2;2	40.3	1	39.9	1	58.8	44	0.1384	0.0123	9	10	1	1.2	22	159	CAAGGAGGAATACCGCTTTA	AAAAAAAAAGGAATAATTTA	M:1-367809	Deletion	22
ung11_163_2_Mature	M	M	68665	68666	GA	G	50	7	13	30	4	3	A/-1	0.14	2;2	48	1	39.5	1	58.1	14	0.1458	0.02	9	10	1	1	7	48	CAAGGAGGAATACCGCTTTA	AAAAAAAAAGGAATAATTTA	M:1-367809	Deletion	22
ung11_198_2_Young	M	M	68665	68666	GA	G	141	16	45	78	6	10	A/-1	0.1135	2;2	45.9	1	39.6	1	56.7	15	0.1154	0.0071	9	10	1	0.9	15	130	CAAGGAGGAATACCGCTTTA	AAAAAAAAAGGAATAATTTA	M:1-367809	Deletion	22
Col_2_Young	M	M	68665	68666	GA	G	108	15	34	58	7	8	A/-1	0.1389	2;2	29.1	1	40.2	1	55.6	30	0.1471	0.0278	9	10	1	1.4	15	102	CAAGGAGGAATACCGCTTTA	AAAAAAAAAGGAATAATTTA	M:1-367809	Deletion	22
Col-0_MTPA3G_1_Mature	M	M	79012	79013	TC	T	71	13	23	32	3	10	C/-1	0.1831	2;2	46.6	1	40	1	60	26	0.2131	0	11	12	1	1.2	13	61	TGAAAGGGAAAATCTTATTC	CCCCCCCCCCCAAATCCACT	M:1-367809	Deletion	22
ung11_198_2_Mature	M	M	79012	79013	TC	T	196	25	59	101	10	15	C/-1	0.1276	2;2	47.1	1	38.9	1	60	24	0.1548	0.0051	11	12	1	1.6	24	155	TGAAAGGGAAAATCTTATTC	CCCCCCCCCCCAAATCCACT	M:1-367809	Deletion	22
ung11_198_1_Mature	M	M	79012	79013	TC	T	181	21	55	97	5	16	C/-1	0.116	2;2	47	1	38.5	1	60	20	0.1361	0	11	12	1	1.2	20	147	TGAAAGGGAAAATCTTATTC	CCCCCCCCCCCAAATCCACT	M:1-367809	Deletion	22
Col_2_Mature	M	M	79012	79013	TC	T	250	36	75	124	11	25	C/-1	0.144	2;2	47.2	1	38.5	1	60	72	0.1722	0.004	11	12	1	1.8	36	209	TGAAAGGGAAAATCTTATTC	CCCCCCCCCCCAAATCCACT	M:1-367809	Deletion	22
Col_1_Young	M	M	79012	79013	TC	T	332	41	90	181	7	34	C/-1	0.1235	2;2	53.4	1	38.4	1	60	19.5	0.1434	0	11	12	1	0.7	39	272	TGAAAGGGAAAATCTTATTC	CCCCCCCCCCCAAATCCACT	M:1-367809	Deletion	22
ung11_198_2_Young	M	M	79012	79013	TC	T	330	38	92	186	5	33	C/-1	0.1152	2;2	50.8	1	38.4	1	60	18	0.1374	0	11	12	1	1.5	36	262	TGAAAGGGAAAATCTTATTC	CCCCCCCCCCCAAATCCACT	M:1-367809	Deletion	22
ung11_176_1_Mature	M	M	79012	79013	TC	T	253	35	69	131	10	25	C/-1	0.1383	2;2	53.8	1	38.3	1	60	16.5	0.1634	0.004	11	12	1	1.7	33	202	TGAAAGGGAAAATCTTATTC	CCCCCCCCCCCAAATCCACT	M:1-367809	Deletion	22
ung11_163_1_Young	M	M	79012	79013	TC	T	356	46	96	198	11	35	C/-1	0.1292	2;2	53.2	1	38	1	60	10.5	0.14	0.0084	11	12	1	1.7	42	300	TGAAAGGGAAAATCTTATTC	CCCCCCCCCCCAAATCCACT	M:1-367809	Deletion	22
Col_1_Mature	M	M	79012	79013	TC	T	214	33	66	103	4	29	C/-1	0.1542	2;2	51.1	1	37.7	1	60	15.5	0.1879	0	11	12	1	0.8	31	165	TGAAAGGGAAAATCTTATTC	CCCCCCCCCCCAAATCCACT	M:1-367809	Deletion	22
Col-0_MTPA3G_1_Young	M	M	79012	79013	TC	T	313	48	91	160	9	39	C/-1	0.1534	2;2	48.5	1	37.5	1	60	8.6	0.1713	0.0032	11	12	1	1.3	43	251	TGAAAGGGAAAATCTTATTC	CCCCCCCCCCCAAATCCACT	M:1-367809	Deletion	22
ung11_198_1_Young	M	M	79012	79013	TC	T	212	29	59	116	9	20	C/-1	0.1368	2;2	45.2	1	37.5	1	60	13.5	0.1588	0	11	12	1	1.6	27	170	TGAAAGGGAAAATCTTATTC	CCCCCCCCCCCAAATCCACT	M:1-367809	Deletion	22
ung_MTPA3G_1_Mature	M	M	79012	79013	TC	T	156	21	48	80	4	17	C/-1	0.1346	2;2	51	1	37.4	1	60	9.5	0.1462	0.0064	11	12	1	1	19	130	TGAAAGGGAAAATCTTATTC	CCCCCCCCCCCAAATCCACT	M:1-367809	Deletion	22
Col-0_MTPA3G_2_Young	M	M	79012	79013	TC	T	378	56	110	194	16	40	C/-1	0.1481	2;2	48	1	37.4	1	60	13	0.1711	0.0053	11	12	1	1.5	52	304	TGAAAGGGAAAATCTTATTC	CCCCCCCCCCCAAATCCACT	M:1-367809	Deletion	22
ung_MTPA3G_1_Young	M	M	79012	79013	TC	T	283	36	76	156	10	26	C/-1	0.1272	2;2	47.3	1	37.3	1	60	11	0.1404	0	11	12	1	1.5	33	235	TGAAAGGGAAAATCTTATTC	CCCCCCCCCCCAAATCCACT	M:1-367809	Deletion	22
ung11_176_2_Young	M	M	79012	79013	TC	T	334	40	104	178	9	31	C/-1	0.1198	2;2	50.7	1	37.2	1	60	12.333	0.1391	0.003	11	12	1	1.4	37	266	TGAAAGGGAAAATCTTATTC	CCCCCCCCCCCAAATCCACT	M:1-367809	Deletion	22
ung11_163_2_Mature	M	M	79012	79013	TC	T	88	14	25	41	6	8	C/-1	0.1591	2;2	50.6	1	37.1	1	60	13	0.1831	0	11	12	1	1.8	13	71	TGAAAGGGAAAATCTTATTC	CCCCCCCCCCCAAATCCACT	M:1-367809	Deletion	22
ung11_163_2_Young	M	M	79012	79013	TC	T	194	18	59	103	4	14	C/-1	0.0928	2;2	48.6	1	37	1	60	17	0.1076	0.0103	11	12	1	1	17	158	TGAAAGGGAAAATCTTATTC	CCCCCCCCCCCAAATCCACT	M:1-367809	Deletion	22
ung11_163_1_Mature	M	M	79012	79013	TC	T	132	23	39	63	6	17	C/-1	0.1742	2;2	50.9	1	37	1	60	22	0.2056	0	11	12	1	2.2	22	107	TGAAAGGGAAAATCTTATTC	CCCCCCCCCCCAAATCCACT	M:1-367809	Deletion	22
ung11_176_1_Young	M	M	79012	79013	TC	T	231	35	65	112	6	29	C/-1	0.1515	2;2	54.2	1	36.9	1	60	7.75	0.1685	0	11	12	1	1.7	31	184	TGAAAGGGAAAATCTTATTC	CCCCCCCCCCCAAATCCACT	M:1-367809	Deletion	22
Col_2_Young	M	M	79012	79013	TC	T	213	26	65	108	6	20	C/-1	0.1221	2;2	52.6	1	36.6	1	60	12	0.1379	0	11	12	1	1.6	24	174	TGAAAGGGAAAATCTTATTC	CCCCCCCCCCCAAATCCACT	M:1-367809	Deletion	22
ung_MTPA3G_2_Mature	M	M	79012	79013	TC	T	261	30	90	126	7	23	C/-1	0.1149	2;2	47.5	1	35.9	1	60	5	0.1185	0.0077	11	12	1	1.1	25	211	TGAAAGGGAAAATCTTATTC	CCCCCCCCCCCAAATCCACT	M:1-367809	Deletion	22
ung_MTPA3G_2_Young	M	M	79012	79013	TC	T	246	27	65	141	7	20	C/-1	0.1098	2;2	50	1	34.6	1	59.6	3.5	0.101	0.0041	11	12	1	1.5	21	208	TGAAAGGGAAAATCTTATTC	CCCCCCCCCCCAAATCCACT	M:1-367809	Deletion	22
ung_MTPA3G_2_Young	M	M	92744	92745	GA	G	169	10	69	84	4	6	A/-1	0.0592	2;2	46.9	1	41	0	60	20	0.0645	0	10	11	1	1.1	10	155	GTTGTGAATTCCGTATTTTT	AAAAAAAAAAGTGCATAATA	M:1-367809	Deletion	22
Col-0_MTPA3G_1_Mature	M	M	92744	92745	GA	G	77	7	26	41	3	4	A/-1	0.0909	2;2	42	1	41	0	60	14	0.0959	0	10	11	1	1.6	7	73	GTTGTGAATTCCGTATTTTT	AAAAAAAAAAGTGCATAATA	M:1-367809	Deletion	22
ung11_176_2_Young	M	M	92744	92745	GA	G	243	32	92	117	14	18	A/-1	0.1317	2;2	43.5	1	40.5	1	60	64	0.1404	0	10	11	1	1.6	32	228	GTTGTGAATTCCGTATTTTT	AAAAAAAAAAGTGCATAATA	M:1-367809	Deletion	22
ung_MTPA3G_1_Mature	M	M	92744	92745	GA	G	99	10	38	47	6	4	A/-1	0.101	2;2	39.4	1	40.5	1	60	20	0.1124	0.0202	10	11	1	1.8	10	89	GTTGTGAATTCCGTATTTTT	AAAAAAAAAAGTGCATAATA	M:1-367809	Deletion	22
ung_MTPA3G_2_Mature	M	M	92744	92745	GA	G	217	26	90	93	13	13	A/-1	0.1198	2;2	42.1	1	40.3	1	60	52	0.1275	0	10	11	1	1.5	26	204	GTTGTGAATTCCGTATTTTT	AAAAAAAAAAGTGCATAATA	M:1-367809	Deletion	22
ung11_176_1_Young	M	M	92744	92745	GA	G	145	16	53	72	8	8	A/-1	0.1103	2;2	47.1	1	40.2	1	60	32	0.1185	0	10	11	1	1.4	16	135	GTTGTGAATTCCGTATTTTT	AAAAAAAAAAGTGCATAATA	M:1-367809	Deletion	22
Col-0_MTPA3G_2_Mature	M	M	92744	92745	GA	G	71	7	25	39	3	4	A/-1	0.0986	2;2	42.3	1	39.9	1	60	14	0.1061	0	10	11	1	0.4	7	66	GTTGTGAATTCCGTATTTTT	AAAAAAAAAAGTGCATAATA	M:1-367809	Deletion	22
Col-0_MTPA3G_2_Young	M	M	92744	92745	GA	G	190	25	79	83	11	14	A/-1	0.1316	2;2	49.8	1	39.8	1	60	50	0.1445	0	10	11	1	1.5	25	173	GTTGTGAATTCCGTATTTTT	AAAAAAAAAAGTGCATAATA	M:1-367809	Deletion	22
ung11_198_1_Young	M	M	92744	92745	GA	G	154	13	61	78	5	8	A/-1	0.0844	2;2	46.8	1	39.6	1	60	26	0.0903	0.0065	10	11	1	0.7	13	144	GTTGTGAATTCCGTATTTTT	AAAAAAAAAAGTGCATAATA	M:1-367809	Deletion	22
Col_1_Mature	M	M	92744	92745	GA	G	167	20	60	83	10	10	A/-1	0.1198	2;2	48.1	1	39.6	1	60	40	0.1282	0.006	10	11	1	1.3	20	156	GTTGTGAATTCCGTATTTTT	AAAAAAAAAAGTGCATAATA	M:1-367809	Deletion	22
ung11_163_1_Young	M	M	92744	92745	GA	G	202	30	64	99	16	14	A/-1	0.1485	2;2	42.7	1	39.4	1	60	60	0.1596	0	10	11	1	1.3	30	188	GTTGTGAATTCCGTATTTTT	AAAAAAAAAAGTGCATAATA	M:1-367809	Deletion	22
Col_1_Young	M	M	92744	92745	GA	G	250	26	92	129	12	14	A/-1	0.104	2;2	37	1	39.3	1	60	52	0.1092	0	10	11	1	1.1	26	238	GTTGTGAATTCCGTATTTTT	AAAAAAAAAAGTGCATAATA	M:1-367809	Deletion	22
ung11_163_2_Young	M	M	92744	92745	GA	G	115	13	38	62	6	7	A/-1	0.113	2;2	41.8	1	39.2	1	60	12	0.1132	0	10	11	1	0.9	12	106	GTTGTGAATTCCGTATTTTT	AAAAAAAAAAGTGCATAATA	M:1-367809	Deletion	22
Col_2_Young	M	M	92744	92745	GA	G	124	10	49	61	4	6	A/-1	0.0806	2;2	43.5	1	39.2	1	60	20	0.0926	0	10	11	1	1.3	10	108	GTTGTGAATTCCGTATTTTT	AAAAAAAAAAGTGCATAATA	M:1-367809	Deletion	22
ung11_198_2_Young	M	M	92744	92745	GA	G	192	23	73	89	10	13	A/-1	0.1198	2;2	43	1	39.2	1	60	46	0.1337	0.0052	10	11	1	1.6	23	172	GTTGTGAATTCCGTATTTTT	AAAAAAAAAAGTGCATAATA	M:1-367809	Deletion	22
Col-0_MTPA3G_1_Young	M	M	92744	92745	GA	G	168	19	65	74	10	9	A/-1	0.1131	2;2	40.6	1	39.1	1	60	38	0.1242	0	10	11	1	1.5	19	153	GTTGTGAATTCCGTATTTTT	AAAAAAAAAAGTGCATAATA	M:1-367809	Deletion	22
Col_2_Mature	M	M	92744	92745	GA	G	155	22	57	74	10	12	A/-1	0.1419	2;2	51.1	1	38.7	1	60	21	0.1469	0.0065	10	11	1	1.3	21	143	GTTGTGAATTCCGTATTTTT	AAAAAAAAAAGTGCATAATA	M:1-367809	Deletion	22
ung11_176_2_Mature	M	M	92744	92745	GA	G	142	20	50	66	8	12	A/-1	0.1408	2;2	39.1	1	38.5	1	60	19	0.145	0	10	11	1	1.5	19	131	GTTGTGAATTCCGTATTTTT	AAAAAAAAAAGTGCATAATA	M:1-367809	Deletion	22
ung11_176_1_Mature	M	M	92744	92745	GA	G	143	20	56	64	6	14	A/-1	0.1399	2;2	39.6	1	38	1	60	19	0.1484	0.007	10	11	1	1.9	19	128	GTTGTGAATTCCGTATTTTT	AAAAAAAAAAGTGCATAATA	M:1-367809	Deletion	22
ung11_198_2_Mature	M	M	92744	92745	GA	G	144	15	53	73	9	6	A/-1	0.1042	2;2	38.6	1	37.9	1	60	14	0.1029	0	10	11	1	1.9	14	136	GTTGTGAATTCCGTATTTTT	AAAAAAAAAAGTGCATAATA	M:1-367809	Deletion	22
ung_MTPA3G_1_Young	M	M	92744	92745	GA	G	178	18	66	91	8	10	A/-1	0.1011	2;2	41.7	1	37.6	1	60	17	0.1018	0.0169	10	11	1	0.9	17	167	GTTGTGAATTCCGTATTTTT	AAAAAAAAAAGTGCATAATA	M:1-367809	Deletion	22
ung11_198_1_Mature	M	M	92744	92745	GA	G	162	18	64	77	9	9	A/-1	0.1111	2;2	38.8	1	37.4	1	60	17	0.1141	0.0062	10	11	1	1.3	17	149	GTTGTGAATTCCGTATTTTT	AAAAAAAAAAGTGCATAATA	M:1-367809	Deletion	22
Col-0_MTPA3G_1_Young	M	M	323456	323457	TC	T	346	8	170	167	5	3	C/-1	0.0231	2;2	39.9	1	41	0	60	16	0.0236	0	1	2	1	0.2	8	339	GGAGAATTCTTCATGGTTCA	CTTTTTTCATGCAAGGCTAG	M:1-367809	Deletion	22
ung_MTPA3G_2_Young	M	M	323456	323457	TC	T	281	12	144	125	7	5	C/-1	0.0427	2;2	35.2	1	41	0	60	24	0.0441	0	1	2	1	0.2	12	272	GGAGAATTCTTCATGGTTCA	CTTTTTTCATGCAAGGCTAG	M:1-367809	Deletion	22
ung11_176_1_Mature	M	M	323456	323457	TC	T	215	12	96	106	6	6	C/-1	0.0558	2;2	45.2	1	41	0	60	24	0.058	0	1	2	1	0.8	12	207	GGAGAATTCTTCATGGTTCA	CTTTTTTCATGCAAGGCTAG	M:1-367809	Deletion	22
Col-0_MTPA3G_2_Young	M	M	323456	323457	TC	T	365	16	179	170	10	6	C/-1	0.0438	2;2	42	1	40.8	1	60	32	0.0451	0.0027	1	2	1	0.4	16	355	GGAGAATTCTTCATGGTTCA	CTTTTTTCATGCAAGGCTAG	M:1-367809	Deletion	22
ung11_198_1_Mature	M	M	323456	323457	TC	T	255	30	119	106	17	13	C/-1	0.1176	2;2	35	1	40.8	1	60	60	0.12	0.0196	1	2	1	0.5	30	250	GGAGAATTCTTCATGGTTCA	CTTTTTTCATGCAAGGCTAG	M:1-367809	Deletion	22
ung11_176_2_Young	M	M	323456	323457	TC	T	340	22	161	157	11	11	C/-1	0.0647	2;2	32.5	1	40.8	1	60	44	0.0657	0.0029	1	2	1	0.5	22	335	GGAGAATTCTTCATGGTTCA	CTTTTTTCATGCAAGGCTAG	M:1-367809	Deletion	22
Col-0_MTPA3G_1_Mature	M	M	323456	323457	TC	T	126	18	56	52	7	11	C/-1	0.1429	2;2	31.4	1	40.8	1	60	36	0.144	0.0317	1	2	1	0.6	18	125	GGAGAATTCTTCATGGTTCA	CTTTTTTCATGCAAGGCTAG	M:1-367809	Deletion	22
ung11_163_2_Young	M	M	323456	323457	TC	T	230	12	114	104	6	6	C/-1	0.0522	2;2	52.8	1	40.7	1	60	24	0.0541	0.0043	1	2	1	0.3	12	222	GGAGAATTCTTCATGGTTCA	CTTTTTTCATGCAAGGCTAG	M:1-367809	Deletion	22
Col_2_Young	M	M	323456	323457	TC	T	240	13	111	112	9	4	C/-1	0.0542	2;2	33.8	1	40.7	1	60	26	0.0546	0.0042	1	2	1	0.5	13	238	GGAGAATTCTTCATGGTTCA	CTTTTTTCATGCAAGGCTAG	M:1-367809	Deletion	22
ung11_163_1_Young	M	M	323456	323457	TC	T	378	20	181	177	10	10	C/-1	0.0529	2;2	37.4	1	40.7	1	60	40	0.0543	0.0053	1	2	1	0.8	20	368	GGAGAATTCTTCATGGTTCA	CTTTTTTCATGCAAGGCTAG	M:1-367809	Deletion	22
ung_MTPA3G_2_Mature	M	M	323456	323457	TC	T	287	31	134	122	17	14	C/-1	0.108	2;2	34.7	1	40.6	1	60	62	0.1111	0.007	1	2	1	0.7	31	279	GGAGAATTCTTCATGGTTCA	CTTTTTTCATGCAAGGCTAG	M:1-367809	Deletion	22
Col_1_Mature	M	M	323456	323457	TC	T	272	26	134	112	13	13	C/-1	0.0956	2;2	32.6	1	40.4	1	60	52	0.0974	0.0184	1	2	1	0.5	26	267	GGAGAATTCTTCATGGTTCA	CTTTTTTCATGCAAGGCTAG	M:1-367809	Deletion	22
ung11_176_2_Mature	M	M	323456	323457	TC	T	266	31	121	113	15	16	C/-1	0.1165	2;2	42.8	1	40.3	1	60	62	0.1192	0.0075	1	2	1	0.4	31	260	GGAGAATTCTTCATGGTTCA	CTTTTTTCATGCAAGGCTAG	M:1-367809	Deletion	22
Col_2_Mature	M	M	323456	323457	TC	T	240	26	108	105	13	13	C/-1	0.1083	2;2	37.2	1	40.2	1	60	52	0.1106	0.0125	1	2	1	0.6	26	235	GGAGAATTCTTCATGGTTCA	CTTTTTTCATGCAAGGCTAG	M:1-367809	Deletion	22
ung11_198_2_Mature	M	M	323456	323457	TC	T	203	15	100	88	9	6	C/-1	0.0739	2;2	46.8	1	40.2	1	60	30	0.0761	0.0049	1	2	1	0.8	15	197	GGAGAATTCTTCATGGTTCA	CTTTTTTCATGCAAGGCTAG	M:1-367809	Deletion	22
Col-0_MTPA3G_2_Mature	M	M	323456	323457	TC	T	145	25	62	58	14	11	C/-1	0.1724	2;2	38.5	1	40.1	1	60	50	0.1761	0.0276	1	2	1	0.4	25	142	GGAGAATTCTTCATGGTTCA	CTTTTTTCATGCAAGGCTAG	M:1-367809	Deletion	22
ung11_198_2_Young	M	M	323456	323457	TC	T	319	15	146	157	5	10	C/-1	0.047	2;2	40.6	1	39.9	1	60	30	0.0476	0.0063	1	2	1	0.6	15	315	GGAGAATTCTTCATGGTTCA	CTTTTTTCATGCAAGGCTAG	M:1-367809	Deletion	22
Col_1_Young	M	M	323456	323457	TC	T	373	24	190	159	9	15	C/-1	0.0643	2;2	37.5	1	39.8	1	60	23	0.0627	0.0027	1	2	1	0.9	23	367	GGAGAATTCTTCATGGTTCA	CTTTTTTCATGCAAGGCTAG	M:1-367809	Deletion	22
ung_MTPA3G_1_Mature	M	M	323456	323457	TC	T	214	15	108	91	7	8	C/-1	0.0701	2;2	42.3	1	39.5	1	60	30	0.0732	0.0093	1	2	1	0.5	15	205	GGAGAATTCTTCATGGTTCA	CTTTTTTCATGCAAGGCTAG	M:1-367809	Deletion	22
ung11_176_1_Young	M	M	323456	323457	TC	T	291	19	133	138	9	10	C/-1	0.0653	2;2	36.2	1	39.5	1	60	18	0.0632	0.0103	1	2	1	0.6	18	285	GGAGAATTCTTCATGGTTCA	CTTTTTTCATGCAAGGCTAG	M:1-367809	Deletion	22
ung11_198_1_Young	M	M	323456	323457	TC	T	255	8	134	112	5	3	C/-1	0.0314	2;2	35.8	1	39.1	1	60	16	0.0324	0.0039	1	2	1	0.8	8	247	GGAGAATTCTTCATGGTTCA	CTTTTTTCATGCAAGGCTAG	M:1-367809	Deletion	22
ung_MTPA3G_1_Young	M	M	323456	323457	TC	T	330	23	153	153	11	12	C/-1	0.0697	2;2	36	1	39	1	60	22	0.0677	0.0061	1	2	1	0.4	22	325	GGAGAATTCTTCATGGTTCA	CTTTTTTCATGCAAGGCTAG	M:1-367809	Deletion	22
ung_MTPA3G	M	M	352148	352149	CA	C	92	15	28	49	7	8	A/-1	0.163	2;2	46.9	1	41	0	60	30	0.1685	0	8	9	1	0.1	15	89	GGACTGAAATGAGACAAGAC	AAAAAAAAGTAGCATGCCCC	M:1-367809	Deletion	22
Col-0	M	M	352148	352149	CA	C	313	48	107	154	22	26	A/-1	0.1534	2;2	45.4	1	41	1	60	96	0.1595	0.0032	8	9	1	0.3	48	301	GGACTGAAATGAGACAAGAC	AAAAAAAAGTAGCATGCCCC	M:1-367809	Deletion	22
ung11_176_2_Mature	M	M	352148	352149	CA	C	122	11	49	60	4	7	A/-1	0.0902	2;2	30.1	1	41	0	60	22	0.0948	0	8	9	1	0.3	11	116	GGACTGAAATGAGACAAGAC	AAAAAAAAGTAGCATGCCCC	M:1-367809	Deletion	22
ung11_176_2_Young	M	M	352148	352149	CA	C	190	16	83	89	7	9	A/-1	0.0842	2;2	40.2	1	41	0	60	32	0.0914	0	8	9	1	0.4	16	175	GGACTGAAATGAGACAAGAC	AAAAAAAAGTAGCATGCCCC	M:1-367809	Deletion	22
ung_MTPA3G_2_Young	M	M	352148	352149	CA	C	140	7	63	69	3	4	A/-1	0.05	2;2	33.6	1	41	0	60	14	0.0511	0	8	9	1	0.4	7	137	GGACTGAAATGAGACAAGAC	AAAAAAAAGTAGCATGCCCC	M:1-367809	Deletion	22
Col_1_Mature	M	M	352148	352149	CA	C	138	10	56	72	4	6	A/-1	0.0725	2;2	30.9	1	41	0	60	20	0.0763	0	8	9	1	0.4	10	131	GGACTGAAATGAGACAAGAC	AAAAAAAAGTAGCATGCCCC	M:1-367809	Deletion	22
ung11_163_1_Young	M	M	352148	352149	CA	C	204	16	82	106	10	6	A/-1	0.0784	2;2	37.5	1	41	0	60	32	0.0812	0	8	9	1	0.5	16	197	GGACTGAAATGAGACAAGAC	AAAAAAAAGTAGCATGCCCC	M:1-367809	Deletion	22
ung_MTPA3G_2_Mature	M	M	352148	352149	CA	C	193	12	84	94	5	7	A/-1	0.0622	2;2	41	1	41	1	60	24	0.0645	0.0052	8	9	1	0.6	12	186	GGACTGAAATGAGACAAGAC	AAAAAAAAGTAGCATGCCCC	M:1-367809	Deletion	22
Col_1_Young	M	M	352148	352149	CA	C	211	19	89	101	9	10	A/-1	0.09	2;2	41.6	1	41	0	60	38	0.096	0	8	9	1	0.7	19	198	GGACTGAAATGAGACAAGAC	AAAAAAAAGTAGCATGCCCC	M:1-367809	Deletion	22
ung10_163	M	M	352148	352149	CA	C	432	20	177	229	9	11	A/-1	0.0463	2;2	41.7	1	40.8	1	60	40	0.0493	0	8	9	1	0.4	20	406	GGACTGAAATGAGACAAGAC	AAAAAAAAGTAGCATGCCCC	M:1-367809	Deletion	22
ung11_198_1_Mature	M	M	352148	352149	CA	C	152	15	53	83	6	9	A/-1	0.0987	2;2	40.1	1	40.7	1	60	30	0.1014	0	8	9	1	0.7	15	148	GGACTGAAATGAGACAAGAC	AAAAAAAAGTAGCATGCCCC	M:1-367809	Deletion	22
ung11_176_1_Young	M	M	352148	352149	CA	C	130	9	54	66	3	6	A/-1	0.0692	2;2	39.9	1	40.6	1	60	18	0.0726	0	8	9	1	0.2	9	124	GGACTGAAATGAGACAAGAC	AAAAAAAAGTAGCATGCCCC	M:1-367809	Deletion	22
ung11_176_1_Mature	M	M	352148	352149	CA	C	128	9	49	68	3	6	A/-1	0.0703	2;2	55.8	1	40.6	1	60	18	0.0763	0	8	9	1	0.6	9	118	GGACTGAAATGAGACAAGAC	AAAAAAAAGTAGCATGCCCC	M:1-367809	Deletion	22
ung11_198_1_Young	M	M	352148	352149	CA	C	128	10	47	71	5	5	A/-1	0.0781	2;2	45.5	1	40.6	1	60	20	0.0813	0	8	9	1	0.9	10	123	GGACTGAAATGAGACAAGAC	AAAAAAAAGTAGCATGCCCC	M:1-367809	Deletion	22
Col_2_Mature	M	M	352148	352149	CA	C	147	15	50	79	9	6	A/-1	0.102	2;2	43.3	1	40.6	1	60	30	0.1071	0.0068	8	9	1	1.2	15	140	GGACTGAAATGAGACAAGAC	AAAAAAAAGTAGCATGCCCC	M:1-367809	Deletion	22
ung11_163_2_Young	M	M	352148	352149	CA	C	128	11	52	65	5	6	A/-1	0.0859	2;2	37.6	1	40.3	1	60	22	0.088	0	8	9	1	1.3	11	125	GGACTGAAATGAGACAAGAC	AAAAAAAAGTAGCATGCCCC	M:1-367809	Deletion	22
ung10_203	M	M	352148	352149	CA	C	128	6	51	67	3	3	A/-1	0.0469	2;2	28.8	1	40.3	1	60	12	0.0561	0	8	9	1	1.8	6	107	GGACTGAAATGAGACAAGAC	AAAAAAAAGTAGCATGCCCC	M:1-367809	Deletion	22
Col-0_MTPA3G_1_Young	M	M	352148	352149	CA	C	165	7	73	85	3	4	A/-1	0.0424	2;2	43.7	1	39.9	1	60	14	0.0437	0	8	9	1	0.1	7	160	GGACTGAAATGAGACAAGAC	AAAAAAAAGTAGCATGCCCC	M:1-367809	Deletion	22
ung_MTPA3G_1_Young	M	M	352148	352149	CA	C	152	17	65	68	8	9	A/-1	0.1118	2;2	37.7	1	39.9	1	60	34	0.1197	0.0066	8	9	1	1.1	17	142	GGACTGAAATGAGACAAGAC	AAAAAAAAGTAGCATGCCCC	M:1-367809	Deletion	22
Col-0_MTPA3G	M	M	352148	352149	CA	C	167	31	56	77	12	19	A/-1	0.1856	2;2	41.5	1	39.8	1	60	62	0.195	0.0299	8	9	1	0.3	31	159	GGACTGAAATGAGACAAGAC	AAAAAAAAGTAGCATGCCCC	M:1-367809	Deletion	22
ung11_198_2_Young	M	M	352148	352149	CA	C	143	15	49	78	6	9	A/-1	0.1049	2;2	42.7	1	39.8	1	60	30	0.1095	0	8	9	1	0.4	15	137	GGACTGAAATGAGACAAGAC	AAAAAAAAGTAGCATGCCCC	M:1-367809	Deletion	22
ung10_176	M	M	352148	352149	CA	C	282	14	105	158	6	8	A/-1	0.0496	2;2	33.4	1	38	1	60	13	0.0494	0.0071	8	9	1	1.4	13	263	GGACTGAAATGAGACAAGAC	AAAAAAAAGTAGCATGCCCC	M:1-367809	Deletion	22
Col-0_MTPA3G_1_Mature	M	M	82441	82442	GC	G	65	15	26	24	8	7	C/-1	0.2308	2;2	45.9	1	41	1	60	30	0.2344	0.0154	5	6	1	0.2	15	64	AGGAAACTGCGATTCGATCC	CCCCCGAAAAGGAGGCATTT	M:1-367809	Deletion	21
Col-0_MTPA3G_2_Young	M	M	82441	82442	GC	G	214	7	102	104	4	3	C/-1	0.0327	2;2	32.7	1	41	1	60	14	0.034	0.0047	5	6	1	0.4	7	206	AGGAAACTGCGATTCGATCC	CCCCCGAAAAGGAGGCATTT	M:1-367809	Deletion	21
Col-0_MTPA3G_1_Young	M	M	82441	82442	GC	G	172	16	85	71	8	8	C/-1	0.093	2;2	31.8	1	41	1	60	32	0.0952	0.0058	5	6	1	0.5	16	168	AGGAAACTGCGATTCGATCC	CCCCCGAAAAGGAGGCATTT	M:1-367809	Deletion	21
ung11_198_2_Mature	M	M	82441	82442	GC	G	127	13	53	60	4	9	C/-1	0.1024	2;2	39.9	1	41	0	60	26	0.104	0	5	6	1	1.2	13	125	AGGAAACTGCGATTCGATCC	CCCCCGAAAAGGAGGCATTT	M:1-367809	Deletion	21
ung11_176_2_Young	M	M	82441	82442	GC	G	260	30	105	123	16	14	C/-1	0.1154	2;2	50.1	1	40.9	1	60	60	0.1235	0	5	6	1	0.6	30	243	AGGAAACTGCGATTCGATCC	CCCCCGAAAAGGAGGCATTT	M:1-367809	Deletion	21
ung_MTPA3G_1_Mature	M	M	82441	82442	GC	G	93	20	39	34	8	12	C/-1	0.2151	2;2	35.9	1	40.8	1	60	40	0.2222	0.0215	5	6	1	0.2	20	90	AGGAAACTGCGATTCGATCC	CCCCCGAAAAGGAGGCATTT	M:1-367809	Deletion	21
ung11_198_2_Young	M	M	82441	82442	GC	G	175	10	78	87	6	4	C/-1	0.0571	2;2	41.7	1	40.6	1	60	20	0.0578	0	5	6	1	0.6	10	173	AGGAAACTGCGATTCGATCC	CCCCCGAAAAGGAGGCATTT	M:1-367809	Deletion	21
ung_MTPA3G_2_Mature	M	M	82441	82442	GC	G	199	15	92	87	10	5	C/-1	0.0754	2;2	53.3	1	40.4	1	60	30	0.0781	0	5	6	1	0.5	15	192	AGGAAACTGCGATTCGATCC	CCCCCGAAAAGGAGGCATTT	M:1-367809	Deletion	21
ung_MTPA3G_2_Young	M	M	82441	82442	GC	G	217	15	94	105	7	8	C/-1	0.0691	2;2	36.7	1	40.3	1	60	30	0.0721	0.0092	5	6	1	0.3	15	208	AGGAAACTGCGATTCGATCC	CCCCCGAAAAGGAGGCATTT	M:1-367809	Deletion	21
ung11_163_1_Young	M	M	82441	82442	GC	G	272	12	132	128	5	7	C/-1	0.0441	2;2	50.2	1	40.2	1	60	24	0.0449	0	5	6	1	0.1	12	267	AGGAAACTGCGATTCGATCC	CCCCCGAAAAGGAGGCATTT	M:1-367809	Deletion	21
ung11_163_2_Young	M	M	82441	82442	GC	G	142	10	65	67	4	6	C/-1	0.0704	2;2	48.5	1	40.1	1	60	20	0.073	0	5	6	1	0.8	10	137	AGGAAACTGCGATTCGATCC	CCCCCGAAAAGGAGGCATTT	M:1-367809	Deletion	21
ung11_198_1_Mature	M	M	82441	82442	GC	G	181	16	78	87	8	8	C/-1	0.0884	2;2	36.1	1	39.8	1	60	15	0.0867	0	5	6	1	0.6	15	173	AGGAAACTGCGATTCGATCC	CCCCCGAAAAGGAGGCATTT	M:1-367809	Deletion	21
Col-0_MTPA3G_2_Mature	M	M	82441	82442	GC	G	107	10	49	48	5	5	C/-1	0.0935	2;2	41.6	1	39.7	1	60	20	0.0962	0.0093	5	6	1	0.3	10	104	AGGAAACTGCGATTCGATCC	CCCCCGAAAAGGAGGCATTT	M:1-367809	Deletion	21
Col_1_Mature	M	M	82441	82442	GC	G	157	15	75	67	7	8	C/-1	0.0955	2;2	42.6	1	39.6	1	60	30	0.0993	0.0064	5	6	1	0.7	15	151	AGGAAACTGCGATTCGATCC	CCCCCGAAAAGGAGGCATTT	M:1-367809	Deletion	21
ung_MTPA3G_1_Young	M	M	82441	82442	GC	G	162	12	65	85	7	5	C/-1	0.0741	2;2	41.6	1	39.5	1	60	24	0.0774	0.0062	5	6	1	0.4	12	155	AGGAAACTGCGATTCGATCC	CCCCCGAAAAGGAGGCATTT	M:1-367809	Deletion	21
ung11_176_2_Mature	M	M	82441	82442	GC	G	146	19	66	60	11	8	C/-1	0.1301	2;2	45.2	1	39.5	1	60	18	0.1268	0.0068	5	6	1	0.6	18	142	AGGAAACTGCGATTCGATCC	CCCCCGAAAAGGAGGCATTT	M:1-367809	Deletion	21
ung11_176_1_Young	M	M	82441	82442	GC	G	155	9	68	78	3	6	C/-1	0.0581	2;2	33.8	1	39.4	1	60	18	0.0592	0.0065	5	6	1	0.9	9	152	AGGAAACTGCGATTCGATCC	CCCCCGAAAAGGAGGCATTT	M:1-367809	Deletion	21
Col_2_Young	M	M	82441	82442	GC	G	170	12	79	79	7	5	C/-1	0.0706	2;2	40.8	1	39.1	1	60	24	0.0736	0.0059	5	6	1	0.8	12	163	AGGAAACTGCGATTCGATCC	CCCCCGAAAAGGAGGCATTT	M:1-367809	Deletion	21
ung11_176_1_Mature	M	M	82441	82442	GC	G	143	20	55	67	10	10	C/-1	0.1399	2;2	45.7	1	38.9	1	60	19	0.1407	0	5	6	1	0.9	19	135	AGGAAACTGCGATTCGATCC	CCCCCGAAAAGGAGGCATTT	M:1-367809	Deletion	21
ung11_198_1_Young	M	M	82441	82442	GC	G	183	8	83	91	5	3	C/-1	0.0437	2;2	32.1	1	38.6	1	60	7	0.0414	0	5	6	1	0.9	7	169	AGGAAACTGCGATTCGATCC	CCCCCGAAAAGGAGGCATTT	M:1-367809	Deletion	21
Col_2_Mature	M	M	82441	82442	GC	G	139	11	61	67	5	6	C/-1	0.0791	2;2	40.5	1	38.4	1	60	10	0.0758	0	5	6	1	0.5	10	132	AGGAAACTGCGATTCGATCC	CCCCCGAAAAGGAGGCATTT	M:1-367809	Deletion	21
ung_MTPA3G	M	M	113145	113146	GA	G	91	6	36	49	3	3	A/-1	0.0659	2;2	43.7	1	41	1	60	12	0.0659	0.011	8	9	1	0	6	91	GTTTCCCTGACCACCCATAA	AAAAAAAAGATGATTAAATA	M:1-367809	Deletion	21
ung11_198_2_Young	M	M	113145	113146	GA	G	310	7	154	149	3	4	A/-1	0.0226	2;2	39	1	41	0	60	14	0.0233	0	8	9	1	0.1	7	301	GTTTCCCTGACCACCCATAA	AAAAAAAAGATGATTAAATA	M:1-367809	Deletion	21
ung_MTPA3G_1_Mature	M	M	113145	113146	GA	G	148	9	74	64	6	3	A/-1	0.0608	2;2	50	1	41	0	60	18	0.0634	0	8	9	1	0.2	9	142	GTTTCCCTGACCACCCATAA	AAAAAAAAGATGATTAAATA	M:1-367809	Deletion	21
Col_1_Mature	M	M	113145	113146	GA	G	186	10	91	84	5	5	A/-1	0.0538	2;2	43.6	1	41	0	60	20	0.0538	0	8	9	1	0.2	10	186	GTTTCCCTGACCACCCATAA	AAAAAAAAGATGATTAAATA	M:1-367809	Deletion	21
Col-0_MTPA3G_2_Young	M	M	113145	113146	GA	G	332	6	171	155	3	3	A/-1	0.0181	2;2	40.3	1	41	0	60	12	0.0189	0	8	9	1	0.2	6	318	GTTTCCCTGACCACCCATAA	AAAAAAAAGATGATTAAATA	M:1-367809	Deletion	21
Col-0_MTPA3G	M	M	113145	113146	GA	G	218	17	94	106	3	14	A/-1	0.078	2;2	38.3	1	41	0	60	34	0.0806	0	8	9	1	0.3	17	211	GTTTCCCTGACCACCCATAA	AAAAAAAAGATGATTAAATA	M:1-367809	Deletion	21
ung10_163	M	M	113145	113146	GA	G	494	16	247	227	8	8	A/-1	0.0324	2;2	44.8	1	41	0	60	32	0.0343	0	8	9	1	0.9	16	467	GTTTCCCTGACCACCCATAA	AAAAAAAAGATGATTAAATA	M:1-367809	Deletion	21
ung10_176	M	M	113145	113146	GA	G	320	9	176	133	4	5	A/-1	0.0281	2;2	38.9	1	41	1	60	18	0.0295	0.0031	8	9	1	1.1	9	305	GTTTCCCTGACCACCCATAA	AAAAAAAAGATGATTAAATA	M:1-367809	Deletion	21
Col-0_MTPA3G_1_Young	M	M	113145	113146	GA	G	288	15	140	132	8	7	A/-1	0.0521	2;2	41.9	1	40.6	1	60	30	0.0545	0.0069	8	9	1	0.5	15	275	GTTTCCCTGACCACCCATAA	AAAAAAAAGATGATTAAATA	M:1-367809	Deletion	21
ung11_176_1_Young	M	M	113145	113146	GA	G	239	9	125	105	4	5	A/-1	0.0377	2;2	38.7	1	40.6	1	60	18	0.0383	0.0042	8	9	1	0.6	9	235	GTTTCCCTGACCACCCATAA	AAAAAAAAGATGATTAAATA	M:1-367809	Deletion	21
ung11_163_1_Young	M	M	113145	113146	GA	G	330	8	171	150	5	3	A/-1	0.0242	2;2	43.4	1	40.5	1	60	16	0.0245	0.003	8	9	1	0.5	8	326	GTTTCCCTGACCACCCATAA	AAAAAAAAGATGATTAAATA	M:1-367809	Deletion	21
ung11_176_2_Mature	M	M	113145	113146	GA	G	206	7	106	92	3	4	A/-1	0.034	2;2	37.4	1	40.4	1	60	14	0.0354	0	8	9	1	0.6	7	198	GTTTCCCTGACCACCCATAA	AAAAAAAAGATGATTAAATA	M:1-367809	Deletion	21
ung10_159	M	M	113145	113146	GA	G	190	10	93	86	6	4	A/-1	0.0526	2;2	48.9	1	40.2	1	60	20	0.0559	0.0053	8	9	1	1.5	10	179	GTTTCCCTGACCACCCATAA	AAAAAAAAGATGATTAAATA	M:1-367809	Deletion	21
ung11_198_1_Young	M	M	113145	113146	GA	G	265	16	128	120	10	6	A/-1	0.0604	2;2	41.6	1	40.1	1	60	32	0.062	0.0038	8	9	1	0.4	16	258	GTTTCCCTGACCACCCATAA	AAAAAAAAGATGATTAAATA	M:1-367809	Deletion	21
ung11_176_2_Young	M	M	113145	113146	GA	G	315	16	159	140	9	7	A/-1	0.0508	2;2	44.2	1	40	1	60	32	0.0521	0.0063	8	9	1	0.3	16	307	GTTTCCCTGACCACCCATAA	AAAAAAAAGATGATTAAATA	M:1-367809	Deletion	21
Col-0	M	M	113145	113146	GA	G	259	13	115	131	6	7	A/-1	0.0502	2;2	37.9	1	39.5	1	60	12	0.0471	0	8	9	1	0.1	12	255	GTTTCCCTGACCACCCATAA	AAAAAAAAGATGATTAAATA	M:1-367809	Deletion	21
Col_2_Mature	M	M	113145	113146	GA	G	205	9	100	95	5	4	A/-1	0.0439	2;2	41.4	1	39.1	1	60	18	0.0452	0.0098	8	9	1	0.4	9	199	GTTTCCCTGACCACCCATAA	AAAAAAAAGATGATTAAATA	M:1-367809	Deletion	21
ung11_163_1_Mature	M	M	113145	113146	GA	G	106	6	49	50	3	3	A/-1	0.0566	2;2	37	1	38.2	1	60	5	0.0481	0.0094	8	9	1	0.2	5	104	GTTTCCCTGACCACCCATAA	AAAAAAAAGATGATTAAATA	M:1-367809	Deletion	21
Col-0_MTPA3G_2_Mature	M	M	113145	113146	GA	G	103	6	47	50	3	3	A/-1	0.0583	2;2	42.2	1	38.2	1	60	5	0.0515	0.0097	8	9	1	0.3	5	97	GTTTCCCTGACCACCCATAA	AAAAAAAAGATGATTAAATA	M:1-367809	Deletion	21
ung10_198	M	M	113145	113146	GA	G	176	13	85	78	9	4	A/-1	0.0739	2;2	41.9	1	37.8	1	60	12	0.0732	0.0114	8	9	1	0.9	12	164	GTTTCCCTGACCACCCATAA	AAAAAAAAGATGATTAAATA	M:1-367809	Deletion	21
ung10_203	M	M	113145	113146	GA	G	143	7	72	63	3	4	A/-1	0.049	2;2	51.9	1	37.5	1	60	14	0.0515	0.007	8	9	1	2.4	7	136	GTTTCCCTGACCACCCATAA	AAAAAAAAGATGATTAAATA	M:1-367809	Deletion	21
Col_1_Mature	M	M	210178	210179	AC	A	202	11	94	94	4	7	C/-1	0.0545	2;2	43.4	1	41	0	60	22	0.0582	0	8	9	1	0.7	11	189	GGTAGTATAAGAGATCTGTA	CCCCCCCCGAAATTATTTAC	M:1-367809	Deletion	21
ung11_163_1_Young	M	M	210178	210179	AC	A	377	11	167	194	3	8	C/-1	0.0292	2;2	52.5	1	41	0	60	22	0.0306	0	8	9	1	1.5	11	359	GGTAGTATAAGAGATCTGTA	CCCCCCCCGAAATTATTTAC	M:1-367809	Deletion	21
ung11_176_2_Mature	M	M	210178	210179	AC	A	213	10	92	110	4	6	C/-1	0.0469	2;2	39.4	1	40.6	1	60	20	0.0498	0	8	9	1	1.2	10	201	GGTAGTATAAGAGATCTGTA	CCCCCCCCGAAATTATTTAC	M:1-367809	Deletion	21
Col-0_MTPA3G_2_Young	M	M	210178	210179	AC	A	314	18	127	166	11	7	C/-1	0.0573	2;2	54.9	1	40.5	1	60	36	0.0627	0	8	9	1	1.2	18	287	GGTAGTATAAGAGATCTGTA	CCCCCCCCGAAATTATTTAC	M:1-367809	Deletion	21
ung11_198_2_Mature	M	M	210178	210179	AC	A	154	7	68	78	4	3	C/-1	0.0455	2;2	43.9	1	40.4	1	60	14	0.0486	0	8	9	1	0.3	7	144	GGTAGTATAAGAGATCTGTA	CCCCCCCCGAAATTATTTAC	M:1-367809	Deletion	21
Col_2_Mature	M	M	210178	210179	AC	A	207	13	79	114	7	6	C/-1	0.0628	2;2	38.9	1	40.3	1	60	26	0.0674	0.0048	8	9	1	0.7	13	193	GGTAGTATAAGAGATCTGTA	CCCCCCCCGAAATTATTTAC	M:1-367809	Deletion	21
ung11_198_1_Mature	M	M	210178	210179	AC	A	251	9	117	122	4	5	C/-1	0.0359	2;2	40.1	1	40.1	1	60	18	0.0385	0	8	9	1	0.3	9	234	GGTAGTATAAGAGATCTGTA	CCCCCCCCGAAATTATTTAC	M:1-367809	Deletion	21
ung11_198_1_Young	M	M	210178	210179	AC	A	226	11	100	115	6	5	C/-1	0.0487	2;2	50.1	1	40.1	1	60	22	0.0539	0.0088	8	9	1	0.6	11	204	GGTAGTATAAGAGATCTGTA	CCCCCCCCGAAATTATTTAC	M:1-367809	Deletion	21
Col-0_MTPA3G_1_Young	M	M	210178	210179	AC	A	316	19	136	157	11	8	C/-1	0.0601	2;2	45.9	1	40.1	1	60	38	0.0657	0.0063	8	9	1	1.2	19	289	GGTAGTATAAGAGATCTGTA	CCCCCCCCGAAATTATTTAC	M:1-367809	Deletion	21
ung11_198_2_Young	M	M	210178	210179	AC	A	319	19	132	167	9	10	C/-1	0.0596	2;2	54.2	1	39.9	1	60	38	0.0642	0	8	9	1	1.4	19	296	GGTAGTATAAGAGATCTGTA	CCCCCCCCGAAATTATTTAC	M:1-367809	Deletion	21
ung11_176_1_Young	M	M	210178	210179	AC	A	272	16	121	134	8	8	C/-1	0.0588	2;2	41.4	1	39.8	1	60	15	0.0602	0	8	9	1	0.6	15	249	GGTAGTATAAGAGATCTGTA	CCCCCCCCGAAATTATTTAC	M:1-367809	Deletion	21
ung_MTPA3G_2_Young	M	M	210178	210179	AC	A	308	13	141	154	6	7	C/-1	0.0422	2;2	38	1	39.2	1	60	26	0.0458	0.0065	8	9	1	0.8	13	284	GGTAGTATAAGAGATCTGTA	CCCCCCCCGAAATTATTTAC	M:1-367809	Deletion	21
ung11_176_1_Mature	M	M	210178	210179	AC	A	207	16	91	99	9	7	C/-1	0.0773	2;2	38.3	1	38.9	1	60	15	0.0785	0.0097	8	9	1	1.4	15	191	GGTAGTATAAGAGATCTGTA	CCCCCCCCGAAATTATTTAC	M:1-367809	Deletion	21
ung11_176_2_Young	M	M	210178	210179	AC	A	321	9	157	150	6	3	C/-1	0.028	2;2	32.9	1	38.8	1	60	18	0.0299	0.0062	8	9	1	0.6	9	301	GGTAGTATAAGAGATCTGTA	CCCCCCCCGAAATTATTTAC	M:1-367809	Deletion	21
Col_1_Young	M	M	210178	210179	AC	A	370	27	163	179	13	14	C/-1	0.073	2;2	42.8	1	38.5	1	60	26	0.0754	0.0108	8	9	1	1.1	26	345	GGTAGTATAAGAGATCTGTA	CCCCCCCCGAAATTATTTAC	M:1-367809	Deletion	21
ung_MTPA3G_2_Mature	M	M	210178	210179	AC	A	199	8	87	103	4	4	C/-1	0.0402	2;2	27.8	1	37.1	1	60	16	0.0423	0.0151	8	9	1	0.8	8	189	GGTAGTATAAGAGATCTGTA	CCCCCCCCGAAATTATTTAC	M:1-367809	Deletion	21
Col_2_Young	M	M	210178	210179	AC	A	234	10	103	118	3	7	C/-1	0.0427	2;2	48.2	1	32.3	1	60	2.333	0.0329	0.0043	8	9	1	1.6	7	213	GGTAGTATAAGAGATCTGTA	CCCCCCCCGAAATTATTTAC	M:1-367809	Deletion	21
Col-0_MTPA3G	M	M	210178	210179	AC	A	178	12	65	101	5	7	C/-1	0.0674	2;2	61	1	39.9	1	41.8	24	0.0736	0	8	9	1	0.5	12	163	GGTAGTATAAGAGATCTGTA	CCCCCCCCGAAATTATTTAC	M:1-367809	Deletion	21
ung10_163	M	M	210178	210179	AC	A	375	13	143	214	4	9	C/-1	0.0347	2;2	50.9	1	38.6	1	35.3	12	0.0356	0	8	9	1	0.7	12	337	GGTAGTATAAGAGATCTGTA	CCCCCCCCGAAATTATTTAC	M:1-367809	Deletion	21
Col-0	M	M	210178	210179	AC	A	285	25	100	157	9	16	C/-1	0.0877	2;2	55.8	1	40.8	1	34	50	0.0958	0	8	9	1	0.5	25	261	GGTAGTATAAGAGATCTGTA	CCCCCCCCGAAATTATTTAC	M:1-367809	Deletion	21
ung10_176	M	M	210178	210179	AC	A	249	13	88	147	7	6	C/-1	0.0522	2;2	52.2	1	39	1	33.3	26	0.0565	0	8	9	1	1.2	13	230	GGTAGTATAAGAGATCTGTA	CCCCCCCCGAAATTATTTAC	M:1-367809	Deletion	21
Col_2_Young	M	M	237065	237066	GC	G	132	16	51	61	6	10	C/-1	0.1212	2;2	37.9	1	41	0	60	32	0.1416	0	11	12	1	1.2	16	113	ACTATGTCCAGGGGACCGCC	CCCCCCCCCCCACAAGGTAC	M:1-367809	Deletion	21
ung_MTPA3G_1_Mature	M	M	237065	237066	GC	G	87	8	36	36	4	4	C/-1	0.092	2;2	43.8	1	41	0	60	16	0.1111	0	11	12	1	2.8	8	72	ACTATGTCCAGGGGACCGCC	CCCCCCCCCCCACAAGGTAC	M:1-367809	Deletion	21
ung11_176_1_Mature	M	M	237065	237066	GC	G	137	20	52	56	5	15	C/-1	0.146	2;2	36.6	1	40.1	1	60	40	0.1587	0.0073	11	12	1	1.2	20	126	ACTATGTCCAGGGGACCGCC	CCCCCCCCCCCACAAGGTAC	M:1-367809	Deletion	21
Col-0_MTPA3G_1_Mature	M	M	237065	237066	GC	G	64	7	26	28	3	4	C/-1	0.1094	2;2	36.3	1	40	1	60	14	0.1228	0.0312	11	12	1	1	7	57	ACTATGTCCAGGGGACCGCC	CCCCCCCCCCCACAAGGTAC	M:1-367809	Deletion	21
ung11_163_2_Young	M	M	237065	237066	GC	G	142	28	52	58	12	16	C/-1	0.1972	2;2	39	1	39.9	1	60	56	0.2205	0.007	11	12	1	1.9	28	127	ACTATGTCCAGGGGACCGCC	CCCCCCCCCCCACAAGGTAC	M:1-367809	Deletion	21
ung11_163_1_Young	M	M	237065	237066	GC	G	210	31	80	94	5	26	C/-1	0.1476	2;2	39.2	1	39.9	1	60	62	0.1615	0	11	12	1	2	31	192	ACTATGTCCAGGGGACCGCC	CCCCCCCCCCCACAAGGTAC	M:1-367809	Deletion	21
ung_MTPA3G_2_Mature	M	M	237065	237066	GC	G	143	17	52	67	7	10	C/-1	0.1189	2;2	38.2	1	39.9	1	60	34	0.1393	0	11	12	1	2.2	17	122	ACTATGTCCAGGGGACCGCC	CCCCCCCCCCCACAAGGTAC	M:1-367809	Deletion	21
Col-0_MTPA3G_2_Young	M	M	237065	237066	GC	G	195	29	72	91	7	22	C/-1	0.1487	2;2	39.7	1	39.6	1	60	28	0.1718	0.0051	11	12	1	1	28	163	ACTATGTCCAGGGGACCGCC	CCCCCCCCCCCACAAGGTAC	M:1-367809	Deletion	21
Col-0_MTPA3G_2_Mature	M	M	237065	237066	GC	G	58	10	22	25	4	6	C/-1	0.1724	2;2	32.3	1	39.5	1	60	20	0.2326	0.0172	11	12	1	2.3	10	43	ACTATGTCCAGGGGACCGCC	CCCCCCCCCCCACAAGGTAC	M:1-367809	Deletion	21
ung11_176_1_Young	M	M	237065	237066	GC	G	150	25	54	60	8	17	C/-1	0.1667	2;2	37.1	1	39.4	1	60	50	0.1812	0	11	12	1	2	25	138	ACTATGTCCAGGGGACCGCC	CCCCCCCCCCCACAAGGTAC	M:1-367809	Deletion	21
ung11_198_2_Young	M	M	237065	237066	GC	G	212	36	71	94	10	26	C/-1	0.1698	2;2	38.6	1	39.3	1	60	35	0.1862	0.0047	11	12	1	1.3	35	188	ACTATGTCCAGGGGACCGCC	CCCCCCCCCCCACAAGGTAC	M:1-367809	Deletion	21
ung11_176_2_Young	M	M	237065	237066	GC	G	209	46	76	75	12	34	C/-1	0.2201	2;2	38.5	1	39.2	1	60	92	0.246	0.0048	11	12	1	1.2	46	187	ACTATGTCCAGGGGACCGCC	CCCCCCCCCCCACAAGGTAC	M:1-367809	Deletion	21
ung11_198_2_Mature	M	M	237065	237066	GC	G	100	23	35	39	6	17	C/-1	0.23	2;2	30.6	1	39.1	1	60	22	0.2619	0.01	11	12	1	0.8	22	84	ACTATGTCCAGGGGACCGCC	CCCCCCCCCCCACAAGGTAC	M:1-367809	Deletion	21
ung_MTPA3G_1_Young	M	M	237065	237066	GC	G	156	24	56	64	12	12	C/-1	0.1538	2;2	45.9	1	39.1	1	60	48	0.1727	0.0064	11	12	1	1.9	24	139	ACTATGTCCAGGGGACCGCC	CCCCCCCCCCCACAAGGTAC	M:1-367809	Deletion	21
Col_1_Young	M	M	237065	237066	GC	G	220	38	81	89	12	26	C/-1	0.1727	2;2	39.1	1	39	1	60	18	0.1837	0.0091	11	12	1	1.9	36	196	ACTATGTCCAGGGGACCGCC	CCCCCCCCCCCACAAGGTAC	M:1-367809	Deletion	21
ung11_198_1_Young	M	M	237065	237066	GC	G	164	25	52	80	7	18	C/-1	0.1524	2;2	46.6	1	38.6	1	60	24	0.1611	0	11	12	1	1.6	24	149	ACTATGTCCAGGGGACCGCC	CCCCCCCCCCCACAAGGTAC	M:1-367809	Deletion	21
Col-0_MTPA3G_1_Young	M	M	237065	237066	GC	G	211	32	74	100	7	25	C/-1	0.1517	2;2	40.8	1	38.4	1	60	31	0.164	0.0047	11	12	1	1.9	31	189	ACTATGTCCAGGGGACCGCC	CCCCCCCCCCCACAAGGTAC	M:1-367809	Deletion	21
ung_MTPA3G_2_Young	M	M	237065	237066	GC	G	151	21	62	64	4	17	C/-1	0.1391	2;2	34.5	1	38.2	1	60	42	0.1603	0	11	12	1	2.1	21	131	ACTATGTCCAGGGGACCGCC	CCCCCCCCCCCACAAGGTAC	M:1-367809	Deletion	21
ung11_198_1_Mature	M	M	237065	237066	GC	G	147	17	56	62	6	11	C/-1	0.1156	2;2	42.6	1	37.8	1	60	16	0.125	0	11	12	1	1.6	16	128	ACTATGTCCAGGGGACCGCC	CCCCCCCCCCCACAAGGTAC	M:1-367809	Deletion	21
ung11_176_2_Mature	M	M	237065	237066	GC	G	135	21	57	53	8	13	C/-1	0.1556	2;2	37.8	1	37.4	1	60	9.5	0.1759	0	11	12	1	0.9	19	108	ACTATGTCCAGGGGACCGCC	CCCCCCCCCCCACAAGGTAC	M:1-367809	Deletion	21
Col_2_Mature	M	M	237065	237066	GC	G	111	20	43	45	7	13	C/-1	0.1802	2;2	43	1	37	1	60	9	0.1915	0	11	12	1	1.4	18	94	ACTATGTCCAGGGGACCGCC	CCCCCCCCCCCACAAGGTAC	M:1-367809	Deletion	21
Col_1_Mature	M	M	34007	34008	TA	T	126	11	69	46	4	7	A/-1	0.0873	2;2	30.2	1	41	0	60	22	0.0917	0	8	9	1	0	11	120	GGAATTTATCTATATATGTA	AAAAAAAAGTGAAAACGCAA	M:1-367809	Deletion	20
Col-0_MTPA3G	M	M	34007	34008	TA	T	166	12	92	60	6	6	A/-1	0.0723	2;2	39.3	1	41	0	60	24	0.0755	0	8	9	1	0.2	12	159	GGAATTTATCTATATATGTA	AAAAAAAAGTGAAAACGCAA	M:1-367809	Deletion	20
Col_2_Young	M	M	34007	34008	TA	T	151	6	77	67	3	3	A/-1	0.0397	2;2	45	1	41	0	60	12	0.0411	0	8	9	1	0.3	6	146	GGAATTTATCTATATATGTA	AAAAAAAAGTGAAAACGCAA	M:1-367809	Deletion	20
Col_2_Mature	M	M	34007	34008	TA	T	138	10	71	57	6	4	A/-1	0.0725	2;2	39.3	1	41	0	60	20	0.0769	0	8	9	1	0.3	10	130	GGAATTTATCTATATATGTA	AAAAAAAAGTGAAAACGCAA	M:1-367809	Deletion	20
ung10_176	M	M	34007	34008	TA	T	279	9	147	123	4	5	A/-1	0.0323	2;2	28.3	1	41	0	60	18	0.0344	0	8	9	1	0.3	9	262	GGAATTTATCTATATATGTA	AAAAAAAAGTGAAAACGCAA	M:1-367809	Deletion	20
ung11_198_1_Young	M	M	34007	34008	TA	T	179	13	88	78	8	5	A/-1	0.0726	2;2	32.8	1	41	0	60	26	0.0747	0	8	9	1	0.5	13	174	GGAATTTATCTATATATGTA	AAAAAAAAGTGAAAACGCAA	M:1-367809	Deletion	20
ung11_176_1_Mature	M	M	34007	34008	TA	T	140	7	75	58	4	3	A/-1	0.05	2;2	50.7	1	41	0	60	14	0.0511	0	8	9	1	0.9	7	137	GGAATTTATCTATATATGTA	AAAAAAAAGTGAAAACGCAA	M:1-367809	Deletion	20
ung10_203	M	M	34007	34008	TA	T	152	6	82	60	3	3	A/-1	0.0395	2;2	29	1	41	0	60	12	0.0448	0	8	9	1	2.7	6	134	GGAATTTATCTATATATGTA	AAAAAAAAGTGAAAACGCAA	M:1-367809	Deletion	20
Col-0_MTPA3G_2_Young	M	M	34007	34008	TA	T	205	8	110	86	3	5	A/-1	0.039	2;2	36.6	1	40.5	1	60	16	0.0406	0	8	9	1	0.4	8	197	GGAATTTATCTATATATGTA	AAAAAAAAGTGAAAACGCAA	M:1-367809	Deletion	20
ung11_198_1_Mature	M	M	34007	34008	TA	T	138	9	77	50	5	4	A/-1	0.0652	2;2	25.3	1	40.4	1	60	18	0.0662	0.0072	8	9	1	1.1	9	136	GGAATTTATCTATATATGTA	AAAAAAAAGTGAAAACGCAA	M:1-367809	Deletion	20
ung10_159	M	M	34007	34008	TA	T	160	7	82	69	4	3	A/-1	0.0437	2;2	44.3	1	40.3	1	60	14	0.0483	0.0063	8	9	1	1.3	7	145	GGAATTTATCTATATATGTA	AAAAAAAAGTGAAAACGCAA	M:1-367809	Deletion	20
Col_1_Young	M	M	34007	34008	TA	T	230	11	124	95	8	3	A/-1	0.0478	2;2	33.7	1	40.2	1	60	22	0.0493	0	8	9	1	0.5	11	223	GGAATTTATCTATATATGTA	AAAAAAAAGTGAAAACGCAA	M:1-367809	Deletion	20
Col-0	M	M	34007	34008	TA	T	218	11	132	75	6	5	A/-1	0.0505	2;2	32.8	1	40.2	1	60	22	0.0514	0	8	9	1	0.5	11	214	GGAATTTATCTATATATGTA	AAAAAAAAGTGAAAACGCAA	M:1-367809	Deletion	20
ung10_163	M	M	34007	34008	TA	T	445	22	243	176	15	7	A/-1	0.0494	2;2	37	1	40.2	1	60	21	0.0508	0.0022	8	9	1	1.3	21	413	GGAATTTATCTATATATGTA	AAAAAAAAGTGAAAACGCAA	M:1-367809	Deletion	20
ung_MTPA3G_1_Young	M	M	34007	34008	TA	T	192	8	109	73	5	3	A/-1	0.0417	2;2	36.1	1	40	1	60	16	0.0435	0	8	9	1	0.2	8	184	GGAATTTATCTATATATGTA	AAAAAAAAGTGAAAACGCAA	M:1-367809	Deletion	20
ung11_176_2_Young	M	M	34007	34008	TA	T	202	11	98	92	7	4	A/-1	0.0545	2;2	46.2	1	39.8	1	60	22	0.0556	0	8	9	1	0.7	11	198	GGAATTTATCTATATATGTA	AAAAAAAAGTGAAAACGCAA	M:1-367809	Deletion	20
ung11_176_1_Young	M	M	34007	34008	TA	T	195	11	108	75	7	4	A/-1	0.0564	2;2	44.9	1	39.7	1	60	22	0.0579	0	8	9	1	1.2	11	190	GGAATTTATCTATATATGTA	AAAAAAAAGTGAAAACGCAA	M:1-367809	Deletion	20
Col-0_MTPA3G_1_Young	M	M	34007	34008	TA	T	219	8	126	84	5	3	A/-1	0.0365	2;2	42.6	1	39.2	1	60	16	0.0383	0.0046	8	9	1	0.9	8	209	GGAATTTATCTATATATGTA	AAAAAAAAGTGAAAACGCAA	M:1-367809	Deletion	20
ung_MTPA3G_2_Young	M	M	34007	34008	TA	T	213	8	114	90	4	4	A/-1	0.0376	2;2	33.2	1	39.2	1	60	16	0.0396	0.0047	8	9	1	1.2	8	202	GGAATTTATCTATATATGTA	AAAAAAAAGTGAAAACGCAA	M:1-367809	Deletion	20
ung_MTPA3G_2_Mature	M	M	34007	34008	TA	T	154	14	78	61	6	8	A/-1	0.0909	2;2	32.2	1	38.1	1	60	13	0.0884	0.013	8	9	1	0.6	13	147	GGAATTTATCTATATATGTA	AAAAAAAAGTGAAAACGCAA	M:1-367809	Deletion	20
ung11_198_2_Mature	M	M	42087	42088	GA	G	74	10	30	31	4	6	A/-1	0.1351	2;2	41.8	1	41	1	60	20	0.1493	0.0135	10	11	1	1.2	10	67	GTATAGTGCAGGAGGCAGAT	AAAAAAAAAAGCAATTACAG	M:1-367809	Deletion	20
ung11_198_1_Mature	M	M	42087	42088	GA	G	97	11	45	37	5	6	A/-1	0.1134	2;2	28.5	1	40.8	1	60	22	0.1375	0.0103	10	11	1	1.2	11	80	GTATAGTGCAGGAGGCAGAT	AAAAAAAAAAGCAATTACAG	M:1-367809	Deletion	20
Col_1_Mature	M	M	42087	42088	GA	G	75	11	31	30	5	6	A/-1	0.1467	2;2	39.1	1	40.6	1	60	22	0.1618	0	10	11	1	1.4	11	68	GTATAGTGCAGGAGGCAGAT	AAAAAAAAAAGCAATTACAG	M:1-367809	Deletion	20
ung11_176_2_Mature	M	M	42087	42088	GA	G	73	11	35	25	4	7	A/-1	0.1507	2;2	48.6	1	40.6	1	60	22	0.1719	0	10	11	1	1.7	11	64	GTATAGTGCAGGAGGCAGAT	AAAAAAAAAAGCAATTACAG	M:1-367809	Deletion	20
ung11_176_1_Young	M	M	42087	42088	GA	G	93	12	33	41	4	8	A/-1	0.129	2;2	40.7	1	40.6	1	60	24	0.1463	0.0108	10	11	1	2	12	82	GTATAGTGCAGGAGGCAGAT	AAAAAAAAAAGCAATTACAG	M:1-367809	Deletion	20
ung_MTPA3G_2_Young	M	M	42087	42088	GA	G	100	10	45	42	4	6	A/-1	0.1	2;2	40.5	1	39.7	1	60	20	0.1176	0	10	11	1	1.9	10	85	GTATAGTGCAGGAGGCAGAT	AAAAAAAAAAGCAATTACAG	M:1-367809	Deletion	20
ung11_176_1_Mature	M	M	42087	42088	GA	G	73	10	31	31	3	7	A/-1	0.137	2;2	43.6	1	39.7	1	60	20	0.1493	0	10	11	1	2.1	10	67	GTATAGTGCAGGAGGCAGAT	AAAAAAAAAAGCAATTACAG	M:1-367809	Deletion	20
ung_MTPA3G_2_Mature	M	M	42087	42088	GA	G	94	10	36	45	4	6	A/-1	0.1064	2;2	44.3	1	39.2	1	60	20	0.1205	0.0106	10	11	1	1.7	10	83	GTATAGTGCAGGAGGCAGAT	AAAAAAAAAAGCAATTACAG	M:1-367809	Deletion	20
Col-0_MTPA3G_2_Young	M	M	42087	42088	GA	G	127	8	62	53	5	3	A/-1	0.063	2;2	36.2	1	39.2	1	60	16	0.0727	0	10	11	1	2.1	8	110	GTATAGTGCAGGAGGCAGAT	AAAAAAAAAAGCAATTACAG	M:1-367809	Deletion	20
ung_MTPA3G_1_Mature	M	M	42087	42088	GA	G	77	7	32	38	4	3	A/-1	0.0909	2;2	37.3	1	39.1	1	60	14	0.1	0	10	11	1	2.4	7	70	GTATAGTGCAGGAGGCAGAT	AAAAAAAAAAGCAATTACAG	M:1-367809	Deletion	20
ung_MTPA3G_1_Young	M	M	42087	42088	GA	G	108	15	44	47	8	7	A/-1	0.1389	2;2	38.1	1	38.9	1	60	14	0.1443	0	10	11	1	1.7	14	97	GTATAGTGCAGGAGGCAGAT	AAAAAAAAAAGCAATTACAG	M:1-367809	Deletion	20
ung11_198_1_Young	M	M	42087	42088	GA	G	97	8	51	35	4	4	A/-1	0.0825	2;2	40.9	1	38.9	1	60	16	0.0952	0	10	11	1	2.6	8	84	GTATAGTGCAGGAGGCAGAT	AAAAAAAAAAGCAATTACAG	M:1-367809	Deletion	20
ung11_163_1_Young	M	M	42087	42088	GA	G	152	25	67	56	14	11	A/-1	0.1645	2;2	42.4	1	38.8	1	60	11.5	0.1716	0.0197	10	11	1	1.3	23	134	GTATAGTGCAGGAGGCAGAT	AAAAAAAAAAGCAATTACAG	M:1-367809	Deletion	20
ung11_176_2_Young	M	M	42087	42088	GA	G	142	15	64	57	8	7	A/-1	0.1056	2;2	42.9	1	38.8	1	60	14	0.1207	0	10	11	1	1.8	14	116	GTATAGTGCAGGAGGCAGAT	AAAAAAAAAAGCAATTACAG	M:1-367809	Deletion	20
Col_2_Young	M	M	42087	42088	GA	G	85	11	39	29	6	5	A/-1	0.1294	2;2	37.2	1	37.7	1	60	10	0.1333	0	10	11	1	2.3	10	75	GTATAGTGCAGGAGGCAGAT	AAAAAAAAAAGCAATTACAG	M:1-367809	Deletion	20
Col_2_Mature	M	M	42087	42088	GA	G	93	15	39	36	8	7	A/-1	0.1613	2;2	30.7	1	37.6	1	60	14	0.175	0.0323	10	11	1	2.4	14	80	GTATAGTGCAGGAGGCAGAT	AAAAAAAAAAGCAATTACAG	M:1-367809	Deletion	20
Col-0_MTPA3G_1_Young	M	M	42087	42088	GA	G	134	10	58	57	5	5	A/-1	0.0746	2;2	36.1	1	37.3	1	60	9	0.0804	0	10	11	1	1.6	9	112	GTATAGTGCAGGAGGCAGAT	AAAAAAAAAAGCAATTACAG	M:1-367809	Deletion	20
Col_1_Young	M	M	42087	42088	GA	G	141	9	68	55	6	3	A/-1	0.0638	2;2	34.6	1	37	1	60	8	0.069	0	10	11	1	2.3	8	116	GTATAGTGCAGGAGGCAGAT	AAAAAAAAAAGCAATTACAG	M:1-367809	Deletion	20
Col-0_MTPA3G_2_Mature	M	M	42087	42088	GA	G	47	9	18	14	3	6	A/-1	0.1915	2;2	35.9	1	36.3	1	60	8	0.1951	0	10	11	1	0.7	8	41	GTATAGTGCAGGAGGCAGAT	AAAAAAAAAAGCAATTACAG	M:1-367809	Deletion	20
ung11_198_2_Young	M	M	42087	42088	GA	G	114	9	55	49	6	3	A/-1	0.0789	2;2	34.9	1	35.3	1	60	3.5	0.0761	0	10	11	1	2.4	7	92	GTATAGTGCAGGAGGCAGAT	AAAAAAAAAAGCAATTACAG	M:1-367809	Deletion	20
ung11_176_1_Mature	M	M	230322	230323	CT	C	101	13	53	32	9	4	T/-1	0.1287	2;2	39.5	1	40.7	1	60	26	0.1477	0	9	10	1	1	13	88	CGTCTTCAATGGGGTCTGCT	TTTTTTTTTGGGAGAGTATG	M:1-367809	Deletion	19
Col-0_MTPA3G_1_Young	M	M	230322	230323	CT	C	173	27	87	51	17	10	T/-1	0.1561	2;2	37.3	1	40.6	1	60	54	0.1753	0.0058	9	10	1	1.4	27	154	CGTCTTCAATGGGGTCTGCT	TTTTTTTTTGGGAGAGTATG	M:1-367809	Deletion	19
ung11_198_1_Mature	M	M	230322	230323	CT	C	113	13	55	42	8	5	T/-1	0.115	2;2	39.8	1	40.3	1	60	26	0.1275	0	9	10	1	1.2	13	102	CGTCTTCAATGGGGTCTGCT	TTTTTTTTTGGGAGAGTATG	M:1-367809	Deletion	19
Col_2_Young	M	M	230322	230323	CT	C	92	10	49	33	6	4	T/-1	0.1087	2;2	27.6	1	40.2	1	60	20	0.1111	0	9	10	1	1.2	10	90	CGTCTTCAATGGGGTCTGCT	TTTTTTTTTGGGAGAGTATG	M:1-367809	Deletion	19
ung11_198_2_Young	M	M	230322	230323	CT	C	128	14	76	37	9	5	T/-1	0.1094	2;2	38.5	1	40.1	1	60	28	0.1186	0	9	10	1	0.9	14	118	CGTCTTCAATGGGGTCTGCT	TTTTTTTTTGGGAGAGTATG	M:1-367809	Deletion	19
ung11_176_2_Young	M	M	230322	230323	CT	C	155	15	80	56	8	7	T/-1	0.0968	2;2	38.7	1	39.8	1	60	30	0.1095	0	9	10	1	1.4	15	137	CGTCTTCAATGGGGTCTGCT	TTTTTTTTTGGGAGAGTATG	M:1-367809	Deletion	19
ung_MTPA3G_1_Young	M	M	230322	230323	CT	C	155	15	81	54	7	8	T/-1	0.0968	2;2	35.7	1	39.6	1	60	30	0.1119	0.0065	9	10	1	1	15	134	CGTCTTCAATGGGGTCTGCT	TTTTTTTTTGGGAGAGTATG	M:1-367809	Deletion	19
Col_1_Young	M	M	230322	230323	CT	C	172	30	87	53	16	14	T/-1	0.1744	2;2	31.5	1	39.6	1	60	60	0.2013	0.0174	9	10	1	1	30	149	CGTCTTCAATGGGGTCTGCT	TTTTTTTTTGGGAGAGTATG	M:1-367809	Deletion	19
Col-0_MTPA3G_2_Mature	M	M	230322	230323	CT	C	75	9	40	23	5	4	T/-1	0.12	2;2	41	1	39.1	1	60	18	0.1343	0.0133	9	10	1	1	9	67	CGTCTTCAATGGGGTCTGCT	TTTTTTTTTGGGAGAGTATG	M:1-367809	Deletion	19
ung_MTPA3G_2_Young	M	M	230322	230323	CT	C	108	11	61	36	5	6	T/-1	0.1019	2;2	48.8	1	39.1	1	60	22	0.1146	0.0093	9	10	1	1.7	11	96	CGTCTTCAATGGGGTCTGCT	TTTTTTTTTGGGAGAGTATG	M:1-367809	Deletion	19
ung11_176_1_Young	M	M	230322	230323	CT	C	113	13	61	36	9	4	T/-1	0.115	2;2	50.8	1	38.8	1	60	12	0.1237	0.0177	9	10	1	0.8	12	97	CGTCTTCAATGGGGTCTGCT	TTTTTTTTTGGGAGAGTATG	M:1-367809	Deletion	19
ung11_163_2_Young	M	M	230322	230323	CT	C	84	15	34	31	9	6	T/-1	0.1786	2;2	32.5	1	38.7	1	60	14	0.1944	0.0714	9	10	1	1.2	14	72	CGTCTTCAATGGGGTCTGCT	TTTTTTTTTGGGAGAGTATG	M:1-367809	Deletion	19
ung11_163_1_Mature	M	M	230322	230323	CT	C	42	9	21	12	6	3	T/-1	0.2143	2;2	41.2	1	38.6	1	60	18	0.25	0.0238	9	10	1	1.4	9	36	CGTCTTCAATGGGGTCTGCT	TTTTTTTTTGGGAGAGTATG	M:1-367809	Deletion	19
ung11_198_2_Mature	M	M	230322	230323	CT	C	85	13	43	27	8	5	T/-1	0.1529	2;2	39.8	1	38	1	60	12	0.1558	0.0118	9	10	1	1.2	12	77	CGTCTTCAATGGGGTCTGCT	TTTTTTTTTGGGAGAGTATG	M:1-367809	Deletion	19
ung11_176_2_Mature	M	M	230322	230323	CT	C	115	6	67	39	3	3	T/-1	0.0522	2;2	32	1	37.8	1	60	12	0.0612	0.0087	9	10	1	0.2	6	98	CGTCTTCAATGGGGTCTGCT	TTTTTTTTTGGGAGAGTATG	M:1-367809	Deletion	19
ung_MTPA3G_2_Mature	M	M	230322	230323	CT	C	137	13	64	59	9	4	T/-1	0.0949	2;2	26.7	1	37.3	1	60	5.5	0.0887	0	9	10	1	1.3	11	124	CGTCTTCAATGGGGTCTGCT	TTTTTTTTTGGGAGAGTATG	M:1-367809	Deletion	19
Col-0_MTPA3G_2_Young	M	M	230322	230323	CT	C	150	15	82	52	9	6	T/-1	0.1	2;2	31.5	1	37	1	60	14	0.1061	0.0067	9	10	1	1.5	14	132	CGTCTTCAATGGGGTCTGCT	TTTTTTTTTGGGAGAGTATG	M:1-367809	Deletion	19
ung11_163_1_Young	M	M	230322	230323	CT	C	171	17	103	46	7	10	T/-1	0.0994	2;2	36.1	1	36.6	1	60	7.5	0.0974	0	9	10	1	2	15	154	CGTCTTCAATGGGGTCTGCT	TTTTTTTTTGGGAGAGTATG	M:1-367809	Deletion	19
ung11_198_1_Young	M	M	230322	230323	CT	C	118	14	66	35	9	5	T/-1	0.1186	2;2	36.4	1	35.6	1	60	6	0.1121	0.0254	9	10	1	0.6	12	107	CGTCTTCAATGGGGTCTGCT	TTTTTTTTTGGGAGAGTATG	M:1-367809	Deletion	19
Col_1_Mature	M	M	230556	230557	AG	A	176	19	83	72	12	7	G/-1	0.108	2;2	37.1	1	40.7	1	60	38	0.1124	0.0057	9	10	1	0.5	19	169	CAGACGACCTATCTAAGATT	GGGGGGGGGAGATCCTCAGT	M:1-367809	Deletion	19
Col_2_Young	M	M	230556	230557	AG	A	157	14	80	63	7	7	G/-1	0.0892	2;2	39.9	1	40.4	1	60	28	0.0946	0	9	10	1	0.6	14	148	CAGACGACCTATCTAAGATT	GGGGGGGGGAGATCCTCAGT	M:1-367809	Deletion	19
ung11_198_1_Young	M	M	230556	230557	AG	A	195	20	92	81	12	8	G/-1	0.1026	2;2	41.4	1	40.4	1	60	40	0.1081	0.0051	9	10	1	0.7	20	185	CAGACGACCTATCTAAGATT	GGGGGGGGGAGATCCTCAGT	M:1-367809	Deletion	19
Col_2_Mature	M	M	230556	230557	AG	A	160	13	76	69	4	9	G/-1	0.0813	2;2	34	1	40.4	1	60	26	0.0839	0	9	10	1	0.8	13	155	CAGACGACCTATCTAAGATT	GGGGGGGGGAGATCCTCAGT	M:1-367809	Deletion	19
ung11_176_1_Young	M	M	230556	230557	AG	A	199	25	87	82	13	12	G/-1	0.1256	2;2	44	1	40.4	1	60	50	0.133	0.005	9	10	1	1	25	188	CAGACGACCTATCTAAGATT	GGGGGGGGGAGATCCTCAGT	M:1-367809	Deletion	19
ung11_163_2_Young	M	M	230556	230557	AG	A	161	11	82	68	8	3	G/-1	0.0683	2;2	29.8	1	40.1	1	60	22	0.0696	0.0062	9	10	1	0.5	11	158	CAGACGACCTATCTAAGATT	GGGGGGGGGAGATCCTCAGT	M:1-367809	Deletion	19
ung11_176_2_Young	M	M	230556	230557	AG	A	255	29	117	105	15	14	G/-1	0.1137	2;2	40.5	1	40.1	1	60	58	0.1218	0	9	10	1	0.7	29	238	CAGACGACCTATCTAAGATT	GGGGGGGGGAGATCCTCAGT	M:1-367809	Deletion	19
ung11_176_1_Mature	M	M	230556	230557	AG	A	152	23	70	59	11	12	G/-1	0.1513	2;2	35.7	1	40	1	60	46	0.1565	0.0066	9	10	1	1.1	23	147	CAGACGACCTATCTAAGATT	GGGGGGGGGAGATCCTCAGT	M:1-367809	Deletion	19
ung_MTPA3G_1_Young	M	M	230556	230557	AG	A	202	15	95	90	10	5	G/-1	0.0743	2;2	37.3	1	39.8	1	60	30	0.0765	0.005	9	10	1	0.6	15	196	CAGACGACCTATCTAAGATT	GGGGGGGGGAGATCCTCAGT	M:1-367809	Deletion	19
Col_1_Young	M	M	230556	230557	AG	A	281	23	131	126	12	11	G/-1	0.0819	2;2	36.9	1	39.7	1	60	46	0.0852	0	9	10	1	0.7	23	270	CAGACGACCTATCTAAGATT	GGGGGGGGGAGATCCTCAGT	M:1-367809	Deletion	19
ung_MTPA3G_2_Mature	M	M	230556	230557	AG	A	199	17	97	85	7	10	G/-1	0.0854	2;2	44.5	1	39.7	1	60	34	0.089	0	9	10	1	0.8	17	191	CAGACGACCTATCTAAGATT	GGGGGGGGGAGATCCTCAGT	M:1-367809	Deletion	19
Col-0_MTPA3G_2_Young	M	M	230556	230557	AG	A	274	29	128	113	17	12	G/-1	0.1058	2;2	43.1	1	39.7	1	60	28	0.1089	0	9	10	1	1	28	257	CAGACGACCTATCTAAGATT	GGGGGGGGGAGATCCTCAGT	M:1-367809	Deletion	19
ung11_198_2_Young	M	M	230556	230557	AG	A	266	23	124	117	12	11	G/-1	0.0865	2;2	42.8	1	39.4	1	60	22	0.0894	0.0075	9	10	1	0.8	22	246	CAGACGACCTATCTAAGATT	GGGGGGGGGAGATCCTCAGT	M:1-367809	Deletion	19
ung11_198_1_Mature	M	M	230556	230557	AG	A	200	22	96	81	11	11	G/-1	0.11	2;2	42.5	1	39.3	1	60	21	0.1105	0.005	9	10	1	0.7	21	190	CAGACGACCTATCTAAGATT	GGGGGGGGGAGATCCTCAGT	M:1-367809	Deletion	19
Col-0_MTPA3G_1_Mature	M	M	230556	230557	AG	A	84	6	38	38	3	3	G/-1	0.0714	2;2	36.8	1	39.3	1	60	12	0.08	0.0119	9	10	1	1	6	75	CAGACGACCTATCTAAGATT	GGGGGGGGGAGATCCTCAGT	M:1-367809	Deletion	19
ung11_163_1_Young	M	M	230556	230557	AG	A	255	18	121	110	10	8	G/-1	0.0706	2;2	44.9	1	39.1	1	60	36	0.0738	0.0039	9	10	1	0.8	18	244	CAGACGACCTATCTAAGATT	GGGGGGGGGAGATCCTCAGT	M:1-367809	Deletion	19
Col-0_MTPA3G_1_Young	M	M	230556	230557	AG	A	267	30	129	106	16	14	G/-1	0.1124	2;2	38.3	1	39	1	60	60	0.1181	0.0037	9	10	1	0.7	30	254	CAGACGACCTATCTAAGATT	GGGGGGGGGAGATCCTCAGT	M:1-367809	Deletion	19
ung_MTPA3G_2_Young	M	M	230556	230557	AG	A	247	18	125	103	9	9	G/-1	0.0729	2;2	45.2	1	38.3	1	60	17	0.0717	0.004	9	10	1	0.8	17	237	CAGACGACCTATCTAAGATT	GGGGGGGGGAGATCCTCAGT	M:1-367809	Deletion	19
ung11_176_2_Mature	M	M	230556	230557	AG	A	178	12	90	75	7	5	G/-1	0.0674	2;2	42.3	1	38.2	1	60	11	0.0683	0	9	10	1	0.6	11	161	CAGACGACCTATCTAAGATT	GGGGGGGGGAGATCCTCAGT	M:1-367809	Deletion	19
ung10_176	M	M	125867	125868	GA	G	211	7	128	76	4	3	A/-1	0.0332	2;2	33.3	1	41	1	60	14	0.0363	0.0047	8	9	1	0.4	7	193	TAACAGAGCCGTGTATACCG	AAAAAAAATAAAAGCGTTAT	M:1-367809	Deletion	18
ung11_176_2_Young	M	M	125867	125868	GA	G	205	14	122	69	8	6	A/-1	0.0683	2;2	50	1	41	0	60	28	0.0725	0	8	9	1	0.7	14	193	TAACAGAGCCGTGTATACCG	AAAAAAAATAAAAGCGTTAT	M:1-367809	Deletion	18
ung11_163_1_Young	M	M	125867	125868	GA	G	212	13	121	78	7	6	A/-1	0.0613	2;2	44.5	1	41	0	60	26	0.067	0	8	9	1	0.7	13	194	TAACAGAGCCGTGTATACCG	AAAAAAAATAAAAGCGTTAT	M:1-367809	Deletion	18
Col-0_MTPA3G_2_Young	M	M	125867	125868	GA	G	209	9	119	76	6	3	A/-1	0.0431	2;2	36.3	1	41	0	60	18	0.0474	0	8	9	1	1.6	9	190	TAACAGAGCCGTGTATACCG	AAAAAAAATAAAAGCGTTAT	M:1-367809	Deletion	18
Col_2_Young	M	M	125867	125868	GA	G	95	8	55	32	5	3	A/-1	0.0842	2;2	43.2	1	41	0	60	16	0.092	0	8	9	1	1.8	8	87	TAACAGAGCCGTGTATACCG	AAAAAAAATAAAAGCGTTAT	M:1-367809	Deletion	18
ung11_176_2_Mature	M	M	125867	125868	GA	G	136	12	67	56	7	5	A/-1	0.0882	2;2	29.8	1	40.7	1	60	24	0.0984	0.0074	8	9	1	0.6	12	122	TAACAGAGCCGTGTATACCG	AAAAAAAATAAAAGCGTTAT	M:1-367809	Deletion	18
ung_MTPA3G_1_Mature	M	M	125867	125868	GA	G	84	9	46	29	4	5	A/-1	0.1071	2;2	37.9	1	40.6	1	60	18	0.12	0	8	9	1	0.2	9	75	TAACAGAGCCGTGTATACCG	AAAAAAAATAAAAGCGTTAT	M:1-367809	Deletion	18
ung_MTPA3G_2_Young	M	M	125867	125868	GA	G	148	7	83	58	4	3	A/-1	0.0473	2;2	46.9	1	40.4	1	60	14	0.0519	0	8	9	1	2.9	7	135	TAACAGAGCCGTGTATACCG	AAAAAAAATAAAAGCGTTAT	M:1-367809	Deletion	18
ung_MTPA3G_1_Young	M	M	125867	125868	GA	G	160	14	91	55	7	7	A/-1	0.0875	2;2	44.7	1	40.3	1	60	28	0.0979	0.0063	8	9	1	1.2	14	143	TAACAGAGCCGTGTATACCG	AAAAAAAATAAAAGCGTTAT	M:1-367809	Deletion	18
Col-0_MTPA3G_1_Young	M	M	125867	125868	GA	G	195	10	120	64	7	3	A/-1	0.0513	2;2	39.2	1	39.8	1	60	20	0.0559	0.0051	8	9	1	0.5	10	179	TAACAGAGCCGTGTATACCG	AAAAAAAATAAAAGCGTTAT	M:1-367809	Deletion	18
ung11_198_1_Young	M	M	125867	125868	GA	G	150	7	82	58	3	4	A/-1	0.0467	2;2	27.4	1	39.7	1	60	14	0.0511	0.0133	8	9	1	1.4	7	137	TAACAGAGCCGTGTATACCG	AAAAAAAATAAAAGCGTTAT	M:1-367809	Deletion	18
ung10_159	M	M	125867	125868	GA	G	119	11	67	41	8	3	A/-1	0.0924	2;2	32.6	1	39.6	1	60	22	0.1058	0.0084	8	9	1	1.3	11	104	TAACAGAGCCGTGTATACCG	AAAAAAAATAAAAGCGTTAT	M:1-367809	Deletion	18
Col_1_Young	M	M	125867	125868	GA	G	250	10	137	103	6	4	A/-1	0.04	2;2	38.3	1	39.2	1	60	20	0.0429	0	8	9	1	1.1	10	233	TAACAGAGCCGTGTATACCG	AAAAAAAATAAAAGCGTTAT	M:1-367809	Deletion	18
ung10_115	M	M	125867	125868	GA	G	115	9	64	41	6	3	A/-1	0.0783	2;2	30.2	1	39.1	1	60	18	0.0928	0.0087	8	9	1	1.7	9	97	TAACAGAGCCGTGTATACCG	AAAAAAAATAAAAGCGTTAT	M:1-367809	Deletion	18
Col_2_Mature	M	M	125867	125868	GA	G	102	9	55	37	3	6	A/-1	0.0882	2;2	40	1	38.7	1	60	18	0.0989	0.0098	8	9	1	1.3	9	91	TAACAGAGCCGTGTATACCG	AAAAAAAATAAAAGCGTTAT	M:1-367809	Deletion	18
ung10_163	M	M	125867	125868	GA	G	359	21	207	129	13	8	A/-1	0.0585	2;2	32	1	38.6	1	60	42	0.0665	0.0139	8	9	1	1.2	21	316	TAACAGAGCCGTGTATACCG	AAAAAAAATAAAAGCGTTAT	M:1-367809	Deletion	18
ung10_198	M	M	125867	125868	GA	G	85	11	49	25	7	4	A/-1	0.1294	2;2	49	1	37.7	1	60	22	0.1507	0	8	9	1	2.1	11	73	TAACAGAGCCGTGTATACCG	AAAAAAAATAAAAGCGTTAT	M:1-367809	Deletion	18
Col_1_Mature	M	M	125867	125868	GA	G	127	11	63	52	5	6	A/-1	0.0866	2;2	50.6	1	37.6	1	60	10	0.0893	0	8	9	1	0.8	10	112	TAACAGAGCCGTGTATACCG	AAAAAAAATAAAAGCGTTAT	M:1-367809	Deletion	18
ung_MTPA3G_1_Young	M	M	294442	294443	TC	T	209	12	83	114	4	8	C/-1	0.0574	2;2	40.7	1	39.6	1	60	24	0.0698	0.0048	7	8	1	1.8	12	172	CCCTGCTTCTCCCTTCCCCC	CCCCCCCTTACCGTCCAAAA	M:1-367809	Deletion	18
ung_MTPA3G_2_Mature	M	M	294442	294443	TC	T	245	23	112	110	8	15	C/-1	0.0939	2;2	39.7	1	39.5	1	60	46	0.1162	0.0041	7	8	1	2.3	23	198	CCCTGCTTCTCCCTTCCCCC	CCCCCCCTTACCGTCCAAAA	M:1-367809	Deletion	18
ung11_198_2_Young	M	M	294442	294443	TC	T	229	15	106	108	5	10	C/-1	0.0655	2;2	40.1	1	39	1	60	30	0.0815	0	7	8	1	2.5	15	184	CCCTGCTTCTCCCTTCCCCC	CCCCCCCTTACCGTCCAAAA	M:1-367809	Deletion	18
ung11_163_1_Young	M	M	294442	294443	TC	T	299	15	140	143	3	12	C/-1	0.0502	2;2	43.6	1	38.9	1	60	30	0.0612	0.0033	7	8	1	2.3	15	245	CCCTGCTTCTCCCTTCCCCC	CCCCCCCTTACCGTCCAAAA	M:1-367809	Deletion	18
ung11_198_2_Mature	M	M	294442	294443	TC	T	168	12	74	82	6	6	C/-1	0.0714	2;2	37.5	1	38.1	1	60	24	0.0889	0	7	8	1	1.6	12	135	CCCTGCTTCTCCCTTCCCCC	CCCCCCCTTACCGTCCAAAA	M:1-367809	Deletion	18
ung11_198_1_Mature	M	M	294442	294443	TC	T	196	31	78	86	11	20	C/-1	0.1582	2;2	41	1	37.8	1	60	14.5	0.1726	0.0051	7	8	1	2.4	29	168	CCCTGCTTCTCCCTTCCCCC	CCCCCCCTTACCGTCCAAAA	M:1-367809	Deletion	18
Col-0_MTPA3G_2_Young	M	M	294442	294443	TC	T	278	21	130	127	7	14	C/-1	0.0755	2;2	40.1	1	37.7	1	60	20	0.0885	0	7	8	1	2	20	226	CCCTGCTTCTCCCTTCCCCC	CCCCCCCTTACCGTCCAAAA	M:1-367809	Deletion	18
ung11_163_2_Young	M	M	294442	294443	TC	T	183	12	80	90	6	6	C/-1	0.0656	2;2	41.2	1	37.2	1	60	11	0.0705	0	7	8	1	2.3	11	156	CCCTGCTTCTCCCTTCCCCC	CCCCCCCTTACCGTCCAAAA	M:1-367809	Deletion	18
ung11_176_2_Young	M	M	294442	294443	TC	T	264	14	120	128	5	9	C/-1	0.053	2;2	46.1	1	37	1	60	13	0.0628	0	7	8	1	2.3	13	207	CCCTGCTTCTCCCTTCCCCC	CCCCCCCTTACCGTCCAAAA	M:1-367809	Deletion	18
ung11_163_2_Mature	M	M	294442	294443	TC	T	92	11	37	43	4	7	C/-1	0.1196	2;2	39.3	1	36.8	1	60	10	0.1282	0.0217	7	8	1	2.4	10	78	CCCTGCTTCTCCCTTCCCCC	CCCCCCCTTACCGTCCAAAA	M:1-367809	Deletion	18
ung_MTPA3G_1_Mature	M	M	294442	294443	TC	T	134	15	55	63	7	8	C/-1	0.1119	2;2	37.3	1	36.6	1	60	14	0.1261	0	7	8	1	3	14	111	CCCTGCTTCTCCCTTCCCCC	CCCCCCCTTACCGTCCAAAA	M:1-367809	Deletion	18
Col_2_Mature	M	M	294442	294443	TC	T	236	19	101	114	8	11	C/-1	0.0805	2;2	42.9	1	36.1	1	60	5.333	0.0808	0	7	8	1	2.9	16	198	CCCTGCTTCTCCCTTCCCCC	CCCCCCCTTACCGTCCAAAA	M:1-367809	Deletion	18
Col_1_Mature	M	M	294442	294443	TC	T	188	7	84	96	3	4	C/-1	0.0372	2;2	35.4	1	36.1	1	60	6	0.038	0.0053	7	8	1	2.9	6	158	CCCTGCTTCTCCCTTCCCCC	CCCCCCCTTACCGTCCAAAA	M:1-367809	Deletion	18
Col_2_Young	M	M	294442	294443	TC	T	200	11	93	94	4	7	C/-1	0.055	2;2	42.8	1	35.9	1	60	10	0.0617	0	7	8	1	2	10	162	CCCTGCTTCTCCCTTCCCCC	CCCCCCCTTACCGTCCAAAA	M:1-367809	Deletion	18
ung11_176_1_Mature	M	M	294442	294443	TC	T	186	16	84	85	7	9	C/-1	0.086	2;2	44.8	1	35.8	1	60	7	0.0915	0	7	8	1	2.8	14	153	CCCTGCTTCTCCCTTCCCCC	CCCCCCCTTACCGTCCAAAA	M:1-367809	Deletion	18
Col_1_Young	M	M	294442	294443	TC	T	324	17	162	145	7	10	C/-1	0.0525	2;2	42.9	1	35.6	1	60	16	0.059	0.0031	7	8	1	2.9	16	271	CCCTGCTTCTCCCTTCCCCC	CCCCCCCTTACCGTCCAAAA	M:1-367809	Deletion	18
ung11_176_1_Young	M	M	294442	294443	TC	T	189	8	91	88	3	5	C/-1	0.0423	2;2	34.8	1	35.5	1	60	7	0.0458	0.0053	7	8	1	2.4	7	153	CCCTGCTTCTCCCTTCCCCC	CCCCCCCTTACCGTCCAAAA	M:1-367809	Deletion	18
ung11_198_1_Young	M	M	294442	294443	TC	T	203	8	94	101	4	4	C/-1	0.0394	2;2	28	1	34.6	1	60	3	0.038	0	7	8	1	3	6	158	CCCTGCTTCTCCCTTCCCCC	CCCCCCCTTACCGTCCAAAA	M:1-367809	Deletion	18
Col_1_Mature	M	M	339190	339191	AT	A	165	10	81	74	4	6	T/-1	0.0606	2;2	50.5	1	41	0	60	20	0.0633	0	8	9	1	0.2	10	158	CTCACTGAGAGATGGGAGTT	TTTTTTTTCCAGAGTAGACA	M:1-367809	Deletion	18
Col_1_Young	M	M	339190	339191	AT	A	310	13	148	146	6	7	T/-1	0.0419	2;2	40	1	41	0	60	26	0.0444	0	8	9	1	0.3	13	293	CTCACTGAGAGATGGGAGTT	TTTTTTTTCCAGAGTAGACA	M:1-367809	Deletion	18
ung11_163_2_Mature	M	M	339190	339191	AT	A	85	8	39	37	4	4	T/-1	0.0941	2;2	42.8	1	41	0	60	16	0.1	0	8	9	1	0.4	8	80	CTCACTGAGAGATGGGAGTT	TTTTTTTTCCAGAGTAGACA	M:1-367809	Deletion	18
Col-0_MTPA3G_1_Young	M	M	339190	339191	AT	A	289	14	135	140	6	8	T/-1	0.0484	2;2	45.4	1	41	0	60	28	0.0513	0	8	9	1	0.5	14	273	CTCACTGAGAGATGGGAGTT	TTTTTTTTCCAGAGTAGACA	M:1-367809	Deletion	18
ung11_176_2_Young	M	M	339190	339191	AT	A	298	17	130	149	6	11	T/-1	0.057	2;2	47.5	1	40.8	1	60	34	0.0594	0	8	9	1	0.4	17	286	CTCACTGAGAGATGGGAGTT	TTTTTTTTCCAGAGTAGACA	M:1-367809	Deletion	18
ung11_163_1_Young	M	M	339190	339191	AT	A	329	11	169	144	5	6	T/-1	0.0334	2;2	37.6	1	40.6	1	60	22	0.0345	0	8	9	1	0.5	11	319	CTCACTGAGAGATGGGAGTT	TTTTTTTTCCAGAGTAGACA	M:1-367809	Deletion	18
ung_MTPA3G_2_Young	M	M	339190	339191	AT	A	227	15	97	113	6	9	T/-1	0.0661	2;2	40.5	1	40.5	1	60	30	0.0694	0.0044	8	9	1	0.3	15	216	CTCACTGAGAGATGGGAGTT	TTTTTTTTCCAGAGTAGACA	M:1-367809	Deletion	18
Col-0_MTPA3G_1_Mature	M	M	339190	339191	AT	A	104	8	46	50	4	4	T/-1	0.0769	2;2	54.9	1	40.5	1	60	16	0.08	0	8	9	1	0.5	8	100	CTCACTGAGAGATGGGAGTT	TTTTTTTTCCAGAGTAGACA	M:1-367809	Deletion	18
ung11_198_2_Young	M	M	339190	339191	AT	A	247	8	110	126	5	3	T/-1	0.0324	2;2	43.9	1	40.5	1	60	16	0.0348	0.004	8	9	1	0.5	8	230	CTCACTGAGAGATGGGAGTT	TTTTTTTTCCAGAGTAGACA	M:1-367809	Deletion	18
ung11_163_2_Young	M	M	339190	339191	AT	A	194	7	102	82	3	4	T/-1	0.0361	2;2	41.1	1	40.4	1	60	14	0.038	0	8	9	1	1.1	7	184	CTCACTGAGAGATGGGAGTT	TTTTTTTTCCAGAGTAGACA	M:1-367809	Deletion	18
ung_MTPA3G_1_Mature	M	M	339190	339191	AT	A	146	6	68	71	3	3	T/-1	0.0411	2;2	32.5	1	40.3	1	60	12	0.0444	0.0137	8	9	1	0.5	6	135	CTCACTGAGAGATGGGAGTT	TTTTTTTTCCAGAGTAGACA	M:1-367809	Deletion	18
ung11_198_1_Mature	M	M	339190	339191	AT	A	180	12	79	88	5	7	T/-1	0.0667	2;2	36.7	1	40.2	1	60	24	0.0706	0	8	9	1	1.1	12	170	CTCACTGAGAGATGGGAGTT	TTTTTTTTCCAGAGTAGACA	M:1-367809	Deletion	18
ung11_198_1_Young	M	M	339190	339191	AT	A	201	11	90	99	6	5	T/-1	0.0547	2;2	31.8	1	40.1	1	60	22	0.0573	0.01	8	9	1	0.7	11	192	CTCACTGAGAGATGGGAGTT	TTTTTTTTCCAGAGTAGACA	M:1-367809	Deletion	18
Col_2_Young	M	M	339190	339191	AT	A	167	13	77	76	5	8	T/-1	0.0778	2;2	37.6	1	39.9	1	60	26	0.0802	0	8	9	1	0.8	13	162	CTCACTGAGAGATGGGAGTT	TTTTTTTTCCAGAGTAGACA	M:1-367809	Deletion	18
ung11_176_2_Mature	M	M	339190	339191	AT	A	182	10	88	81	5	5	T/-1	0.0549	2;2	41.8	1	39.6	1	60	20	0.0575	0.0055	8	9	1	0.9	10	174	CTCACTGAGAGATGGGAGTT	TTTTTTTTCCAGAGTAGACA	M:1-367809	Deletion	18
ung11_176_1_Young	M	M	339190	339191	AT	A	194	14	89	88	9	5	T/-1	0.0722	2;2	47	1	39.4	1	60	28	0.0761	0.0052	8	9	1	1.6	14	184	CTCACTGAGAGATGGGAGTT	TTTTTTTTCCAGAGTAGACA	M:1-367809	Deletion	18
Col-0_MTPA3G_2_Young	M	M	339190	339191	AT	A	272	11	127	134	6	5	T/-1	0.0404	2;2	43.3	1	39.1	1	60	22	0.043	0	8	9	1	1.3	11	256	CTCACTGAGAGATGGGAGTT	TTTTTTTTCCAGAGTAGACA	M:1-367809	Deletion	18
ung11_176_1_Mature	M	M	339190	339191	AT	A	171	7	82	79	4	3	T/-1	0.0409	2;2	41.4	1	38.6	1	60	14	0.0435	0.0058	8	9	1	1.6	7	161	CTCACTGAGAGATGGGAGTT	TTTTTTTTCCAGAGTAGACA	M:1-367809	Deletion	18
Col_1_Mature	M	M	155327	155328	GA	G	235	6	121	108	3	3	A/-1	0.0255	2;2	48	1	41	0	60	12	0.0278	0	8	9	1	0.2	6	216	TTCAATCAGCTCAAGAGCTG	AAAAAAAACTTCTAGGTTTC	M:1-367809	Deletion	16
ung11_176_1_Mature	M	M	155327	155328	GA	G	212	11	107	92	6	5	A/-1	0.0519	2;2	44.6	1	41	1	60	22	0.0539	0.0047	8	9	1	0.3	11	204	TTCAATCAGCTCAAGAGCTG	AAAAAAAACTTCTAGGTTTC	M:1-367809	Deletion	16
Col_2_Mature	M	M	155327	155328	GA	G	240	9	118	111	5	4	A/-1	0.0375	2;2	37.1	1	41	0	60	18	0.0404	0	8	9	1	0.3	9	223	TTCAATCAGCTCAAGAGCTG	AAAAAAAACTTCTAGGTTTC	M:1-367809	Deletion	16
Col-0_MTPA3G_2_Young	M	M	155327	155328	GA	G	324	17	163	143	9	8	A/-1	0.0525	2;2	51.4	1	41	0	60	34	0.0576	0	8	9	1	0.4	17	295	TTCAATCAGCTCAAGAGCTG	AAAAAAAACTTCTAGGTTTC	M:1-367809	Deletion	16
Col-0_MTPA3G_1_Young	M	M	155327	155328	GA	G	340	16	174	146	9	7	A/-1	0.0471	2;2	52.7	1	41	0	60	32	0.0502	0	8	9	1	0.8	16	319	TTCAATCAGCTCAAGAGCTG	AAAAAAAACTTCTAGGTTTC	M:1-367809	Deletion	16
ung11_163_1_Young	M	M	155327	155328	GA	G	395	15	196	177	7	8	A/-1	0.038	2;2	48	1	40.8	1	60	30	0.0409	0.0051	8	9	1	0.4	15	367	TTCAATCAGCTCAAGAGCTG	AAAAAAAACTTCTAGGTTTC	M:1-367809	Deletion	16
ung11_163_2_Young	M	M	155327	155328	GA	G	210	18	97	94	9	9	A/-1	0.0857	2;2	47.2	1	40.8	1	60	36	0.0909	0	8	9	1	0.5	18	198	TTCAATCAGCTCAAGAGCTG	AAAAAAAACTTCTAGGTTTC	M:1-367809	Deletion	16
ung_MTPA3G_1_Young	M	M	155327	155328	GA	G	326	12	162	151	7	5	A/-1	0.0368	2;2	53.2	1	40.8	1	60	24	0.0405	0.0031	8	9	1	0.8	12	296	TTCAATCAGCTCAAGAGCTG	AAAAAAAACTTCTAGGTTTC	M:1-367809	Deletion	16
Col_1_Young	M	M	155327	155328	GA	G	400	19	187	194	12	7	A/-1	0.0475	2;2	44.1	1	40.7	1	60	38	0.0514	0.0025	8	9	1	1	19	370	TTCAATCAGCTCAAGAGCTG	AAAAAAAACTTCTAGGTTTC	M:1-367809	Deletion	16
ung11_176_2_Young	M	M	155327	155328	GA	G	345	20	168	155	11	9	A/-1	0.058	2;2	48.3	1	40.5	1	60	40	0.0612	0.0029	8	9	1	0.6	20	327	TTCAATCAGCTCAAGAGCTG	AAAAAAAACTTCTAGGTTTC	M:1-367809	Deletion	16
Col-0_MTPA3G_1_Mature	M	M	155327	155328	GA	G	97	7	51	39	4	3	A/-1	0.0722	2;2	42.4	1	40.3	1	60	14	0.0737	0.0103	8	9	1	0	7	95	TTCAATCAGCTCAAGAGCTG	AAAAAAAACTTCTAGGTTTC	M:1-367809	Deletion	16
ung11_176_1_Young	M	M	155327	155328	GA	G	271	10	138	123	5	5	A/-1	0.0369	2;2	53.7	1	40.1	1	60	20	0.0392	0	8	9	1	0.6	10	255	TTCAATCAGCTCAAGAGCTG	AAAAAAAACTTCTAGGTTTC	M:1-367809	Deletion	16
ung11_176_2_Mature	M	M	155327	155328	GA	G	236	9	120	104	5	4	A/-1	0.0381	2;2	38	1	39.8	1	60	18	0.0413	0.0042	8	9	1	0.1	9	218	TTCAATCAGCTCAAGAGCTG	AAAAAAAACTTCTAGGTTTC	M:1-367809	Deletion	16
ung11_198_1_Young	M	M	155327	155328	GA	G	268	11	132	124	6	5	A/-1	0.041	2;2	41.1	1	39.8	1	60	22	0.0451	0.0037	8	9	1	0.5	11	244	TTCAATCAGCTCAAGAGCTG	AAAAAAAACTTCTAGGTTTC	M:1-367809	Deletion	16
ung11_198_2_Young	M	M	155327	155328	GA	G	322	23	161	136	11	12	A/-1	0.0714	2;2	52.5	1	39.5	1	60	22	0.0743	0.0062	8	9	1	0.5	22	296	TTCAATCAGCTCAAGAGCTG	AAAAAAAACTTCTAGGTTTC	M:1-367809	Deletion	16
ung_MTPA3G_2_Mature	M	M	155327	155328	GA	G	215	15	102	96	8	7	A/-1	0.0698	2;2	49.2	1	38.8	1	60	14	0.0711	0.0047	8	9	1	0.7	14	197	TTCAATCAGCTCAAGAGCTG	AAAAAAAACTTCTAGGTTTC	M:1-367809	Deletion	16
ung_MTPA3G_2_Mature	M	M	214535	214605	CAAGAGCTATCCGGCGACGACAGAGGAACCAACCCGCTTGCTGTGGCGGGGCGGCTTTTTTGTTTCACAAT	C	179	14	88	77	6	8	A/-70	0.0782	2;2	112.4	1	40.2	1	60	28	0.0809	0.0782	4	2	1	0.2	14	173	GAGTGACAAAAGTACCTCGC	AAGACCTGGACGATTATCCC	M:1-367809	Deletion	16
ung_MTPA3G_2_Young	M	M	214535	214605	CAAGAGCTATCCGGCGACGACAGAGGAACCAACCCGCTTGCTGTGGCGGGGCGGCTTTTTTGTTTCACAAT	C	165	10	86	69	6	4	A/-70	0.0606	2;2	48.2	1	39.8	1	60	20	0.0633	0.0545	4	2	1	0.5	10	158	GAGTGACAAAAGTACCTCGC	AAGACCTGGACGATTATCCC	M:1-367809	Deletion	16
ung11_176_1_Young	M	M	214535	214605	CAAGAGCTATCCGGCGACGACAGAGGAACCAACCCGCTTGCTGTGGCGGGGCGGCTTTTTTGTTTCACAAT	C	191	19	91	81	10	9	A/-70	0.0995	2;2	95.5	1	39.6	1	60	38	0.1011	0.0995	4	2	1	0	19	188	GAGTGACAAAAGTACCTCGC	AAGACCTGGACGATTATCCC	M:1-367809	Deletion	16
Col_1_Mature	M	M	214535	214605	CAAGAGCTATCCGGCGACGACAGAGGAACCAACCCGCTTGCTGTGGCGGGGCGGCTTTTTTGTTTCACAAT	C	139	14	76	49	6	8	A/-70	0.1007	2;2	47.6	1	39.6	1	60	28	0.1053	0.0935	4	2	1	0.6	14	133	GAGTGACAAAAGTACCTCGC	AAGACCTGGACGATTATCCC	M:1-367809	Deletion	16
Col_1_Young	M	M	214535	214605	CAAGAGCTATCCGGCGACGACAGAGGAACCAACCCGCTTGCTGTGGCGGGGCGGCTTTTTTGTTTCACAAT	C	231	14	114	101	8	6	A/-70	0.0606	2;2	46.7	1	39.1	1	60	28	0.0622	0.0606	4	2	1	0.1	14	225	GAGTGACAAAAGTACCTCGC	AAGACCTGGACGATTATCCC	M:1-367809	Deletion	16
ung11_198_1_Mature	M	M	214535	214605	CAAGAGCTATCCGGCGACGACAGAGGAACCAACCCGCTTGCTGTGGCGGGGCGGCTTTTTTGTTTCACAAT	C	110	6	52	52	3	3	A/-70	0.0545	2;2	111.7	1	39.1	1	60	12	0.0556	0.0545	4	2	1	0.2	6	108	GAGTGACAAAAGTACCTCGC	AAGACCTGGACGATTATCCC	M:1-367809	Deletion	16
ung11_163_2_Mature	M	M	214535	214605	CAAGAGCTATCCGGCGACGACAGAGGAACCAACCCGCTTGCTGTGGCGGGGCGGCTTTTTTGTTTCACAAT	C	63	7	28	28	4	3	A/-70	0.1111	2;2	48.6	1	38.9	1	60	14	0.1148	0.1111	4	2	1	0	7	61	GAGTGACAAAAGTACCTCGC	AAGACCTGGACGATTATCCC	M:1-367809	Deletion	16
ung11_176_2_Young	M	M	214535	214605	CAAGAGCTATCCGGCGACGACAGAGGAACCAACCCGCTTGCTGTGGCGGGGCGGCTTTTTTGTTTCACAAT	C	224	12	121	90	7	5	A/-70	0.0536	2;2	40.4	1	38.3	1	60	24	0.0574	0.0491	4	2	1	0.4	12	209	GAGTGACAAAAGTACCTCGC	AAGACCTGGACGATTATCCC	M:1-367809	Deletion	16
ung11_163_1_Young	M	M	214535	214605	CAAGAGCTATCCGGCGACGACAGAGGAACCAACCCGCTTGCTGTGGCGGGGCGGCTTTTTTGTTTCACAAT	C	219	15	112	91	9	6	A/-70	0.0685	2;2	34.1	1	38.3	1	60	30	0.0711	0.0685	4	2	1	0.5	15	211	GAGTGACAAAAGTACCTCGC	AAGACCTGGACGATTATCCC	M:1-367809	Deletion	16
ung11_198_1_Young	M	M	214535	214605	CAAGAGCTATCCGGCGACGACAGAGGAACCAACCCGCTTGCTGTGGCGGGGCGGCTTTTTTGTTTCACAAT	C	130	12	59	59	5	7	A/-70	0.0923	2;2	24.9	1	38.1	1	60	24	0.0968	0.0923	4	2	1	0.7	12	124	GAGTGACAAAAGTACCTCGC	AAGACCTGGACGATTATCCC	M:1-367809	Deletion	16
ung11_176_1_Mature	M	M	214535	214605	CAAGAGCTATCCGGCGACGACAGAGGAACCAACCCGCTTGCTGTGGCGGGGCGGCTTTTTTGTTTCACAAT	C	143	15	76	52	8	7	A/-70	0.1049	2;2	29.7	1	37.8	1	60	30	0.1095	0.1049	4	2	1	0.5	15	137	GAGTGACAAAAGTACCTCGC	AAGACCTGGACGATTATCCC	M:1-367809	Deletion	16
ung_MTPA3G_1_Mature	M	M	214535	214605	CAAGAGCTATCCGGCGACGACAGAGGAACCAACCCGCTTGCTGTGGCGGGGCGGCTTTTTTGTTTCACAAT	C	95	11	38	46	7	4	A/-70	0.1158	2;2	36.3	1	37.5	1	60	22	0.1196	0.1053	4	2	1	1	11	92	GAGTGACAAAAGTACCTCGC	AAGACCTGGACGATTATCCC	M:1-367809	Deletion	16
Col-0_MTPA3G_2_Young	M	M	214535	214605	CAAGAGCTATCCGGCGACGACAGAGGAACCAACCCGCTTGCTGTGGCGGGGCGGCTTTTTTGTTTCACAAT	C	169	16	87	66	7	9	A/-70	0.0947	2;2	50.2	1	37.4	1	60	32	0.1006	0.0947	4	2	1	0.5	16	159	GAGTGACAAAAGTACCTCGC	AAGACCTGGACGATTATCCC	M:1-367809	Deletion	16
Col_2_Young	M	M	214535	214605	CAAGAGCTATCCGGCGACGACAGAGGAACCAACCCGCTTGCTGTGGCGGGGCGGCTTTTTTGTTTCACAAT	C	141	11	72	58	7	4	A/-70	0.078	2;2	40.7	1	36.8	1	60	10	0.0752	0.078	4	2	1	0.3	10	133	GAGTGACAAAAGTACCTCGC	AAGACCTGGACGATTATCCC	M:1-367809	Deletion	16
Col_2_Mature	M	M	214535	214605	CAAGAGCTATCCGGCGACGACAGAGGAACCAACCCGCTTGCTGTGGCGGGGCGGCTTTTTTGTTTCACAAT	C	151	9	85	56	4	5	A/-70	0.0596	2;2	33	1	36.2	1	60	18	0.0612	0.0596	4	2	1	1.1	9	147	GAGTGACAAAAGTACCTCGC	AAGACCTGGACGATTATCCC	M:1-367809	Deletion	16
ung11_163_1_Mature	M	M	214535	214605	CAAGAGCTATCCGGCGACGACAGAGGAACCAACCCGCTTGCTGTGGCGGGGCGGCTTTTTTGTTTCACAAT	C	55	11	27	17	8	3	A/-70	0.2	2;2	45.2	1	35.4	1	60	10	0.1887	0.2	4	2	1	0.6	10	53	GAGTGACAAAAGTACCTCGC	AAGACCTGGACGATTATCCC	M:1-367809	Deletion	16
ung11_198_1_Mature	M	M	223775	223776	CT	C	167	9	81	74	4	5	T/-1	0.0539	2;2	44.9	1	41	0	60	18	0.0588	0	8	9	1	0.8	9	153	CCTTTAGCCCGGCCGGAACC	TTTTTTTTCTTTATCCCTGA	M:1-367809	Deletion	16
Col-0_MTPA3G_1_Young	M	M	223775	223776	CT	C	257	8	126	122	4	4	T/-1	0.0311	2;2	42.6	1	41	0	60	16	0.0335	0	8	9	1	0.8	8	239	CCTTTAGCCCGGCCGGAACC	TTTTTTTTCTTTATCCCTGA	M:1-367809	Deletion	16
ung_MTPA3G_2_Young	M	M	223775	223776	CT	C	216	10	113	93	3	7	T/-1	0.0463	2;2	40.3	1	41	0	60	20	0.05	0	8	9	1	1.3	10	200	CCTTTAGCCCGGCCGGAACC	TTTTTTTTCTTTATCCCTGA	M:1-367809	Deletion	16
Col_1_Mature	M	M	223775	223776	CT	C	149	8	66	71	5	3	T/-1	0.0537	2;2	51.4	1	41	0	60	16	0.058	0	8	9	1	1.9	8	138	CCTTTAGCCCGGCCGGAACC	TTTTTTTTCTTTATCCCTGA	M:1-367809	Deletion	16
ung_MTPA3G_1_Young	M	M	223775	223776	CT	C	190	7	100	83	3	4	T/-1	0.0368	2;2	43.6	1	40.4	1	60	14	0.04	0	8	9	1	0.4	7	175	CCTTTAGCCCGGCCGGAACC	TTTTTTTTCTTTATCCCTGA	M:1-367809	Deletion	16
ung11_163_2_Young	M	M	223775	223776	CT	C	155	7	79	69	4	3	T/-1	0.0452	2;2	50	1	40.4	1	60	14	0.0483	0	8	9	1	1.7	7	145	CCTTTAGCCCGGCCGGAACC	TTTTTTTTCTTTATCCCTGA	M:1-367809	Deletion	16
Col_1_Young	M	M	223775	223776	CT	C	289	12	137	139	7	5	T/-1	0.0415	2;2	38.2	1	40.2	1	60	24	0.0443	0.0035	8	9	1	0.7	12	271	CCTTTAGCCCGGCCGGAACC	TTTTTTTTCTTTATCCCTGA	M:1-367809	Deletion	16
ung11_198_2_Young	M	M	223775	223776	CT	C	214	8	110	94	4	4	T/-1	0.0374	2;2	52.9	1	40	1	60	16	0.0423	0	8	9	1	0.6	8	189	CCTTTAGCCCGGCCGGAACC	TTTTTTTTCTTTATCCCTGA	M:1-367809	Deletion	16
Col-0_MTPA3G_2_Young	M	M	223775	223776	CT	C	312	19	142	148	11	8	T/-1	0.0609	2;2	43.4	1	39.9	1	60	38	0.0655	0	8	9	1	1.4	19	290	CCTTTAGCCCGGCCGGAACC	TTTTTTTTCTTTATCCCTGA	M:1-367809	Deletion	16
ung11_163_1_Young	M	M	223775	223776	CT	C	273	12	125	132	6	6	T/-1	0.044	2;2	33.8	1	39.6	1	60	24	0.0486	0.0037	8	9	1	1.7	12	247	CCTTTAGCCCGGCCGGAACC	TTTTTTTTCTTTATCCCTGA	M:1-367809	Deletion	16
ung11_176_2_Young	M	M	223775	223776	CT	C	264	10	141	112	4	6	T/-1	0.0379	2;2	36.7	1	39.3	1	60	20	0.0417	0	8	9	1	1.7	10	240	CCTTTAGCCCGGCCGGAACC	TTTTTTTTCTTTATCCCTGA	M:1-367809	Deletion	16
ung11_198_2_Mature	M	M	223775	223776	CT	C	132	8	65	58	4	4	T/-1	0.0606	2;2	40.4	1	38.1	1	60	7	0.0579	0	8	9	1	1.5	7	121	CCTTTAGCCCGGCCGGAACC	TTTTTTTTCTTTATCCCTGA	M:1-367809	Deletion	16
ung_MTPA3G_2_Mature	M	M	223775	223776	CT	C	169	13	76	79	6	7	T/-1	0.0769	2;2	39.4	1	37.2	1	60	12	0.0745	0.0059	8	9	1	1.5	12	161	CCTTTAGCCCGGCCGGAACC	TTTTTTTTCTTTATCCCTGA	M:1-367809	Deletion	16
Col-0_MTPA3G_1_Mature	M	M	223775	223776	CT	C	79	6	38	35	3	3	T/-1	0.0759	2;2	41	1	36.2	1	60	5	0.0694	0	8	9	1	1	5	72	CCTTTAGCCCGGCCGGAACC	TTTTTTTTCTTTATCCCTGA	M:1-367809	Deletion	16
ung10_163	M	M	223775	223776	CT	C	356	13	162	172	5	8	T/-1	0.0365	2;2	37.9	1	39.4	1	38.5	26	0.0444	0	8	9	1	1.4	13	293	CCTTTAGCCCGGCCGGAACC	TTTTTTTTCTTTATCCCTGA	M:1-367809	Deletion	16
ung10_176	M	M	223775	223776	CT	C	228	11	100	112	6	5	T/-1	0.0482	2;2	42.2	1	41	0	36.5	22	0.0561	0	8	9	1	2	11	196	CCTTTAGCCCGGCCGGAACC	TTTTTTTTCTTTATCCCTGA	M:1-367809	Deletion	16
ung_MTPA3G_1_Young	M	M	164447	164495	TTCACGTCTGCGCATAGAATCGCTTTTTTTGCTCGATAAAGTCCGTTCC	T	237	7	106	124	3	4	T/-48	0.0295	2;2	40	1	40.3	1	60	14	0.0304	0.0211	4	3	1	0.1	7	230	TGTTTCCTATCAATAGAGCT	TCACAGCAGGACCAGTGTAA	M:1-367809	Deletion	15
Col_1_Young	M	M	164447	164495	TTCACGTCTGCGCATAGAATCGCTTTTTTTGCTCGATAAAGTCCGTTCC	T	325	23	138	160	14	9	T/-48	0.0708	2;2	42.3	1	40.1	1	60	46	0.0737	0.0338	4	3	1	0.5	23	312	TGTTTCCTATCAATAGAGCT	TCACAGCAGGACCAGTGTAA	M:1-367809	Deletion	15
ung11_176_2_Mature	M	M	164447	164495	TTCACGTCTGCGCATAGAATCGCTTTTTTTGCTCGATAAAGTCCGTTCC	T	193	12	92	88	5	7	T/-48	0.0622	2;2	35.6	1	39.9	1	60	24	0.0649	0.0466	4	3	1	0.3	12	185	TGTTTCCTATCAATAGAGCT	TCACAGCAGGACCAGTGTAA	M:1-367809	Deletion	15
ung11_163_2_Young	M	M	164447	164495	TTCACGTCTGCGCATAGAATCGCTTTTTTTGCTCGATAAAGTCCGTTCC	T	230	13	107	109	6	7	T/-48	0.0565	2;2	41.5	1	39.8	1	60	26	0.0586	0.0304	4	3	1	0.2	13	222	TGTTTCCTATCAATAGAGCT	TCACAGCAGGACCAGTGTAA	M:1-367809	Deletion	15
ung11_163_1_Young	M	M	164447	164495	TTCACGTCTGCGCATAGAATCGCTTTTTTTGCTCGATAAAGTCCGTTCC	T	320	12	150	158	6	6	T/-48	0.0375	2;2	49.1	1	39.5	1	60	24	0.0385	0.0125	4	3	1	0.5	12	312	TGTTTCCTATCAATAGAGCT	TCACAGCAGGACCAGTGTAA	M:1-367809	Deletion	15
ung_MTPA3G_2_Mature	M	M	164447	164495	TTCACGTCTGCGCATAGAATCGCTTTTTTTGCTCGATAAAGTCCGTTCC	T	224	12	108	101	6	6	T/-48	0.0536	2;2	52.3	1	39.5	1	60	24	0.0543	0.0089	4	3	1	0.6	12	221	TGTTTCCTATCAATAGAGCT	TCACAGCAGGACCAGTGTAA	M:1-367809	Deletion	15
ung_MTPA3G_1_Mature	M	M	164447	164495	TTCACGTCTGCGCATAGAATCGCTTTTTTTGCTCGATAAAGTCCGTTCC	T	145	9	66	69	4	5	T/-48	0.0621	2;2	49.2	1	39.3	1	60	18	0.0638	0.0207	4	3	1	0.1	9	141	TGTTTCCTATCAATAGAGCT	TCACAGCAGGACCAGTGTAA	M:1-367809	Deletion	15
Col_1_Mature	M	M	164447	164495	TTCACGTCTGCGCATAGAATCGCTTTTTTTGCTCGATAAAGTCCGTTCC	T	202	15	97	88	5	10	T/-48	0.0743	2;2	40.6	1	39.3	1	60	30	0.0781	0.0495	4	3	1	0.5	15	192	TGTTTCCTATCAATAGAGCT	TCACAGCAGGACCAGTGTAA	M:1-367809	Deletion	15
ung11_176_1_Mature	M	M	164447	164495	TTCACGTCTGCGCATAGAATCGCTTTTTTTGCTCGATAAAGTCCGTTCC	T	161	18	71	70	11	7	T/-48	0.1118	2;2	35.3	1	39	1	60	36	0.1176	0.0807	4	3	1	0.3	18	153	TGTTTCCTATCAATAGAGCT	TCACAGCAGGACCAGTGTAA	M:1-367809	Deletion	15
Col-0_MTPA3G_1_Young	M	M	164447	164495	TTCACGTCTGCGCATAGAATCGCTTTTTTTGCTCGATAAAGTCCGTTCC	T	288	12	140	134	4	8	T/-48	0.0417	2;2	32.2	1	39	1	60	24	0.0433	0.0278	4	3	1	0.3	12	277	TGTTTCCTATCAATAGAGCT	TCACAGCAGGACCAGTGTAA	M:1-367809	Deletion	15
Col-0_MTPA3G_2_Young	M	M	164447	164495	TTCACGTCTGCGCATAGAATCGCTTTTTTTGCTCGATAAAGTCCGTTCC	T	295	10	148	134	5	5	T/-48	0.0339	2;2	11.2	1	38.8	1	60	20	0.0355	0.0339	4	3	1	0.1	10	282	TGTTTCCTATCAATAGAGCT	TCACAGCAGGACCAGTGTAA	M:1-367809	Deletion	15
ung11_198_1_Mature	M	M	164447	164495	TTCACGTCTGCGCATAGAATCGCTTTTTTTGCTCGATAAAGTCCGTTCC	T	208	14	97	95	6	8	T/-48	0.0673	2;2	42	1	38.4	1	60	28	0.069	0.0288	4	3	1	0.8	14	203	TGTTTCCTATCAATAGAGCT	TCACAGCAGGACCAGTGTAA	M:1-367809	Deletion	15
ung11_198_2_Mature	M	M	164447	164495	TTCACGTCTGCGCATAGAATCGCTTTTTTTGCTCGATAAAGTCCGTTCC	T	170	21	69	79	9	12	T/-48	0.1235	2;2	44.5	1	38	1	60	20	0.1235	0.0765	4	3	1	0.3	20	162	TGTTTCCTATCAATAGAGCT	TCACAGCAGGACCAGTGTAA	M:1-367809	Deletion	15
ung11_163_1_Mature	M	M	164447	164495	TTCACGTCTGCGCATAGAATCGCTTTTTTTGCTCGATAAAGTCCGTTCC	T	91	10	40	40	4	6	T/-48	0.1099	2;2	37.1	1	38	1	60	20	0.1124	0.0879	4	3	1	0.6	10	89	TGTTTCCTATCAATAGAGCT	TCACAGCAGGACCAGTGTAA	M:1-367809	Deletion	15
Col-0_MTPA3G_1_Mature	M	M	164447	164495	TTCACGTCTGCGCATAGAATCGCTTTTTTTGCTCGATAAAGTCCGTTCC	T	97	13	43	41	5	8	T/-48	0.134	2;2	62.9	1	36.8	1	60	12	0.1319	0.0103	4	3	1	0.8	12	91	TGTTTCCTATCAATAGAGCT	TCACAGCAGGACCAGTGTAA	M:1-367809	Deletion	15
ung_MTPA3G_2_Mature	M	M	101232	101233	TA	T	282	8	135	137	3	5	A/-1	0.0284	2;2	51.4	1	41	0	60	16	0.0287	0	8	9	1	0	8	279	AGTGAAGGGACTTGCTTTCC	AAAAAAAATGAAATGGAAAG	M:1-367809	Deletion	14
Col-0_MTPA3G_1_Mature	M	M	101232	101233	TA	T	98	7	41	49	3	4	A/-1	0.0714	2;2	47.4	1	41	0	60	14	0.0745	0	8	9	1	0.1	7	94	AGTGAAGGGACTTGCTTTCC	AAAAAAAATGAAATGGAAAG	M:1-367809	Deletion	14
Col-0_MTPA3G_2_Mature	M	M	101232	101233	TA	T	170	6	74	88	3	3	A/-1	0.0353	2;2	53.2	1	41	0	60	12	0.0366	0	8	9	1	0.5	6	164	AGTGAAGGGACTTGCTTTCC	AAAAAAAATGAAATGGAAAG	M:1-367809	Deletion	14
Col_1_Young	M	M	101232	101233	TA	T	395	8	174	209	3	5	A/-1	0.0203	2;2	36.1	1	40.8	1	60	16	0.0211	0.0025	8	9	1	0.4	8	379	AGTGAAGGGACTTGCTTTCC	AAAAAAAATGAAATGGAAAG	M:1-367809	Deletion	14
ung11_176_2_Mature	M	M	101232	101233	TA	T	235	9	106	120	4	5	A/-1	0.0383	2;2	46	1	40.6	1	60	18	0.0391	0.0043	8	9	1	0.4	9	230	AGTGAAGGGACTTGCTTTCC	AAAAAAAATGAAATGGAAAG	M:1-367809	Deletion	14
ung11_163_1_Young	M	M	101232	101233	TA	T	374	13	177	182	7	6	A/-1	0.0348	2;2	29.3	1	40.4	1	60	26	0.0357	0.0027	8	9	1	0.1	13	364	AGTGAAGGGACTTGCTTTCC	AAAAAAAATGAAATGGAAAG	M:1-367809	Deletion	14
ung11_176_2_Young	M	M	101232	101233	TA	T	340	11	175	151	4	7	A/-1	0.0324	2;2	44.4	1	40.3	1	60	22	0.0335	0	8	9	1	0.3	11	328	AGTGAAGGGACTTGCTTTCC	AAAAAAAATGAAATGGAAAG	M:1-367809	Deletion	14
Col_2_Mature	M	M	101232	101233	TA	T	236	11	111	113	6	5	A/-1	0.0466	2;2	38.1	1	40.3	1	60	22	0.0487	0	8	9	1	0.7	11	226	AGTGAAGGGACTTGCTTTCC	AAAAAAAATGAAATGGAAAG	M:1-367809	Deletion	14
ung11_198_1_Young	M	M	101232	101233	TA	T	258	12	124	120	4	8	A/-1	0.0465	2;2	40.9	1	40.2	1	60	24	0.0484	0	8	9	1	0.4	12	248	AGTGAAGGGACTTGCTTTCC	AAAAAAAATGAAATGGAAAG	M:1-367809	Deletion	14
Col-0_MTPA3G_1_Young	M	M	101232	101233	TA	T	347	12	163	171	7	5	A/-1	0.0346	2;2	44.3	1	40.2	1	60	24	0.0361	0	8	9	1	0.7	12	332	AGTGAAGGGACTTGCTTTCC	AAAAAAAATGAAATGGAAAG	M:1-367809	Deletion	14
Col_1_Mature	M	M	101232	101233	TA	T	215	13	95	107	6	7	A/-1	0.0605	2;2	35	1	39.8	1	60	26	0.0622	0	8	9	1	1.4	13	209	AGTGAAGGGACTTGCTTTCC	AAAAAAAATGAAATGGAAAG	M:1-367809	Deletion	14
ung_MTPA3G_1_Young	M	M	101232	101233	TA	T	305	7	133	164	4	3	A/-1	0.023	2;2	33.3	1	38.3	1	60	6	0.0205	0	8	9	1	0.3	6	293	AGTGAAGGGACTTGCTTTCC	AAAAAAAATGAAATGGAAAG	M:1-367809	Deletion	14
ung_MTPA3G_2_Young	M	M	101232	101233	TA	T	251	14	111	126	6	8	A/-1	0.0558	2;2	37.1	1	35.3	1	60	6	0.0502	0	8	9	1	0.5	12	239	AGTGAAGGGACTTGCTTTCC	AAAAAAAATGAAATGGAAAG	M:1-367809	Deletion	14
Col_2_Young	M	M	101232	101233	TA	T	244	9	115	119	3	6	A/-1	0.0369	2;2	39.8	1	35.2	1	60	3.5	0.0295	0	8	9	1	1.2	7	237	AGTGAAGGGACTTGCTTTCC	AAAAAAAATGAAATGGAAAG	M:1-367809	Deletion	14
ung11_198_2_Young	M	M	145091	145092	CT	C	208	10	124	74	6	4	T/-1	0.0481	2;2	39.9	1	41	0	60	20	0.0529	0	8	9	1	0.1	10	189	TTAACCGACGTTACAACGTT	TTTTTTTTACAGAGTCAAAA	M:1-367809	Deletion	14
Col_2_Young	M	M	145091	145092	CT	C	192	6	106	78	3	3	T/-1	0.0312	2;2	42	1	41	0	60	12	0.0343	0	8	9	1	0.2	6	175	TTAACCGACGTTACAACGTT	TTTTTTTTACAGAGTCAAAA	M:1-367809	Deletion	14
ung11_163_2_Young	M	M	145091	145092	CT	C	192	7	101	84	4	3	T/-1	0.0365	2;2	44.3	1	41	0	60	14	0.0393	0	8	9	1	0.3	7	178	TTAACCGACGTTACAACGTT	TTTTTTTTACAGAGTCAAAA	M:1-367809	Deletion	14
ung11_176_1_Young	M	M	145091	145092	CT	C	203	10	107	85	6	4	T/-1	0.0493	2;2	47.7	1	41	0	60	20	0.0538	0	8	9	1	0.4	10	186	TTAACCGACGTTACAACGTT	TTTTTTTTACAGAGTCAAAA	M:1-367809	Deletion	14
ung_MTPA3G_2_Young	M	M	145091	145092	CT	C	217	13	116	86	6	7	T/-1	0.0599	2;2	32.9	1	41	0	60	26	0.0637	0	8	9	1	0.5	13	204	TTAACCGACGTTACAACGTT	TTTTTTTTACAGAGTCAAAA	M:1-367809	Deletion	14
ung11_176_2_Mature	M	M	145091	145092	CT	C	211	16	110	85	9	7	T/-1	0.0758	2;2	44.8	1	41	0	60	32	0.0838	0	8	9	1	0.7	16	191	TTAACCGACGTTACAACGTT	TTTTTTTTACAGAGTCAAAA	M:1-367809	Deletion	14
ung11_176_2_Young	M	M	145091	145092	CT	C	268	10	147	108	4	6	T/-1	0.0373	2;2	44.4	1	40.6	1	60	20	0.04	0	8	9	1	0.7	10	250	TTAACCGACGTTACAACGTT	TTTTTTTTACAGAGTCAAAA	M:1-367809	Deletion	14
ung11_163_1_Young	M	M	145091	145092	CT	C	302	11	156	133	5	6	T/-1	0.0364	2;2	43	1	40.6	1	60	22	0.0387	0	8	9	1	1	11	284	TTAACCGACGTTACAACGTT	TTTTTTTTACAGAGTCAAAA	M:1-367809	Deletion	14
ung_MTPA3G_2_Mature	M	M	145091	145092	CT	C	202	15	88	99	8	7	T/-1	0.0743	2;2	39.1	1	40.5	1	60	30	0.0806	0	8	9	1	0.6	15	186	TTAACCGACGTTACAACGTT	TTTTTTTTACAGAGTCAAAA	M:1-367809	Deletion	14
ung11_176_1_Mature	M	M	145091	145092	CT	C	136	10	67	59	6	4	T/-1	0.0735	2;2	40.9	1	40.2	1	60	20	0.0794	0	8	9	1	0.7	10	126	TTAACCGACGTTACAACGTT	TTTTTTTTACAGAGTCAAAA	M:1-367809	Deletion	14
ung_MTPA3G_1_Young	M	M	145091	145092	CT	C	217	14	119	84	8	6	T/-1	0.0645	2;2	47.1	1	40.1	1	60	28	0.069	0.0046	8	9	1	0.6	14	203	TTAACCGACGTTACAACGTT	TTTTTTTTACAGAGTCAAAA	M:1-367809	Deletion	14
ung11_198_1_Young	M	M	145091	145092	CT	C	174	14	93	66	9	5	T/-1	0.0805	2;2	49	1	40.1	1	60	28	0.0848	0	8	9	1	0.7	14	165	TTAACCGACGTTACAACGTT	TTTTTTTTACAGAGTCAAAA	M:1-367809	Deletion	14
Col_1_Young	M	M	145091	145092	CT	C	305	13	159	128	6	7	T/-1	0.0426	2;2	49.1	1	39.9	1	60	26	0.0453	0	8	9	1	0.5	13	287	TTAACCGACGTTACAACGTT	TTTTTTTTACAGAGTCAAAA	M:1-367809	Deletion	14
Col-0_MTPA3G_1_Young	M	M	145091	145092	CT	C	245	13	136	95	8	5	T/-1	0.0531	2;2	45.3	1	39.4	1	60	26	0.0578	0.0082	8	9	1	0.6	13	225	TTAACCGACGTTACAACGTT	TTTTTTTTACAGAGTCAAAA	M:1-367809	Deletion	14
Col_2_Young	M	M	245476	245477	CT	C	89	9	38	41	4	5	T/-1	0.1011	2;2	29.1	1	40.6	1	60	18	0.1304	0	9	10	1	2	9	69	CTTGGACCCCGCCCCACCAG	TTTTTTTTTACACAGGACTA	M:1-367809	Deletion	14
ung11_176_2_Mature	M	M	245476	245477	CT	C	50	8	21	17	4	4	T/-1	0.16	2;2	34.1	1	40.5	1	60	16	0.2581	0	9	10	1	2.6	8	31	CTTGGACCCCGCCCCACCAG	TTTTTTTTTACACAGGACTA	M:1-367809	Deletion	14
ung11_176_1_Young	M	M	245476	245477	CT	C	107	13	50	40	5	8	T/-1	0.1215	2;2	35.2	1	40.3	1	60	26	0.1585	0.0187	9	10	1	1.5	13	82	CTTGGACCCCGCCCCACCAG	TTTTTTTTTACACAGGACTA	M:1-367809	Deletion	14
ung11_198_1_Young	M	M	245476	245477	CT	C	97	9	41	42	4	5	T/-1	0.0928	2;2	39.6	1	39.6	1	60	18	0.1216	0.0103	9	10	1	2	9	74	CTTGGACCCCGCCCCACCAG	TTTTTTTTTACACAGGACTA	M:1-367809	Deletion	14
ung_MTPA3G_2_Mature	M	M	245476	245477	CT	C	85	14	36	32	6	8	T/-1	0.1647	2;2	29.8	1	39.4	1	60	28	0.2154	0.0118	9	10	1	0.6	14	65	CTTGGACCCCGCCCCACCAG	TTTTTTTTTACACAGGACTA	M:1-367809	Deletion	14
ung11_198_2_Mature	M	M	245476	245477	CT	C	76	8	39	26	3	5	T/-1	0.1053	2;2	28.2	1	39.4	1	60	16	0.1379	0.0132	9	10	1	2.1	8	58	CTTGGACCCCGCCCCACCAG	TTTTTTTTTACACAGGACTA	M:1-367809	Deletion	14
ung11_163_1_Young	M	M	245476	245477	CT	C	118	12	55	44	6	6	T/-1	0.1017	2;2	32	1	38.8	1	60	24	0.1348	0	9	10	1	2.2	12	89	CTTGGACCCCGCCCCACCAG	TTTTTTTTTACACAGGACTA	M:1-367809	Deletion	14
Col-0_MTPA3G_1_Young	M	M	245476	245477	CT	C	123	13	60	47	5	8	T/-1	0.1057	2;2	28.8	1	38.4	1	60	12	0.1379	0.0081	9	10	1	1.6	12	87	CTTGGACCCCGCCCCACCAG	TTTTTTTTTACACAGGACTA	M:1-367809	Deletion	14
ung11_176_2_Young	M	M	245476	245477	CT	C	153	17	73	60	7	10	T/-1	0.1111	2;2	40.4	1	38.4	1	60	16	0.1311	0.0065	9	10	1	1.9	16	122	CTTGGACCCCGCCCCACCAG	TTTTTTTTTACACAGGACTA	M:1-367809	Deletion	14
ung_MTPA3G_1_Mature	M	M	245476	245477	CT	C	51	12	22	17	5	7	T/-1	0.2353	2;2	35.1	1	38.3	1	60	11	0.25	0	9	10	1	2.4	11	44	CTTGGACCCCGCCCCACCAG	TTTTTTTTTACACAGGACTA	M:1-367809	Deletion	14
Col-0_MTPA3G_2_Young	M	M	245476	245477	CT	C	104	16	51	34	5	11	T/-1	0.1538	2;2	30.6	1	38.1	1	60	15	0.1807	0	9	10	1	2	15	83	CTTGGACCCCGCCCCACCAG	TTTTTTTTTACACAGGACTA	M:1-367809	Deletion	14
ung_MTPA3G_1_Young	M	M	245476	245477	CT	C	103	10	49	35	4	6	T/-1	0.0971	2;2	43.8	1	36.6	1	60	9	0.1233	0.0097	9	10	1	2.4	9	73	CTTGGACCCCGCCCCACCAG	TTTTTTTTTACACAGGACTA	M:1-367809	Deletion	14
ung11_198_2_Young	M	M	245476	245477	CT	C	121	14	59	43	6	8	T/-1	0.1157	2;2	36.4	1	36.4	1	60	6	0.1348	0	9	10	1	2.7	12	89	CTTGGACCCCGCCCCACCAG	TTTTTTTTTACACAGGACTA	M:1-367809	Deletion	14
ung11_163_2_Young	M	M	245476	245477	CT	C	78	6	37	31	3	3	T/-1	0.0769	2;2	38.3	1	35.8	1	60	12	0.1132	0.0256	9	10	1	1.3	6	53	CTTGGACCCCGCCCCACCAG	TTTTTTTTTACACAGGACTA	M:1-367809	Deletion	14
ung_MTPA3G_1_Young	M	M	30895	30896	TA	T	221	7	118	96	4	3	A/-1	0.0317	2;2	35	1	41	0	60	14	0.0333	0	8	9	1	0.3	7	210	ATAGAATAATACGGTATGTA	AAAAAAAAGATAGCAAGATA	M:1-367809	Deletion	13
ung11_198_1_Mature	M	M	30895	30896	TA	T	148	8	79	61	4	4	A/-1	0.0541	2;2	45.6	1	41	0	60	16	0.0548	0	8	9	1	0.5	8	146	ATAGAATAATACGGTATGTA	AAAAAAAAGATAGCAAGATA	M:1-367809	Deletion	13
Col-0_MTPA3G_2_Young	M	M	30895	30896	TA	T	219	10	113	92	7	3	A/-1	0.0457	2;2	34.1	1	40.6	1	60	20	0.0481	0	8	9	1	0.8	10	208	ATAGAATAATACGGTATGTA	AAAAAAAAGATAGCAAGATA	M:1-367809	Deletion	13
ung_MTPA3G_2_Mature	M	M	30895	30896	TA	T	142	12	71	59	7	5	A/-1	0.0845	2;2	29.7	1	40.2	1	60	24	0.0876	0.007	8	9	1	0.2	12	137	ATAGAATAATACGGTATGTA	AAAAAAAAGATAGCAAGATA	M:1-367809	Deletion	13
ung11_198_2_Young	M	M	30895	30896	TA	T	256	8	141	104	4	4	A/-1	0.0312	2;2	27.1	1	39.9	1	60	16	0.0331	0	8	9	1	0.4	8	242	ATAGAATAATACGGTATGTA	AAAAAAAAGATAGCAAGATA	M:1-367809	Deletion	13
Col-0	M	M	30895	30896	TA	T	227	17	108	99	9	8	A/-1	0.0749	2;2	43.5	1	39.9	1	60	34	0.0791	0.0044	8	9	1	0.5	17	215	ATAGAATAATACGGTATGTA	AAAAAAAAGATAGCAAGATA	M:1-367809	Deletion	13
ung10_163	M	M	30895	30896	TA	T	462	17	240	200	9	8	A/-1	0.0368	2;2	30.1	1	39.9	1	60	34	0.0398	0.0022	8	9	1	1	17	427	ATAGAATAATACGGTATGTA	AAAAAAAAGATAGCAAGATA	M:1-367809	Deletion	13
ung11_176_2_Young	M	M	30895	30896	TA	T	208	15	95	96	8	7	A/-1	0.0721	2;2	45.7	1	39.7	1	60	14	0.07	0	8	9	1	1.1	14	200	ATAGAATAATACGGTATGTA	AAAAAAAAGATAGCAAGATA	M:1-367809	Deletion	13
Col-0_MTPA3G	M	M	30895	30896	TA	T	139	9	68	59	4	5	A/-1	0.0647	2;2	41.7	1	39.6	1	60	18	0.0677	0	8	9	1	0.2	9	133	ATAGAATAATACGGTATGTA	AAAAAAAAGATAGCAAGATA	M:1-367809	Deletion	13
ung11_163_1_Young	M	M	30895	30896	TA	T	226	9	118	98	5	4	A/-1	0.0398	2;2	38.1	1	39.6	1	60	18	0.0417	0.0044	8	9	1	1.4	9	216	ATAGAATAATACGGTATGTA	AAAAAAAAGATAGCAAGATA	M:1-367809	Deletion	13
ung10_201	M	M	30895	30896	TA	T	144	8	76	60	4	4	A/-1	0.0556	2;2	30.1	1	38.8	1	60	16	0.058	0.0069	8	9	1	2.2	8	138	ATAGAATAATACGGTATGTA	AAAAAAAAGATAGCAAGATA	M:1-367809	Deletion	13
Col_1_Mature	M	M	30895	30896	TA	T	120	10	61	47	7	3	A/-1	0.0833	2;2	41.2	1	38.7	1	60	20	0.0847	0	8	9	1	0.9	10	118	ATAGAATAATACGGTATGTA	AAAAAAAAGATAGCAAGATA	M:1-367809	Deletion	13
ung10_176	M	M	30895	30896	TA	T	272	7	142	119	4	3	A/-1	0.0257	2;2	44.9	1	37.7	1	60	6	0.0243	0	8	9	1	0.7	6	247	ATAGAATAATACGGTATGTA	AAAAAAAAGATAGCAAGATA	M:1-367809	Deletion	13
ung_MTPA3G_2_Mature	M	M	56811	56812	GA	G	131	7	66	58	4	3	A/-1	0.0534	2;2	42.9	1	41	0	60	14	0.0551	0	8	9	1	0	7	127	TAGCATCACAGCCACCAGCC	AAAAAAAAGTCCCTGACCTC	M:1-367809	Deletion	13
ung11_176_1_Young	M	M	56811	56812	GA	G	107	8	52	45	4	4	A/-1	0.0748	2;2	53.6	1	41	0	60	16	0.0816	0	8	9	1	0.1	8	98	TAGCATCACAGCCACCAGCC	AAAAAAAAGTCCCTGACCTC	M:1-367809	Deletion	13
Col-0	M	M	56811	56812	GA	G	233	16	144	72	10	6	A/-1	0.0687	2;2	50.6	1	41	0	60	32	0.0762	0	8	9	1	0.2	16	210	TAGCATCACAGCCACCAGCC	AAAAAAAAGTCCCTGACCTC	M:1-367809	Deletion	13
ung11_198_1_Mature	M	M	56811	56812	GA	G	127	8	71	46	4	4	A/-1	0.063	2;2	52.2	1	41	0	60	16	0.0678	0	8	9	1	0.5	8	118	TAGCATCACAGCCACCAGCC	AAAAAAAAGTCCCTGACCTC	M:1-367809	Deletion	13
ung_MTPA3G_1_Mature	M	M	56811	56812	GA	G	58	6	25	27	3	3	A/-1	0.1034	2;2	53.5	1	41	0	60	12	0.1132	0	8	9	1	1.3	6	53	TAGCATCACAGCCACCAGCC	AAAAAAAAGTCCCTGACCTC	M:1-367809	Deletion	13
Col_1_Young	M	M	56811	56812	GA	G	160	9	88	62	5	4	A/-1	0.0563	2;2	46.2	1	40.9	1	60	18	0.0621	0.0125	8	9	1	0.2	9	145	TAGCATCACAGCCACCAGCC	AAAAAAAAGTCCCTGACCTC	M:1-367809	Deletion	13
ung11_163_1_Young	M	M	56811	56812	GA	G	169	9	86	72	4	5	A/-1	0.0533	2;2	39.8	1	40.6	1	60	18	0.0581	0	8	9	1	0.9	9	155	TAGCATCACAGCCACCAGCC	AAAAAAAAGTCCCTGACCTC	M:1-367809	Deletion	13
ung11_176_2_Young	M	M	56811	56812	GA	G	148	6	80	62	3	3	A/-1	0.0405	2;2	39.5	1	40.3	1	60	12	0.0451	0	8	9	1	0.8	6	133	TAGCATCACAGCCACCAGCC	AAAAAAAAGTCCCTGACCTC	M:1-367809	Deletion	13
Col-0_MTPA3G_1_Young	M	M	56811	56812	GA	G	156	13	77	65	8	5	A/-1	0.0833	2;2	42.9	1	37.4	1	60	5.5	0.0738	0	8	9	1	1.2	11	149	TAGCATCACAGCCACCAGCC	AAAAAAAAGTCCCTGACCTC	M:1-367809	Deletion	13
Col-0_MTPA3G	M	M	56811	56812	GA	G	155	12	90	53	8	4	A/-1	0.0774	2;2	42.1	1	39.1	1	59.9	24	0.0857	0	8	9	1	0.9	12	140	TAGCATCACAGCCACCAGCC	AAAAAAAAGTCCCTGACCTC	M:1-367809	Deletion	13
ung_MTPA3G	M	M	56811	56812	GA	G	59	7	37	15	4	3	A/-1	0.1186	2;2	54.4	1	41	0	58.3	14	0.1429	0	8	9	1	0.3	7	49	TAGCATCACAGCCACCAGCC	AAAAAAAAGTCCCTGACCTC	M:1-367809	Deletion	13
ung10_176	M	M	56811	56812	GA	G	145	7	84	51	4	3	A/-1	0.0483	2;2	42.1	1	41	0	57.1	14	0.056	0	8	9	1	0.9	7	125	TAGCATCACAGCCACCAGCC	AAAAAAAAGTCCCTGACCTC	M:1-367809	Deletion	13
ung10_163	M	M	56811	56812	GA	G	266	10	160	94	7	3	A/-1	0.0376	2;2	43.8	1	39.7	1	56	20	0.0429	0	8	9	1	1.2	10	233	TAGCATCACAGCCACCAGCC	AAAAAAAAGTCCCTGACCTC	M:1-367809	Deletion	13
Col-0_MTPA3G_1_Young	M	M	189141	189142	CA	C	99	17	48	31	9	8	A/-1	0.1717	2;2	34.6	1	40.5	1	60	34	0.1889	0	10	11	1	1.4	17	90	GAAAGGAAATGACTCAACTT	AAAAAAAAAAGACAGATGCC	M:1-367809	Deletion	13
ung11_198_1_Mature	M	M	189141	189142	CA	C	77	6	34	34	3	3	A/-1	0.0779	2;2	33.7	1	40.3	1	60	12	0.0909	0	10	11	1	1.5	6	66	GAAAGGAAATGACTCAACTT	AAAAAAAAAAGACAGATGCC	M:1-367809	Deletion	13
Col_2_Mature	M	M	189141	189142	CA	C	78	10	35	33	4	6	A/-1	0.1282	2;2	47.2	1	40.3	1	60	20	0.137	0.0256	10	11	1	2.1	10	73	GAAAGGAAATGACTCAACTT	AAAAAAAAAAGACAGATGCC	M:1-367809	Deletion	13
ung11_163_1_Young	M	M	189141	189142	CA	C	122	14	54	46	8	6	A/-1	0.1148	2;2	32.3	1	40.1	1	60	28	0.1284	0	10	11	1	1	14	109	GAAAGGAAATGACTCAACTT	AAAAAAAAAAGACAGATGCC	M:1-367809	Deletion	13
ung11_176_2_Mature	M	M	189141	189142	CA	C	52	8	15	28	5	3	A/-1	0.1538	2;2	36.1	1	39.9	1	60	16	0.1667	0.0385	10	11	1	2	8	48	GAAAGGAAATGACTCAACTT	AAAAAAAAAAGACAGATGCC	M:1-367809	Deletion	13
ung11_198_1_Young	M	M	189141	189142	CA	C	67	7	23	37	4	3	A/-1	0.1045	2;2	32.7	1	39.4	1	60	14	0.1129	0.0299	10	11	1	1.9	7	62	GAAAGGAAATGACTCAACTT	AAAAAAAAAAGACAGATGCC	M:1-367809	Deletion	13
ung_MTPA3G_2_Young	M	M	189141	189142	CA	C	73	9	32	31	5	4	A/-1	0.1233	2;2	30.9	1	39.2	1	60	18	0.1304	0	10	11	1	1.3	9	69	GAAAGGAAATGACTCAACTT	AAAAAAAAAAGACAGATGCC	M:1-367809	Deletion	13
ung11_198_2_Young	M	M	189141	189142	CA	C	80	8	33	39	4	4	A/-1	0.1	2;2	44.4	1	39.2	1	60	16	0.1096	0	10	11	1	1.6	8	73	GAAAGGAAATGACTCAACTT	AAAAAAAAAAGACAGATGCC	M:1-367809	Deletion	13
ung_MTPA3G_2_Mature	M	M	189141	189142	CA	C	112	10	52	46	5	5	A/-1	0.0893	2;2	43	1	39.1	1	60	9	0.0882	0.0089	10	11	1	2.6	9	102	GAAAGGAAATGACTCAACTT	AAAAAAAAAAGACAGATGCC	M:1-367809	Deletion	13
ung_MTPA3G_1_Young	M	M	189141	189142	CA	C	90	8	33	46	3	5	A/-1	0.0889	2;2	38.8	1	38.9	1	60	16	0.0941	0.0111	10	11	1	0.9	8	85	GAAAGGAAATGACTCAACTT	AAAAAAAAAAGACAGATGCC	M:1-367809	Deletion	13
ung11_163_2_Mature	M	M	189141	189142	CA	C	40	12	15	13	7	5	A/-1	0.3	2;2	36.8	1	38.8	1	60	24	0.3243	0.025	10	11	1	1.5	12	37	GAAAGGAAATGACTCAACTT	AAAAAAAAAAGACAGATGCC	M:1-367809	Deletion	13
ung11_176_1_Young	M	M	189141	189142	CA	C	84	7	39	35	4	3	A/-1	0.0833	2;2	47	1	38.4	1	60	14	0.0946	0	10	11	1	1.9	7	74	GAAAGGAAATGACTCAACTT	AAAAAAAAAAGACAGATGCC	M:1-367809	Deletion	13
Col_1_Mature	M	M	189141	189142	CA	C	74	8	33	28	4	4	A/-1	0.1081	2;2	40	1	38.1	1	60	7	0.1014	0	10	11	1	1.5	7	69	GAAAGGAAATGACTCAACTT	AAAAAAAAAAGACAGATGCC	M:1-367809	Deletion	13
ung11_163_1_Young	M	M	340120	340121	GA	G	277	6	134	135	3	3	A/-1	0.0217	2;2	40.5	1	41	0	60	12	0.0245	0	8	9	1	0	6	245	TCACTCTCTCATCCCTTAGA	AAAAAAAACAGATATGGAAC	M:1-367809	Deletion	13
Col-0_MTPA3G_1_Young	M	M	340120	340121	GA	G	244	7	104	130	3	4	A/-1	0.0287	2;2	41.1	1	41	0	60	14	0.0323	0	8	9	1	0.1	7	217	TCACTCTCTCATCCCTTAGA	AAAAAAAACAGATATGGAAC	M:1-367809	Deletion	13
ung11_163_2_Young	M	M	340120	340121	GA	G	136	6	60	70	3	3	A/-1	0.0441	2;2	55.5	1	41	0	60	12	0.0496	0	8	9	1	0.2	6	121	TCACTCTCTCATCCCTTAGA	AAAAAAAACAGATATGGAAC	M:1-367809	Deletion	13
ung11_198_1_Mature	M	M	340120	340121	GA	G	208	7	91	106	3	4	A/-1	0.0337	2;2	54.6	1	41	0	60	14	0.037	0	8	9	1	0.4	7	189	TCACTCTCTCATCCCTTAGA	AAAAAAAACAGATATGGAAC	M:1-367809	Deletion	13
ung11_176_2_Mature	M	M	340120	340121	GA	G	178	10	77	90	4	6	A/-1	0.0562	2;2	44.2	1	41	0	60	20	0.0629	0	8	9	1	0.6	10	159	TCACTCTCTCATCCCTTAGA	AAAAAAAACAGATATGGAAC	M:1-367809	Deletion	13
ung11_198_2_Young	M	M	340120	340121	GA	G	216	13	89	114	6	7	A/-1	0.0602	2;2	43.8	1	40.7	1	60	26	0.0691	0	8	9	1	0.2	13	188	TCACTCTCTCATCCCTTAGA	AAAAAAAACAGATATGGAAC	M:1-367809	Deletion	13
ung_MTPA3G_2_Mature	M	M	340120	340121	GA	G	202	13	95	93	7	6	A/-1	0.0644	2;2	27.6	1	40.7	1	60	26	0.0695	0.005	8	9	1	0.5	13	187	TCACTCTCTCATCCCTTAGA	AAAAAAAACAGATATGGAAC	M:1-367809	Deletion	13
Col_1_Young	M	M	340120	340121	GA	G	233	12	112	106	6	6	A/-1	0.0515	2;2	38.8	1	40.7	1	60	24	0.0574	0	8	9	1	1.2	12	209	TCACTCTCTCATCCCTTAGA	AAAAAAAACAGATATGGAAC	M:1-367809	Deletion	13
Col_2_Mature	M	M	340120	340121	GA	G	176	6	63	107	3	3	A/-1	0.0341	2;2	43.5	1	40.3	1	60	12	0.0359	0	8	9	1	0.5	6	167	TCACTCTCTCATCCCTTAGA	AAAAAAAACAGATATGGAAC	M:1-367809	Deletion	13
Col-0_MTPA3G_2_Young	M	M	340120	340121	GA	G	197	8	84	105	4	4	A/-1	0.0406	2;2	53.1	1	40	1	60	16	0.043	0	8	9	1	0.5	8	186	TCACTCTCTCATCCCTTAGA	AAAAAAAACAGATATGGAAC	M:1-367809	Deletion	13
Col_2_Young	M	M	340120	340121	GA	G	165	9	71	82	4	5	A/-1	0.0545	2;2	37.3	1	39.7	1	60	18	0.0608	0.0121	8	9	1	1.4	9	148	TCACTCTCTCATCCCTTAGA	AAAAAAAACAGATATGGAAC	M:1-367809	Deletion	13
ung11_198_1_Young	M	M	340120	340121	GA	G	168	12	77	79	7	5	A/-1	0.0714	2;2	35.1	1	39.2	1	60	24	0.0769	0	8	9	1	1	12	156	TCACTCTCTCATCCCTTAGA	AAAAAAAACAGATATGGAAC	M:1-367809	Deletion	13
ung_MTPA3G_1_Mature	M	M	340120	340121	GA	G	116	9	52	53	5	4	A/-1	0.0776	2;2	51.6	1	36.8	1	60	8	0.0748	0.0086	8	9	1	0.9	8	107	TCACTCTCTCATCCCTTAGA	AAAAAAAACAGATATGGAAC	M:1-367809	Deletion	13
Col_1_Young	M	M	89437	89438	CA	C	299	6	154	137	3	3	A/-1	0.0201	2;2	42.3	1	41	0	60	12	0.0202	0	7	8	1	0	6	297	TCTATCAACCTGGGAACTAT	AAAAAAAGTAAAGAGACAAG	M:1-367809	Deletion	12
Col_1_Mature	M	M	89437	89438	CA	C	218	8	117	91	4	4	A/-1	0.0367	2;2	41.2	1	41	0	60	16	0.0374	0	7	8	1	0.4	8	214	TCTATCAACCTGGGAACTAT	AAAAAAAGTAAAGAGACAAG	M:1-367809	Deletion	12
ung11_176_1_Mature	M	M	89437	89438	CA	C	208	8	100	100	5	3	A/-1	0.0385	2;2	41	1	41	0	60	16	0.0394	0	7	8	1	0.4	8	203	TCTATCAACCTGGGAACTAT	AAAAAAAGTAAAGAGACAAG	M:1-367809	Deletion	12
ung_MTPA3G_1_Young	M	M	89437	89438	CA	C	250	11	121	113	6	5	A/-1	0.044	2;2	42.8	1	41	0	60	22	0.0449	0	7	8	1	0.5	11	245	TCTATCAACCTGGGAACTAT	AAAAAAAGTAAAGAGACAAG	M:1-367809	Deletion	12
ung11_163_1_Young	M	M	89437	89438	CA	C	300	10	156	133	4	6	A/-1	0.0333	2;2	35.2	1	41	0	60	20	0.034	0	7	8	1	0.6	10	294	TCTATCAACCTGGGAACTAT	AAAAAAAGTAAAGAGACAAG	M:1-367809	Deletion	12
ung11_176_2_Young	M	M	89437	89438	CA	C	264	7	138	119	4	3	A/-1	0.0265	2;2	48.6	1	41	0	60	14	0.0275	0	7	8	1	0.7	7	255	TCTATCAACCTGGGAACTAT	AAAAAAAGTAAAGAGACAAG	M:1-367809	Deletion	12
Col_2_Young	M	M	89437	89438	CA	C	170	7	84	77	4	3	A/-1	0.0412	2;2	42.9	1	40.4	1	60	14	0.0419	0.0118	7	8	1	0.1	7	167	TCTATCAACCTGGGAACTAT	AAAAAAAGTAAAGAGACAAG	M:1-367809	Deletion	12
ung11_198_1_Young	M	M	89437	89438	CA	C	213	10	105	95	4	6	A/-1	0.0469	2;2	49.9	1	40.2	1	60	20	0.0478	0	7	8	1	0.4	10	209	TCTATCAACCTGGGAACTAT	AAAAAAAGTAAAGAGACAAG	M:1-367809	Deletion	12
Col-0_MTPA3G_2_Young	M	M	89437	89438	CA	C	309	16	154	136	9	7	A/-1	0.0518	2;2	41.8	1	39.6	1	60	32	0.0523	0.0032	7	8	1	0.4	16	306	TCTATCAACCTGGGAACTAT	AAAAAAAGTAAAGAGACAAG	M:1-367809	Deletion	12
ung_MTPA3G_1_Mature	M	M	89437	89438	CA	C	149	9	72	67	6	3	A/-1	0.0604	2;2	39.6	1	39.6	1	60	18	0.0625	0	7	8	1	0.6	9	144	TCTATCAACCTGGGAACTAT	AAAAAAAGTAAAGAGACAAG	M:1-367809	Deletion	12
Col-0_MTPA3G_1_Young	M	M	89437	89438	CA	C	263	10	131	122	5	5	A/-1	0.038	2;2	40.6	1	39.6	1	60	20	0.0389	0	7	8	1	0.9	10	257	TCTATCAACCTGGGAACTAT	AAAAAAAGTAAAGAGACAAG	M:1-367809	Deletion	12
ung_MTPA3G_2_Young	M	M	89437	89438	CA	C	237	7	117	110	3	4	A/-1	0.0295	2;2	32.9	1	37.7	1	60	14	0.0302	0	7	8	1	1.6	7	232	TCTATCAACCTGGGAACTAT	AAAAAAAGTAAAGAGACAAG	M:1-367809	Deletion	12
Col-0_MTPA3G_1_Young	M	M	180869	180870	GA	G	221	7	112	102	3	4	A/-1	0.0317	2;2	54.4	1	41	0	60	14	0.0333	0	8	9	1	0	7	210	AAGAAAGATCTTCCTTCGAA	AAAAAAAACAATAAGAATTG	M:1-367809	Deletion	12
ung11_176_2_Mature	M	M	180869	180870	GA	G	151	6	74	70	3	3	A/-1	0.0397	2;2	39.3	1	41	0	60	12	0.042	0	8	9	1	0.2	6	143	AAGAAAGATCTTCCTTCGAA	AAAAAAAACAATAAGAATTG	M:1-367809	Deletion	12
ung11_198_1_Young	M	M	180869	180870	GA	G	195	6	102	87	3	3	A/-1	0.0308	2;2	53.2	1	41	0	60	12	0.0335	0	8	9	1	0.5	6	179	AAGAAAGATCTTCCTTCGAA	AAAAAAAACAATAAGAATTG	M:1-367809	Deletion	12
ung11_176_1_Mature	M	M	180869	180870	GA	G	126	9	56	61	4	5	A/-1	0.0714	2;2	47.8	1	41	0	60	18	0.075	0	8	9	1	0.6	9	120	AAGAAAGATCTTCCTTCGAA	AAAAAAAACAATAAGAATTG	M:1-367809	Deletion	12
ung_MTPA3G_1_Young	M	M	180869	180870	GA	G	204	8	96	100	5	3	A/-1	0.0392	2;2	43.2	1	41	1	60	16	0.041	0.0049	8	9	1	1.4	8	195	AAGAAAGATCTTCCTTCGAA	AAAAAAAACAATAAGAATTG	M:1-367809	Deletion	12
ung11_198_2_Young	M	M	180869	180870	GA	G	253	11	128	111	5	6	A/-1	0.0435	2;2	52.5	1	40.6	1	60	22	0.0458	0	8	9	1	0.5	11	240	AAGAAAGATCTTCCTTCGAA	AAAAAAAACAATAAGAATTG	M:1-367809	Deletion	12
ung11_163_1_Young	M	M	180869	180870	GA	G	238	8	111	119	3	5	A/-1	0.0336	2;2	56.8	1	40.5	1	60	16	0.0357	0	8	9	1	1	8	224	AAGAAAGATCTTCCTTCGAA	AAAAAAAACAATAAGAATTG	M:1-367809	Deletion	12
Col-0_MTPA3G_2_Young	M	M	180869	180870	GA	G	257	12	126	119	6	6	A/-1	0.0467	2;2	41.8	1	40.2	1	60	24	0.0496	0	8	9	1	0.2	12	242	AAGAAAGATCTTCCTTCGAA	AAAAAAAACAATAAGAATTG	M:1-367809	Deletion	12
Col_1_Young	M	M	180869	180870	GA	G	278	13	129	131	5	8	A/-1	0.0468	2;2	43.8	1	40.1	1	60	26	0.0492	0	8	9	1	0.5	13	264	AAGAAAGATCTTCCTTCGAA	AAAAAAAACAATAAGAATTG	M:1-367809	Deletion	12
ung11_176_1_Young	M	M	180869	180870	GA	G	168	11	78	78	4	7	A/-1	0.0655	2;2	49.2	1	38.9	1	60	22	0.0688	0.006	8	9	1	1.5	11	160	AAGAAAGATCTTCCTTCGAA	AAAAAAAACAATAAGAATTG	M:1-367809	Deletion	12
ung11_163_2_Young	M	M	180869	180870	GA	G	139	9	66	64	6	3	A/-1	0.0647	2;2	58.7	1	38.6	1	60	18	0.0682	0	8	9	1	0.7	9	132	AAGAAAGATCTTCCTTCGAA	AAAAAAAACAATAAGAATTG	M:1-367809	Deletion	12
ung10_163	M	M	180869	180870	GA	G	302	9	165	123	6	3	A/-1	0.0298	2;2	43.7	1	41	0	39.9	18	0.0321	0	8	9	1	1	9	280	AAGAAAGATCTTCCTTCGAA	AAAAAAAACAATAAGAATTG	M:1-367809	Deletion	12
Col_1_Mature	M	M	246070	246071	CT	C	198	12	100	85	7	5	T/-1	0.0606	2;2	49.1	1	41	0	60	24	0.0632	0	8	9	1	0.2	12	190	ACTTACATTCAAATTGAGTG	TTTTTTTTCTCCACTTGAGT	M:1-367809	Deletion	12
ung_MTPA3G_1_Young	M	M	246070	246071	CT	C	220	13	125	81	5	8	T/-1	0.0591	2;2	36.4	1	41	1	60	26	0.0613	0.0045	8	9	1	0.2	13	212	ACTTACATTCAAATTGAGTG	TTTTTTTTCTCCACTTGAGT	M:1-367809	Deletion	12
ung_MTPA3G_2_Young	M	M	246070	246071	CT	C	249	10	131	108	5	5	T/-1	0.0402	2;2	53.6	1	41	0	60	20	0.0424	0	8	9	1	0.4	10	236	ACTTACATTCAAATTGAGTG	TTTTTTTTCTCCACTTGAGT	M:1-367809	Deletion	12
ung11_176_1_Mature	M	M	246070	246071	CT	C	152	9	83	60	5	4	T/-1	0.0592	2;2	41.6	1	41	0	60	18	0.0612	0	8	9	1	0.4	9	147	ACTTACATTCAAATTGAGTG	TTTTTTTTCTCCACTTGAGT	M:1-367809	Deletion	12
ung11_176_2_Young	M	M	246070	246071	CT	C	258	16	140	100	7	9	T/-1	0.062	2;2	51.4	1	41	0	60	32	0.0648	0	8	9	1	0.6	16	247	ACTTACATTCAAATTGAGTG	TTTTTTTTCTCCACTTGAGT	M:1-367809	Deletion	12
ung11_198_2_Mature	M	M	246070	246071	CT	C	119	12	65	42	4	8	T/-1	0.1008	2;2	41.8	1	40.8	1	60	24	0.1043	0.0168	8	9	1	0.3	12	115	ACTTACATTCAAATTGAGTG	TTTTTTTTCTCCACTTGAGT	M:1-367809	Deletion	12
ung11_163_1_Young	M	M	246070	246071	CT	C	275	11	147	115	6	5	T/-1	0.04	2;2	47.7	1	40.6	1	60	22	0.0417	0	8	9	1	0.3	11	264	ACTTACATTCAAATTGAGTG	TTTTTTTTCTCCACTTGAGT	M:1-367809	Deletion	12
Col_1_Young	M	M	246070	246071	CT	C	311	21	171	118	9	12	T/-1	0.0675	2;2	40.8	1	40.6	1	60	42	0.0722	0	8	9	1	0.5	21	291	ACTTACATTCAAATTGAGTG	TTTTTTTTCTCCACTTGAGT	M:1-367809	Deletion	12
ung_MTPA3G_2_Mature	M	M	246070	246071	CT	C	156	13	71	72	7	6	T/-1	0.0833	2;2	39.8	1	40.1	1	60	26	0.0897	0.0064	8	9	1	0.8	13	145	ACTTACATTCAAATTGAGTG	TTTTTTTTCTCCACTTGAGT	M:1-367809	Deletion	12
ung11_198_2_Young	M	M	246070	246071	CT	C	266	10	149	106	4	6	T/-1	0.0376	2;2	46.1	1	39.2	1	60	20	0.0398	0	8	9	1	0.8	10	251	ACTTACATTCAAATTGAGTG	TTTTTTTTCTCCACTTGAGT	M:1-367809	Deletion	12
ung11_176_2_Mature	M	M	246070	246071	CT	C	147	8	75	63	4	4	T/-1	0.0544	2;2	47.4	1	38.8	1	60	16	0.0588	0.0068	8	9	1	0.5	8	136	ACTTACATTCAAATTGAGTG	TTTTTTTTCTCCACTTGAGT	M:1-367809	Deletion	12
ung11_198_1_Young	M	M	246070	246071	CT	C	177	6	101	69	3	3	T/-1	0.0339	2;2	50.8	1	37.2	1	60	5	0.0312	0	8	9	1	0.7	5	160	ACTTACATTCAAATTGAGTG	TTTTTTTTCTCCACTTGAGT	M:1-367809	Deletion	12
Col_2_Mature	M	M	249278	249279	TA	T	138	8	61	68	3	5	A/-1	0.058	2;2	42.2	1	41	0	60	16	0.0597	0	8	9	1	0.5	8	134	GTTCTAGCTCTGTTTTCCGA	AAAAAAAAGTAGGAAGAAAG	M:1-367809	Deletion	12
ung_MTPA3G_2_Young	M	M	249278	249279	TA	T	165	9	74	80	5	4	A/-1	0.0545	2;2	48.1	1	41	0	60	18	0.0566	0	8	9	1	0.8	9	159	GTTCTAGCTCTGTTTTCCGA	AAAAAAAAGTAGGAAGAAAG	M:1-367809	Deletion	12
ung11_163_1_Young	M	M	249278	249279	TA	T	200	12	93	95	5	7	A/-1	0.06	2;2	35.8	1	40.6	1	60	24	0.0619	0.005	8	9	1	0.7	12	194	GTTCTAGCTCTGTTTTCCGA	AAAAAAAAGTAGGAAGAAAG	M:1-367809	Deletion	12
Col_1_Young	M	M	249278	249279	TA	T	230	12	100	115	6	6	A/-1	0.0522	2;2	38.8	1	40.5	1	60	24	0.0548	0.0043	8	9	1	0.7	12	219	GTTCTAGCTCTGTTTTCCGA	AAAAAAAAGTAGGAAGAAAG	M:1-367809	Deletion	12
Col_2_Young	M	M	249278	249279	TA	T	132	6	63	63	3	3	A/-1	0.0455	2;2	43.5	1	40.3	1	60	12	0.0488	0	8	9	1	1.2	6	123	GTTCTAGCTCTGTTTTCCGA	AAAAAAAAGTAGGAAGAAAG	M:1-367809	Deletion	12
ung11_176_2_Young	M	M	249278	249279	TA	T	188	10	94	79	3	7	A/-1	0.0532	2;2	46.7	1	39.6	1	60	20	0.0552	0	8	9	1	0.1	10	181	GTTCTAGCTCTGTTTTCCGA	AAAAAAAAGTAGGAAGAAAG	M:1-367809	Deletion	12
Col-0_MTPA3G_2_Young	M	M	249278	249279	TA	T	215	14	105	92	6	8	A/-1	0.0651	2;2	45.4	1	39.5	1	60	28	0.07	0	8	9	1	0.6	14	200	GTTCTAGCTCTGTTTTCCGA	AAAAAAAAGTAGGAAGAAAG	M:1-367809	Deletion	12
Col-0_MTPA3G_1_Young	M	M	249278	249279	TA	T	214	19	99	96	12	7	A/-1	0.0888	2;2	33.9	1	39.5	1	60	38	0.095	0.014	8	9	1	0.7	19	200	GTTCTAGCTCTGTTTTCCGA	AAAAAAAAGTAGGAAGAAAG	M:1-367809	Deletion	12
ung11_163_2_Young	M	M	249278	249279	TA	T	149	11	72	65	5	6	A/-1	0.0738	2;2	48	1	39.4	1	60	22	0.0753	0	8	9	1	1.2	11	146	GTTCTAGCTCTGTTTTCCGA	AAAAAAAAGTAGGAAGAAAG	M:1-367809	Deletion	12
ung11_198_2_Young	M	M	249278	249279	TA	T	167	13	75	78	7	6	A/-1	0.0778	2;2	41.3	1	39.2	1	60	26	0.0818	0.006	8	9	1	0.5	13	159	GTTCTAGCTCTGTTTTCCGA	AAAAAAAAGTAGGAAGAAAG	M:1-367809	Deletion	12
ung_MTPA3G_1_Young	M	M	249278	249279	TA	T	160	9	65	82	5	4	A/-1	0.0563	2;2	41.6	1	38.7	1	60	8	0.053	0.0063	8	9	1	0.9	8	151	GTTCTAGCTCTGTTTTCCGA	AAAAAAAAGTAGGAAGAAAG	M:1-367809	Deletion	12
ung11_176_1_Young	M	M	249278	249279	TA	T	158	8	71	78	4	4	A/-1	0.0506	2;2	48.2	1	38.1	1	60	7	0.0473	0	8	9	1	0.5	7	148	GTTCTAGCTCTGTTTTCCGA	AAAAAAAAGTAGGAAGAAAG	M:1-367809	Deletion	12
ung11_163_1_Mature	M	M	161215	161216	AT	A	75	7	36	32	4	3	T/-1	0.0933	2;2	31.1	1	41	0	60	14	0.1	0	8	9	1	0.1	7	70	GATCTTGATTCACTATTTCC	TTTTTTTTACTTAGTCTTAT	M:1-367809	Deletion	11
ung11_198_1_Mature	M	M	161215	161216	AT	A	156	10	82	62	5	5	T/-1	0.0641	2;2	43.1	1	41	0	60	20	0.0667	0	8	9	1	0.4	10	150	GATCTTGATTCACTATTTCC	TTTTTTTTACTTAGTCTTAT	M:1-367809	Deletion	11
Col_2_Young	M	M	161215	161216	AT	A	167	13	86	66	8	5	T/-1	0.0778	2;2	28.5	1	41	0	60	26	0.0833	0	8	9	1	0.8	13	156	GATCTTGATTCACTATTTCC	TTTTTTTTACTTAGTCTTAT	M:1-367809	Deletion	11
Col-0_MTPA3G_2_Young	M	M	161215	161216	AT	A	244	7	130	103	4	3	T/-1	0.0287	2;2	23.6	1	40.7	1	60	14	0.0295	0.0041	8	9	1	0.6	7	237	GATCTTGATTCACTATTTCC	TTTTTTTTACTTAGTCTTAT	M:1-367809	Deletion	11
ung_MTPA3G_2_Young	M	M	161215	161216	AT	A	208	11	117	80	6	5	T/-1	0.0529	2;2	39	1	40.6	1	60	22	0.0553	0	8	9	1	0.4	11	199	GATCTTGATTCACTATTTCC	TTTTTTTTACTTAGTCTTAT	M:1-367809	Deletion	11
ung_MTPA3G_1_Young	M	M	161215	161216	AT	A	228	8	121	99	4	4	T/-1	0.0351	2;2	30.4	1	39.6	1	60	16	0.0372	0.0088	8	9	1	0	8	215	GATCTTGATTCACTATTTCC	TTTTTTTTACTTAGTCTTAT	M:1-367809	Deletion	11
ung11_176_2_Young	M	M	161215	161216	AT	A	273	18	138	111	8	10	T/-1	0.0659	2;2	32.9	1	39.5	1	60	17	0.0649	0	8	9	1	1.1	17	262	GATCTTGATTCACTATTTCC	TTTTTTTTACTTAGTCTTAT	M:1-367809	Deletion	11
Col_1_Young	M	M	161215	161216	AT	A	302	17	154	130	7	10	T/-1	0.0563	2;2	43.5	1	39.4	1	60	16	0.055	0	8	9	1	0.3	16	291	GATCTTGATTCACTATTTCC	TTTTTTTTACTTAGTCTTAT	M:1-367809	Deletion	11
ung11_198_2_Mature	M	M	161215	161216	AT	A	132	8	67	55	4	4	T/-1	0.0606	2;2	28.2	1	39.2	1	60	16	0.063	0	8	9	1	0.9	8	127	GATCTTGATTCACTATTTCC	TTTTTTTTACTTAGTCTTAT	M:1-367809	Deletion	11
ung11_163_1_Young	M	M	161215	161216	AT	A	275	10	132	132	7	3	T/-1	0.0364	2;2	32.9	1	37.9	1	60	20	0.0382	0.0036	8	9	1	2.3	10	262	GATCTTGATTCACTATTTCC	TTTTTTTTACTTAGTCTTAT	M:1-367809	Deletion	11
ung_MTPA3G_2_Mature	M	M	161215	161216	AT	A	153	7	79	66	4	3	T/-1	0.0458	2;2	35.3	1	35	1	60	6	0.0405	0	8	9	1	1.9	6	148	GATCTTGATTCACTATTTCC	TTTTTTTTACTTAGTCTTAT	M:1-367809	Deletion	11
ung11_176_2_Young	M	M	42198	42199	CT	C	165	15	87	61	7	8	T/-1	0.0909	2;2	41.9	1	41	1	60	30	0.102	0.0061	8	9	1	0.9	15	147	CCTGTCACCTTGATTAATGT	TTTTTTTTGGAACCTTTGTT	M:1-367809	Deletion	10
Col-0_MTPA3G_1_Young	M	M	42198	42199	CT	C	144	11	76	55	4	7	T/-1	0.0764	2;2	39	1	40.9	1	60	22	0.0797	0.0139	8	9	1	0.4	11	138	CCTGTCACCTTGATTAATGT	TTTTTTTTGGAACCTTTGTT	M:1-367809	Deletion	10
Col-0_MTPA3G_2_Young	M	M	42198	42199	CT	C	175	9	82	82	5	4	T/-1	0.0514	2;2	38	1	40.6	1	60	18	0.057	0.0057	8	9	1	0	9	158	CCTGTCACCTTGATTAATGT	TTTTTTTTGGAACCTTTGTT	M:1-367809	Deletion	10
ung11_198_1_Mature	M	M	42198	42199	CT	C	121	9	54	57	4	5	T/-1	0.0744	2;2	45.6	1	40.6	1	60	18	0.0818	0	8	9	1	0.6	9	110	CCTGTCACCTTGATTAATGT	TTTTTTTTGGAACCTTTGTT	M:1-367809	Deletion	10
Col_2_Mature	M	M	42198	42199	CT	C	104	9	58	35	4	5	T/-1	0.0865	2;2	36	1	40.3	1	60	18	0.0947	0.0288	8	9	1	0.1	9	95	CCTGTCACCTTGATTAATGT	TTTTTTTTGGAACCTTTGTT	M:1-367809	Deletion	10
Col_1_Young	M	M	42198	42199	CT	C	172	9	81	80	5	4	T/-1	0.0523	2;2	38.7	1	39.8	1	60	18	0.0566	0.0116	8	9	1	0.4	9	159	CCTGTCACCTTGATTAATGT	TTTTTTTTGGAACCTTTGTT	M:1-367809	Deletion	10
ung11_198_1_Young	M	M	42198	42199	CT	C	118	7	61	48	3	4	T/-1	0.0593	2;2	46	1	39.7	1	60	14	0.0673	0	8	9	1	0.4	7	104	CCTGTCACCTTGATTAATGT	TTTTTTTTGGAACCTTTGTT	M:1-367809	Deletion	10
ung_MTPA3G_2_Young	M	M	42198	42199	CT	C	121	9	59	52	4	5	T/-1	0.0744	2;2	46.1	1	39.6	1	60	18	0.0818	0	8	9	1	0.4	9	110	CCTGTCACCTTGATTAATGT	TTTTTTTTGGAACCTTTGTT	M:1-367809	Deletion	10
ung11_198_2_Young	M	M	42198	42199	CT	C	154	10	80	63	4	6	T/-1	0.0649	2;2	43.5	1	38.8	1	60	20	0.0719	0.0065	8	9	1	1	10	139	CCTGTCACCTTGATTAATGT	TTTTTTTTGGAACCTTTGTT	M:1-367809	Deletion	10
ung11_163_1_Young	M	M	42198	42199	CT	C	168	7	81	80	4	3	T/-1	0.0417	2;2	40.6	1	38.7	1	60	14	0.0476	0.006	8	9	1	0.7	7	147	CCTGTCACCTTGATTAATGT	TTTTTTTTGGAACCTTTGTT	M:1-367809	Deletion	10
ung11_163_1_Young	M	M	48910	48911	GT	G	255	14	113	124	8	6	T/-1	0.0549	2;2	45.9	1	41	0	60	28	0.0591	0	8	9	1	0.1	14	237	GGGTTCCTCCTTCCGTCCTA	TTTTTTTTAGTACAAGTAGC	M:1-367809	Deletion	10
Col-0_MTPA3G_2_Young	M	M	48910	48911	GT	G	188	11	83	94	7	4	T/-1	0.0585	2;2	34.2	1	41	0	60	22	0.0601	0	8	9	1	0.5	11	183	GGGTTCCTCCTTCCGTCCTA	TTTTTTTTAGTACAAGTAGC	M:1-367809	Deletion	10
ung11_198_2_Young	M	M	48910	48911	GT	G	197	11	83	102	4	7	T/-1	0.0558	2;2	43.6	1	40.6	1	60	22	0.0608	0.0051	8	9	1	0.5	11	181	GGGTTCCTCCTTCCGTCCTA	TTTTTTTTAGTACAAGTAGC	M:1-367809	Deletion	10
Col_1_Mature	M	M	48910	48911	GT	G	114	6	52	55	3	3	T/-1	0.0526	2;2	44.3	1	40.3	1	60	12	0.0566	0	8	9	1	0.3	6	106	GGGTTCCTCCTTCCGTCCTA	TTTTTTTTAGTACAAGTAGC	M:1-367809	Deletion	10
ung11_176_2_Young	M	M	48910	48911	GT	G	241	11	105	124	6	5	T/-1	0.0456	2;2	41.1	1	40.3	1	60	22	0.0485	0	8	9	1	0.6	11	227	GGGTTCCTCCTTCCGTCCTA	TTTTTTTTAGTACAAGTAGC	M:1-367809	Deletion	10
Col-0_MTPA3G_1_Young	M	M	48910	48911	GT	G	193	11	91	90	5	6	T/-1	0.057	2;2	43.8	1	40.3	1	60	22	0.0598	0	8	9	1	1.1	11	184	GGGTTCCTCCTTCCGTCCTA	TTTTTTTTAGTACAAGTAGC	M:1-367809	Deletion	10
ung_MTPA3G_2_Young	M	M	48910	48911	GT	G	189	9	82	97	4	5	T/-1	0.0476	2;2	47	1	40	1	60	18	0.0533	0	8	9	1	0.3	9	169	GGGTTCCTCCTTCCGTCCTA	TTTTTTTTAGTACAAGTAGC	M:1-367809	Deletion	10
Col_2_Young	M	M	48910	48911	GT	G	117	12	43	62	8	4	T/-1	0.1026	2;2	35.4	1	40	1	60	24	0.1121	0.0085	8	9	1	0.6	12	107	GGGTTCCTCCTTCCGTCCTA	TTTTTTTTAGTACAAGTAGC	M:1-367809	Deletion	10
ung11_176_1_Young	M	M	48910	48911	GT	G	170	13	79	76	5	8	T/-1	0.0765	2;2	35.4	1	39.9	1	60	26	0.0828	0.0059	8	9	1	0.2	13	157	GGGTTCCTCCTTCCGTCCTA	TTTTTTTTAGTACAAGTAGC	M:1-367809	Deletion	10
Col_2_Mature	M	M	48910	48911	GT	G	193	10	82	100	5	5	T/-1	0.0518	2;2	38.1	1	39.7	1	60	20	0.0549	0.0052	8	9	1	0.8	10	182	GGGTTCCTCCTTCCGTCCTA	TTTTTTTTAGTACAAGTAGC	M:1-367809	Deletion	10
ung_MTPA3G_1_Young	M	M	79012	79014	TCC	T	283	10	76	156	4	6	C/-2	0.0353	2;2	39.1	1	41	0	60	20	0.0426	0	10	12	1	0.6	10	235	TGAAAGGGAAAATCTTATTC	CCCCCCCCCCAAATCCACTT	M:1-367809	Deletion	10
ung11_176_1_Mature	M	M	79012	79014	TCC	T	253	12	69	131	3	9	C/-2	0.0474	2;2	45.2	1	40.3	1	60	24	0.0594	0	10	12	1	1	12	202	TGAAAGGGAAAATCTTATTC	CCCCCCCCCCAAATCCACTT	M:1-367809	Deletion	10
ung11_198_2_Young	M	M	79012	79014	TCC	T	330	10	92	186	3	7	C/-2	0.0303	2;2	52.1	1	40.1	1	60	20	0.0382	0	10	12	1	0.8	10	262	TGAAAGGGAAAATCTTATTC	CCCCCCCCCCAAATCCACTT	M:1-367809	Deletion	10
ung_MTPA3G_2_Mature	M	M	79012	79014	TCC	T	261	8	90	126	3	5	C/-2	0.0307	2;2	53.5	1	40	1	60	16	0.0379	0	10	12	1	1.9	8	211	TGAAAGGGAAAATCTTATTC	CCCCCCCCCCAAATCCACTT	M:1-367809	Deletion	10
ung11_163_1_Young	M	M	79012	79014	TCC	T	356	13	96	198	4	9	C/-2	0.0365	2;2	45.2	1	39.3	1	60	26	0.0433	0	10	12	1	1.2	13	300	TGAAAGGGAAAATCTTATTC	CCCCCCCCCCAAATCCACTT	M:1-367809	Deletion	10
Col_2_Young	M	M	79012	79014	TCC	T	213	9	65	108	3	6	C/-2	0.0423	2;2	45.3	1	38.3	1	60	18	0.0517	0.0047	10	12	1	0.8	9	174	TGAAAGGGAAAATCTTATTC	CCCCCCCCCCAAATCCACTT	M:1-367809	Deletion	10
ung11_176_1_Young	M	M	79012	79014	TCC	T	231	7	65	112	3	4	C/-2	0.0303	2;2	57.7	1	37.7	1	60	6	0.0326	0	10	12	1	1.6	6	184	TGAAAGGGAAAATCTTATTC	CCCCCCCCCCAAATCCACTT	M:1-367809	Deletion	10
ung11_198_2_Mature	M	M	79012	79014	TCC	T	196	8	59	101	3	5	C/-2	0.0408	2;2	47.5	1	34	1	60	3	0.0387	0	10	12	1	1.2	6	155	TGAAAGGGAAAATCTTATTC	CCCCCCCCCCAAATCCACTT	M:1-367809	Deletion	10
Col_1_Young	M	M	79012	79014	TCC	T	332	9	90	181	3	6	C/-2	0.0271	2;2	45	1	33.9	1	60	3.5	0.0257	0.003	10	12	1	1.8	7	272	TGAAAGGGAAAATCTTATTC	CCCCCCCCCCAAATCCACTT	M:1-367809	Deletion	10
ung11_198_1_Mature	M	M	79012	79014	TCC	T	181	7	55	97	3	4	C/-2	0.0387	2;2	35	1	33.7	1	60	6	0.0408	0.0055	10	12	1	1.1	6	147	TGAAAGGGAAAATCTTATTC	CCCCCCCCCCAAATCCACTT	M:1-367809	Deletion	10
Col-0_MTPA3G_1_Mature	M	M	81402	81403	CA	C	110	6	58	46	3	3	A/-1	0.0545	2;2	53.8	1	41	0	60	12	0.0556	0	7	8	1	0	6	108	CCCTCTCAGGCTAATGAAAG	AAAAAAAGCAGAAGGCCCTT	M:1-367809	Deletion	10
Col-0_MTPA3G_1_Young	M	M	81402	81403	CA	C	374	7	193	172	3	4	A/-1	0.0187	2;2	39.4	1	41	0	60	14	0.0194	0	7	8	1	0	7	361	CCCTCTCAGGCTAATGAAAG	AAAAAAAGCAGAAGGCCCTT	M:1-367809	Deletion	10
ung11_198_1_Young	M	M	81402	81403	CA	C	295	6	152	135	3	3	A/-1	0.0203	2;2	28.3	1	41	0	60	12	0.0205	0	7	8	1	0	6	293	CCCTCTCAGGCTAATGAAAG	AAAAAAAGCAGAAGGCCCTT	M:1-367809	Deletion	10
ung_MTPA3G_1_Young	M	M	81402	81403	CA	C	375	12	191	169	6	6	A/-1	0.032	2;2	43	1	41	0	60	24	0.0329	0	7	8	1	0.2	12	365	CCCTCTCAGGCTAATGAAAG	AAAAAAAGCAGAAGGCCCTT	M:1-367809	Deletion	10
ung11_198_1_Mature	M	M	81402	81403	CA	C	287	12	144	131	8	4	A/-1	0.0418	2;2	38.8	1	41	0	60	24	0.0423	0	7	8	1	0.2	12	284	CCCTCTCAGGCTAATGAAAG	AAAAAAAGCAGAAGGCCCTT	M:1-367809	Deletion	10
ung11_198_2_Young	M	M	81402	81403	CA	C	398	11	205	182	5	6	A/-1	0.0276	2;2	45	1	41	0	60	22	0.0281	0	7	8	1	0.3	11	392	CCCTCTCAGGCTAATGAAAG	AAAAAAAGCAGAAGGCCCTT	M:1-367809	Deletion	10
ung11_176_1_Young	M	M	81402	81403	CA	C	295	9	145	136	4	5	A/-1	0.0305	2;2	35.9	1	41	0	60	18	0.031	0	7	8	1	0.4	9	290	CCCTCTCAGGCTAATGAAAG	AAAAAAAGCAGAAGGCCCTT	M:1-367809	Deletion	10
Col-0_MTPA3G_2_Young	M	M	81402	81403	CA	C	377	10	180	184	6	4	A/-1	0.0265	2;2	49.2	1	40.6	1	60	20	0.0272	0	7	8	1	0.8	10	367	CCCTCTCAGGCTAATGAAAG	AAAAAAAGCAGAAGGCCCTT	M:1-367809	Deletion	10
ung11_163_1_Young	M	M	81402	81403	CA	C	383	7	197	177	3	4	A/-1	0.0183	2;2	37.7	1	40.4	1	60	14	0.0189	0	7	8	1	0.4	7	371	CCCTCTCAGGCTAATGAAAG	AAAAAAAGCAGAAGGCCCTT	M:1-367809	Deletion	10
Col_1_Young	M	M	81402	81403	CA	C	382	11	195	174	5	6	A/-1	0.0288	2;2	39	1	39.8	1	60	22	0.0296	0.0026	7	8	1	0.5	11	372	CCCTCTCAGGCTAATGAAAG	AAAAAAAGCAGAAGGCCCTT	M:1-367809	Deletion	10
ung11_163_1_Young	M	M	180898	180899	TA	T	228	7	96	125	4	3	A/-1	0.0307	2;2	50.1	1	41	0	60	14	0.032	0	8	9	1	1	7	219	ACAATAAGAATTGTTACCAT	AAAAAAAAGCACTCTTTCTA	M:1-367809	Deletion	10
Col-0_MTPA3G_2_Young	M	M	180898	180899	TA	T	248	11	107	127	4	7	A/-1	0.0444	2;2	28.9	1	40.2	1	60	22	0.047	0	8	9	1	0.7	11	234	ACAATAAGAATTGTTACCAT	AAAAAAAAGCACTCTTTCTA	M:1-367809	Deletion	10
Col-0_MTPA3G_1_Young	M	M	180898	180899	TA	T	207	11	89	104	6	5	A/-1	0.0531	2;2	38.9	1	40.2	1	60	22	0.0564	0	8	9	1	1.1	11	195	ACAATAAGAATTGTTACCAT	AAAAAAAAGCACTCTTTCTA	M:1-367809	Deletion	10
ung11_198_2_Young	M	M	180898	180899	TA	T	235	14	101	118	8	6	A/-1	0.0596	2;2	42.4	1	40	1	60	28	0.0611	0.0043	8	9	1	1.4	14	229	ACAATAAGAATTGTTACCAT	AAAAAAAAGCACTCTTTCTA	M:1-367809	Deletion	10
Col_2_Mature	M	M	180898	180899	TA	T	181	9	77	95	4	5	A/-1	0.0497	2;2	46.3	1	39	1	60	18	0.0533	0	8	9	1	1	9	169	ACAATAAGAATTGTTACCAT	AAAAAAAAGCACTCTTTCTA	M:1-367809	Deletion	10
ung_MTPA3G_1_Young	M	M	180898	180899	TA	T	179	8	70	100	3	5	A/-1	0.0447	2;2	48.9	1	38.8	1	60	7	0.0417	0.0056	8	9	1	2.2	7	168	ACAATAAGAATTGTTACCAT	AAAAAAAAGCACTCTTTCTA	M:1-367809	Deletion	10
ung11_176_2_Young	M	M	180898	180899	TA	T	242	11	102	126	5	6	A/-1	0.0455	2;2	46.5	1	37.6	1	60	10	0.0457	0	8	9	1	1.5	10	219	ACAATAAGAATTGTTACCAT	AAAAAAAAGCACTCTTTCTA	M:1-367809	Deletion	10
ung_MTPA3G_2_Young	M	M	180898	180899	TA	T	166	8	66	90	3	5	A/-1	0.0482	2;2	35.1	1	37.5	1	60	7	0.0455	0	8	9	1	1.5	7	154	ACAATAAGAATTGTTACCAT	AAAAAAAAGCACTCTTTCTA	M:1-367809	Deletion	10
ung10_115	M	M	180898	180899	TA	T	85	8	32	44	4	4	A/-1	0.0941	2;2	34.6	1	40.5	1	37	16	0.1013	0.0118	8	9	1	1	8	79	ACAATAAGAATTGTTACCAT	AAAAAAAAGCACTCTTTCTA	M:1-367809	Deletion	10
ung10_201	M	M	180898	180899	TA	T	88	11	33	42	6	5	A/-1	0.125	2;2	27.8	1	40.6	1	34.6	22	0.1341	0.0227	8	9	1	1.2	11	82	ACAATAAGAATTGTTACCAT	AAAAAAAAGCACTCTTTCTA	M:1-367809	Deletion	10
ung11_163_2_Mature	M	M	182895	182896	CT	C	81	8	32	41	4	4	T/-1	0.0988	2;2	44.1	1	41	0	58.4	16	0.0988	0	7	8	1	0.1	8	81	GACAACTCTTGTTCACCCAC	TTTTTTTGCGTTCTAGGGCC	M:1-367809	Deletion	10
Col_1_Young	M	M	182895	182896	CT	C	269	7	101	159	3	4	T/-1	0.026	2;2	48.6	1	41	0	56.3	14	0.0264	0	7	8	1	0.3	7	265	GACAACTCTTGTTCACCCAC	TTTTTTTGCGTTCTAGGGCC	M:1-367809	Deletion	10
Col-0_MTPA3G_2_Young	M	M	182895	182896	CT	C	282	9	105	166	3	6	T/-1	0.0319	2;2	37.6	1	41	0	55.7	18	0.033	0	7	8	1	0.3	9	273	GACAACTCTTGTTCACCCAC	TTTTTTTGCGTTCTAGGGCC	M:1-367809	Deletion	10
Col_1_Mature	M	M	182895	182896	CT	C	155	8	62	85	4	4	T/-1	0.0516	2;2	38.5	1	41	0	55.4	16	0.0523	0	7	8	1	0	8	153	GACAACTCTTGTTCACCCAC	TTTTTTTGCGTTCTAGGGCC	M:1-367809	Deletion	10
ung11_163_2_Young	M	M	182895	182896	CT	C	158	11	64	83	5	6	T/-1	0.0696	2;2	39.2	1	41	0	55.3	22	0.0701	0	7	8	1	0.5	11	157	GACAACTCTTGTTCACCCAC	TTTTTTTGCGTTCTAGGGCC	M:1-367809	Deletion	10
Col-0_MTPA3G_1_Young	M	M	182895	182896	CT	C	254	12	91	151	5	7	T/-1	0.0472	2;2	41	1	39.1	1	55.3	11	0.0444	0	7	8	1	0.2	11	248	GACAACTCTTGTTCACCCAC	TTTTTTTGCGTTCTAGGGCC	M:1-367809	Deletion	10
ung11_176_1_Young	M	M	182895	182896	CT	C	202	11	70	120	3	8	T/-1	0.0545	2;2	37.8	1	38	1	53.1	10	0.0515	0	7	8	1	0.2	10	194	GACAACTCTTGTTCACCCAC	TTTTTTTGCGTTCTAGGGCC	M:1-367809	Deletion	10
Col_2_Mature	M	M	182895	182896	CT	C	200	13	70	116	6	7	T/-1	0.065	2;2	41.2	1	41	0	52.6	26	0.066	0	7	8	1	0.2	13	197	GACAACTCTTGTTCACCCAC	TTTTTTTGCGTTCTAGGGCC	M:1-367809	Deletion	10
ung_MTPA3G_2_Mature	M	M	182895	182896	CT	C	214	7	98	109	3	4	T/-1	0.0327	2;2	32.4	1	41	0	51	14	0.0337	0	7	8	1	0.1	7	208	GACAACTCTTGTTCACCCAC	TTTTTTTGCGTTCTAGGGCC	M:1-367809	Deletion	10
ung11_198_1_Young	M	M	182895	182896	CT	C	243	7	91	145	4	3	T/-1	0.0288	2;2	43.4	1	41	0	50.6	14	0.0295	0	7	8	1	0.6	7	237	GACAACTCTTGTTCACCCAC	TTTTTTTGCGTTCTAGGGCC	M:1-367809	Deletion	10
Col-0_MTPA3G_2_Young	M	M	322217	322218	GA	G	128	17	56	55	10	7	A/-1	0.1328	2;2	42.3	1	40.8	1	60	34	0.1429	0	8	9	1	0.9	17	119	GCCTAAAGGAAGGAAAATAA	AAAAAAAAGAGGACGAAGCA	M:1-367809	Deletion	10
ung_MTPA3G_2_Mature	M	M	322217	322218	GA	G	158	12	73	71	5	7	A/-1	0.0759	2;2	35	1	40.3	1	60	24	0.0822	0.0127	8	9	1	0.8	12	146	GCCTAAAGGAAGGAAAATAA	AAAAAAAAGAGGACGAAGCA	M:1-367809	Deletion	10
Col-0_MTPA3G_1_Young	M	M	322217	322218	GA	G	130	7	57	63	4	3	A/-1	0.0538	2;2	49.7	1	39.9	1	60	14	0.0579	0	8	9	1	1.4	7	121	GCCTAAAGGAAGGAAAATAA	AAAAAAAAGAGGACGAAGCA	M:1-367809	Deletion	10
ung11_163_1_Young	M	M	322217	322218	GA	G	167	12	72	83	7	5	A/-1	0.0719	2;2	34.8	1	39.4	1	60	24	0.0759	0.012	8	9	1	1.1	12	158	GCCTAAAGGAAGGAAAATAA	AAAAAAAAGAGGACGAAGCA	M:1-367809	Deletion	10
ung11_176_1_Mature	M	M	322217	322218	GA	G	76	7	32	36	4	3	A/-1	0.0921	2;2	38.7	1	36.9	1	60	6	0.0857	0	8	9	1	1.4	6	70	GCCTAAAGGAAGGAAAATAA	AAAAAAAAGAGGACGAAGCA	M:1-367809	Deletion	10
Col_1_Young	M	M	322217	322218	GA	G	168	9	78	79	5	4	A/-1	0.0536	2;2	44.2	1	36.4	1	60	3.5	0.0455	0.006	8	9	1	1.2	7	154	GCCTAAAGGAAGGAAAATAA	AAAAAAAAGAGGACGAAGCA	M:1-367809	Deletion	10
ung11_176_2_Mature	M	M	322217	322218	GA	G	148	10	60	76	4	6	A/-1	0.0676	2;2	36	1	34.8	1	60	4	0.0584	0.0135	8	9	1	1.8	8	137	GCCTAAAGGAAGGAAAATAA	AAAAAAAAGAGGACGAAGCA	M:1-367809	Deletion	10
Col-0	M	M	322217	322218	GA	G	224	14	101	109	7	7	A/-1	0.0625	2;2	37.9	1	38	1	38.6	28	0.0657	0.0089	8	9	1	0.8	14	213	GCCTAAAGGAAGGAAAATAA	AAAAAAAAGAGGACGAAGCA	M:1-367809	Deletion	10
Col-0_MTPA3G	M	M	322217	322218	GA	G	121	12	51	57	7	5	A/-1	0.0992	2;2	38.7	1	40.2	1	34.2	24	0.1071	0.0083	8	9	1	0.8	12	112	GCCTAAAGGAAGGAAAATAA	AAAAAAAAGAGGACGAAGCA	M:1-367809	Deletion	10
ung10_163	M	M	322217	322218	GA	G	219	11	95	111	6	5	A/-1	0.0502	2;2	48.5	1	38.5	1	34	22	0.0567	0.0091	8	9	1	1.8	11	194	GCCTAAAGGAAGGAAAATAA	AAAAAAAAGAGGACGAAGCA	M:1-367809	Deletion	10
Col_1_Young	M	M	69694	69695	GA	G	267	11	137	117	6	5	A/-1	0.0412	2;2	42.9	1	41	0	60	22	0.0426	0	8	9	1	0.2	11	258	CAAGGAGGAATACCGCTTTA	AAAAAAAAGTCTACCTTATG	M:1-367809	Deletion	9
ung11_198_1_Young	M	M	69694	69695	GA	G	162	7	87	67	4	3	A/-1	0.0432	2;2	41.9	1	41	0	60	14	0.0449	0	8	9	1	0.4	7	156	CAAGGAGGAATACCGCTTTA	AAAAAAAAGTCTACCTTATG	M:1-367809	Deletion	9
ung11_176_2_Mature	M	M	69694	69695	GA	G	178	12	85	80	5	7	A/-1	0.0674	2;2	37.8	1	41	0	60	24	0.0702	0	8	9	1	0.6	12	171	CAAGGAGGAATACCGCTTTA	AAAAAAAAGTCTACCTTATG	M:1-367809	Deletion	9
ung11_163_1_Young	M	M	69694	69695	GA	G	218	8	110	99	5	3	A/-1	0.0367	2;2	44.1	1	41	0	60	16	0.0379	0	8	9	1	0.8	8	211	CAAGGAGGAATACCGCTTTA	AAAAAAAAGTCTACCTTATG	M:1-367809	Deletion	9
ung11_198_2_Young	M	M	69694	69695	GA	G	180	9	94	76	4	5	A/-1	0.05	2;2	49.4	1	40.6	1	60	18	0.0506	0	8	9	1	0.8	9	178	CAAGGAGGAATACCGCTTTA	AAAAAAAAGTCTACCTTATG	M:1-367809	Deletion	9
Col-0_MTPA3G_1_Young	M	M	69694	69695	GA	G	194	9	93	92	3	6	A/-1	0.0464	2;2	45.4	1	40	1	60	18	0.0471	0	8	9	1	0.8	9	191	CAAGGAGGAATACCGCTTTA	AAAAAAAAGTCTACCTTATG	M:1-367809	Deletion	9
ung_MTPA3G_1_Young	M	M	69694	69695	GA	G	180	12	87	81	7	5	A/-1	0.0667	2;2	47.1	1	39.9	1	60	24	0.0678	0	8	9	1	0.8	12	177	CAAGGAGGAATACCGCTTTA	AAAAAAAAGTCTACCTTATG	M:1-367809	Deletion	9
ung11_176_1_Mature	M	M	69694	69695	GA	G	143	8	72	59	4	4	A/-1	0.0559	2;2	40.5	1	39.2	1	60	16	0.058	0	8	9	1	0.8	8	138	CAAGGAGGAATACCGCTTTA	AAAAAAAAGTCTACCTTATG	M:1-367809	Deletion	9
ung11_176_2_Young	M	M	69694	69695	GA	G	241	10	128	102	6	4	A/-1	0.0415	2;2	54.2	1	39.1	1	60	9	0.0385	0	8	9	1	1.6	9	234	CAAGGAGGAATACCGCTTTA	AAAAAAAAGTCTACCTTATG	M:1-367809	Deletion	9
Col_1_Mature	M	M	79186	79187	CT	C	240	6	141	91	3	3	T/-1	0.025	2;2	50.3	1	41	1	60	12	0.0258	0.0042	7	8	1	0	6	233	CCTACGTCCAGGAAATGCTA	TTTTTTTAGCGTGGGAGGGT	M:1-367809	Deletion	9
ung11_163_2_Young	M	M	79186	79187	CT	C	259	9	157	89	6	3	T/-1	0.0347	2;2	41.7	1	41	0	60	18	0.0356	0	7	8	1	0.2	9	253	CCTACGTCCAGGAAATGCTA	TTTTTTTAGCGTGGGAGGGT	M:1-367809	Deletion	9
Col_1_Young	M	M	79186	79187	CT	C	439	9	271	157	6	3	T/-1	0.0205	2;2	46.3	1	41	0	60	18	0.021	0	7	8	1	0.3	9	428	CCTACGTCCAGGAAATGCTA	TTTTTTTAGCGTGGGAGGGT	M:1-367809	Deletion	9
ung_MTPA3G_1_Young	M	M	79186	79187	CT	C	331	10	205	111	6	4	T/-1	0.0302	2;2	30.1	1	41	0	60	20	0.0314	0	7	8	1	0.5	10	318	CCTACGTCCAGGAAATGCTA	TTTTTTTAGCGTGGGAGGGT	M:1-367809	Deletion	9
Col-0_MTPA3G_1_Young	M	M	79186	79187	CT	C	379	8	225	143	5	3	T/-1	0.0211	2;2	51.2	1	41	0	60	16	0.0217	0	7	8	1	0.8	8	368	CCTACGTCCAGGAAATGCTA	TTTTTTTAGCGTGGGAGGGT	M:1-367809	Deletion	9
ung_MTPA3G_2_Young	M	M	79186	79187	CT	C	326	14	203	109	8	6	T/-1	0.0429	2;2	44.8	1	40.7	1	60	28	0.0437	0.0061	7	8	1	0.4	14	320	CCTACGTCCAGGAAATGCTA	TTTTTTTAGCGTGGGAGGGT	M:1-367809	Deletion	9
ung11_198_2_Mature	M	M	79186	79187	CT	C	241	6	146	88	3	3	T/-1	0.0249	2;2	38.3	1	40.3	1	60	12	0.026	0	7	8	1	0.2	6	231	CCTACGTCCAGGAAATGCTA	TTTTTTTAGCGTGGGAGGGT	M:1-367809	Deletion	9
ung11_198_1_Young	M	M	79186	79187	CT	C	323	7	202	114	4	3	T/-1	0.0217	2;2	49.1	1	39.7	1	60	14	0.0224	0.0031	7	8	1	0	7	312	CCTACGTCCAGGAAATGCTA	TTTTTTTAGCGTGGGAGGGT	M:1-367809	Deletion	9
ung11_176_2_Young	M	M	79186	79187	CT	C	411	11	241	156	7	4	T/-1	0.0268	2;2	48.6	1	38	1	60	10	0.0249	0	7	8	1	0.7	10	401	CCTACGTCCAGGAAATGCTA	TTTTTTTAGCGTGGGAGGGT	M:1-367809	Deletion	9
ung11_176_1_Mature	M	M	356776	356777	AT	A	151	8	80	63	5	3	T/-1	0.053	2;2	46.2	1	41	0	60	16	0.0548	0	7	8	1	0.4	8	146	CTGAGCTTATTCAATACCTT	TTTTTTTGCCTATGATAAAT	M:1-367809	Deletion	9
Col-0_MTPA3G	M	M	356776	356777	AT	A	184	8	103	73	3	5	T/-1	0.0435	2;2	29.5	1	41	0	60	16	0.0444	0	7	8	1	0.4	8	180	CTGAGCTTATTCAATACCTT	TTTTTTTGCCTATGATAAAT	M:1-367809	Deletion	9
ung11_198_1_Mature	M	M	356776	356777	AT	A	151	7	79	65	4	3	T/-1	0.0464	2;2	29.1	1	41	0	60	14	0.0479	0	7	8	1	0.4	7	146	CTGAGCTTATTCAATACCTT	TTTTTTTGCCTATGATAAAT	M:1-367809	Deletion	9
ung11_163_1_Young	M	M	356776	356777	AT	A	231	10	129	92	6	4	T/-1	0.0433	2;2	29.9	1	41	0	60	20	0.0444	0	7	8	1	0.8	10	225	CTGAGCTTATTCAATACCTT	TTTTTTTGCCTATGATAAAT	M:1-367809	Deletion	9
Col_1_Young	M	M	356776	356777	AT	A	221	7	117	95	4	3	T/-1	0.0317	2;2	37.7	1	41	0	60	14	0.0321	0	7	8	1	1.4	7	218	CTGAGCTTATTCAATACCTT	TTTTTTTGCCTATGATAAAT	M:1-367809	Deletion	9
ung_MTPA3G_1_Young	M	M	356776	356777	AT	A	205	8	128	69	3	5	T/-1	0.039	2;2	39.5	1	40.5	1	60	16	0.0404	0	7	8	1	0.4	8	198	CTGAGCTTATTCAATACCTT	TTTTTTTGCCTATGATAAAT	M:1-367809	Deletion	9
Col-0	M	M	356776	356777	AT	A	214	10	127	77	6	4	T/-1	0.0467	2;2	37	1	40.4	1	60	20	0.0474	0.0047	7	8	1	0.4	10	211	CTGAGCTTATTCAATACCTT	TTTTTTTGCCTATGATAAAT	M:1-367809	Deletion	9
ung10_163	M	M	356776	356777	AT	A	387	14	217	155	7	7	T/-1	0.0362	2;2	36	1	39.7	1	60	28	0.0371	0.0026	7	8	1	0.7	14	377	CTGAGCTTATTCAATACCTT	TTTTTTTGCCTATGATAAAT	M:1-367809	Deletion	9
ung11_198_2_Young	M	M	356776	356777	AT	A	196	10	108	77	6	4	T/-1	0.051	2;2	30.9	1	39	1	60	20	0.0543	0.0051	7	8	1	0.2	10	184	CTGAGCTTATTCAATACCTT	TTTTTTTGCCTATGATAAAT	M:1-367809	Deletion	9
Col-0_MTPA3G	M	M	19091	19092	CT	C	242	6	120	113	3	3	T/-1	0.0248	2;2	42.2	1	41	0	60	12	0.0268	0	7	8	1	0	6	224	ATTTCGATCACCTAGCAGGC	TTTTTTTATTTGGTAGGTAA	M:1-367809	Deletion	8
Col_1_Young	M	M	19091	19092	CT	C	306	9	147	149	5	4	T/-1	0.0294	2;2	36.8	1	40.6	1	60	18	0.0309	0	7	8	1	1.1	9	291	ATTTCGATCACCTAGCAGGC	TTTTTTTATTTGGTAGGTAA	M:1-367809	Deletion	8
Col-0_MTPA3G_2_Young	M	M	19091	19092	CT	C	283	7	142	134	3	4	T/-1	0.0247	2;2	33.9	1	40.3	1	60	14	0.0264	0.0035	7	8	1	0.4	7	265	ATTTCGATCACCTAGCAGGC	TTTTTTTATTTGGTAGGTAA	M:1-367809	Deletion	8
ung11_176_2_Young	M	M	19091	19092	CT	C	290	11	134	141	5	6	T/-1	0.0379	2;2	35.5	1	39.8	1	60	22	0.0394	0	7	8	1	0.5	11	279	ATTTCGATCACCTAGCAGGC	TTTTTTTATTTGGTAGGTAA	M:1-367809	Deletion	8
Col_1_Mature	M	M	19091	19092	CT	C	193	6	91	95	3	3	T/-1	0.0311	2;2	37	1	39.5	1	60	12	0.0324	0.0052	7	8	1	0.2	6	185	ATTTCGATCACCTAGCAGGC	TTTTTTTATTTGGTAGGTAA	M:1-367809	Deletion	8
ung10_163	M	M	19091	19092	CT	C	493	7	244	238	3	4	T/-1	0.0142	2;2	38.7	1	38.6	1	60	14	0.0155	0	7	8	1	1.1	7	452	ATTTCGATCACCTAGCAGGC	TTTTTTTATTTGGTAGGTAA	M:1-367809	Deletion	8
ung11_198_1_Young	M	M	19091	19092	CT	C	187	6	85	95	3	3	T/-1	0.0321	2;2	46.7	1	37.8	1	60	5	0.0281	0	7	8	1	2.3	5	178	ATTTCGATCACCTAGCAGGC	TTTTTTTATTTGGTAGGTAA	M:1-367809	Deletion	8
ung10_176	M	M	19091	19092	CT	C	291	6	142	142	3	3	T/-1	0.0206	2;2	41.3	1	35.8	1	60	5	0.0189	0	7	8	1	1.2	5	265	ATTTCGATCACCTAGCAGGC	TTTTTTTATTTGGTAGGTAA	M:1-367809	Deletion	8
ung_MTPA3G_2_Young	M	M	30392	30393	TA	T	175	9	70	96	3	6	A/-1	0.0514	2;2	37.6	1	41	0	60	18	0.0526	0	8	9	1	0.2	9	171	TTTACAGAAAATATAAGCAT	AAAAAAAATTAAAAAGCAGT	M:1-367809	Deletion	8
Col_2_Young	M	M	30392	30393	TA	T	136	8	56	72	4	4	A/-1	0.0588	2;2	31.9	1	41	0	60	16	0.0597	0	8	9	1	0.5	8	134	TTTACAGAAAATATAAGCAT	AAAAAAAATTAAAAAGCAGT	M:1-367809	Deletion	8
ung10_176	M	M	30392	30393	TA	T	222	10	91	121	5	5	A/-1	0.045	2;2	46.4	1	41	0	60	20	0.0474	0	8	9	1	0.9	10	211	TTTACAGAAAATATAAGCAT	AAAAAAAATTAAAAAGCAGT	M:1-367809	Deletion	8
ung_MTPA3G_2_Mature	M	M	30392	30393	TA	T	163	6	81	76	3	3	A/-1	0.0368	2;2	35.8	1	40.3	1	60	12	0.038	0.0061	8	9	1	0.2	6	158	TTTACAGAAAATATAAGCAT	AAAAAAAATTAAAAAGCAGT	M:1-367809	Deletion	8
Col-0	M	M	30392	30393	TA	T	234	14	103	117	5	9	A/-1	0.0598	2;2	41.2	1	39.6	1	60	13	0.0565	0.0043	8	9	1	0.4	13	230	TTTACAGAAAATATAAGCAT	AAAAAAAATTAAAAAGCAGT	M:1-367809	Deletion	8
ung11_176_2_Young	M	M	30392	30393	TA	T	189	10	85	94	4	6	A/-1	0.0529	2;2	28.6	1	38.7	1	60	9	0.0481	0	8	9	1	1.3	9	187	TTTACAGAAAATATAAGCAT	AAAAAAAATTAAAAAGCAGT	M:1-367809	Deletion	8
ung10_163	M	M	30392	30393	TA	T	426	12	173	239	5	7	A/-1	0.0282	2;2	33.4	1	38.3	1	60	11	0.027	0	8	9	1	1.4	11	407	TTTACAGAAAATATAAGCAT	AAAAAAAATTAAAAAGCAGT	M:1-367809	Deletion	8
Col-0_MTPA3G_1_Young	M	M	30392	30393	TA	T	190	10	80	99	4	6	A/-1	0.0526	2;2	35.7	1	38.2	1	60	9	0.0503	0.0105	8	9	1	0.5	9	179	TTTACAGAAAATATAAGCAT	AAAAAAAATTAAAAAGCAGT	M:1-367809	Deletion	8
Col_2_Young	M	M	96467	96468	AT	A	165	8	82	73	4	4	T/-1	0.0485	2;2	36.9	1	41	0	60	16	0.051	0	8	9	1	0.8	8	157	TCGTTATATCTGCTCTCTCA	TTTTTTTTAGAGAGAGCAGA	M:1-367809	Deletion	8
Col_1_Young	M	M	96467	96468	AT	A	247	10	129	100	4	6	T/-1	0.0405	2;2	33.1	1	41	0	60	20	0.042	0	8	9	1	0.9	10	238	TCGTTATATCTGCTCTCTCA	TTTTTTTTAGAGAGAGCAGA	M:1-367809	Deletion	8
ung_MTPA3G_2_Mature	M	M	96467	96468	AT	A	194	6	96	88	3	3	T/-1	0.0309	2;2	26.5	1	40.5	1	60	12	0.0316	0.0052	8	9	1	0	6	190	TCGTTATATCTGCTCTCTCA	TTTTTTTTAGAGAGAGCAGA	M:1-367809	Deletion	8
ung_MTPA3G_1_Mature	M	M	96467	96468	AT	A	140	11	70	57	5	6	T/-1	0.0786	2;2	31.7	1	40.2	1	60	22	0.0809	0	8	9	1	0.2	11	136	TCGTTATATCTGCTCTCTCA	TTTTTTTTAGAGAGAGCAGA	M:1-367809	Deletion	8
Col-0_MTPA3G_2_Young	M	M	96467	96468	AT	A	288	12	141	131	7	5	T/-1	0.0417	2;2	36.3	1	40.2	1	60	24	0.0426	0.0035	8	9	1	0.3	12	282	TCGTTATATCTGCTCTCTCA	TTTTTTTTAGAGAGAGCAGA	M:1-367809	Deletion	8
ung11_176_2_Young	M	M	96467	96468	AT	A	307	11	157	132	5	6	T/-1	0.0358	2;2	46.7	1	40.2	1	60	22	0.0367	0	8	9	1	0.5	11	300	TCGTTATATCTGCTCTCTCA	TTTTTTTTAGAGAGAGCAGA	M:1-367809	Deletion	8
ung_MTPA3G_1_Young	M	M	96467	96468	AT	A	244	8	120	107	4	4	T/-1	0.0328	2;2	51.1	1	40.1	1	60	16	0.0342	0.0041	8	9	1	0.4	8	234	TCGTTATATCTGCTCTCTCA	TTTTTTTTAGAGAGAGCAGA	M:1-367809	Deletion	8
ung11_176_2_Mature	M	M	96467	96468	AT	A	172	8	84	74	3	5	T/-1	0.0465	2;2	44.9	1	39.4	1	60	16	0.0479	0	8	9	1	0.1	8	167	TCGTTATATCTGCTCTCTCA	TTTTTTTTAGAGAGAGCAGA	M:1-367809	Deletion	8
Col_1_Young	M	M	218931	218932	AG	A	293	9	145	139	6	3	G/-1	0.0307	2;2	44.9	1	40.4	1	60	18	0.0319	0.0034	8	9	1	0.4	9	282	TAGTTACTTTGCCAGGTTCT	GGGGGGGGCTACTCTTATTT	M:1-367809	Deletion	8
ung11_163_1_Young	M	M	218931	218932	AG	A	298	14	148	133	8	6	G/-1	0.047	2;2	50.4	1	40.4	1	60	28	0.0484	0	8	9	1	1.2	14	289	TAGTTACTTTGCCAGGTTCT	GGGGGGGGCTACTCTTATTT	M:1-367809	Deletion	8
ung11_176_2_Young	M	M	218931	218932	AG	A	254	11	119	123	5	6	G/-1	0.0433	2;2	49.2	1	40.2	1	60	22	0.0438	0	8	9	1	0.5	11	251	TAGTTACTTTGCCAGGTTCT	GGGGGGGGCTACTCTTATTT	M:1-367809	Deletion	8
ung11_176_1_Young	M	M	218931	218932	AG	A	185	7	95	82	4	3	G/-1	0.0378	2;2	30.6	1	39.3	1	60	14	0.0389	0.0108	8	9	1	0.4	7	180	TAGTTACTTTGCCAGGTTCT	GGGGGGGGCTACTCTTATTT	M:1-367809	Deletion	8
Col_2_Young	M	M	218931	218932	AG	A	184	7	90	87	3	4	G/-1	0.038	2;2	42.4	1	38.3	1	60	6	0.0335	0	8	9	1	0.7	6	179	TAGTTACTTTGCCAGGTTCT	GGGGGGGGCTACTCTTATTT	M:1-367809	Deletion	8
ung11_198_1_Young	M	M	218931	218932	AG	A	218	10	115	93	5	5	G/-1	0.0459	2;2	50.7	1	37.8	1	60	20	0.0472	0.0046	8	9	1	1.2	10	212	TAGTTACTTTGCCAGGTTCT	GGGGGGGGCTACTCTTATTT	M:1-367809	Deletion	8
ung11_198_2_Young	M	M	218931	218932	AG	A	239	13	114	112	8	5	G/-1	0.0544	2;2	39.3	1	37.6	1	60	26	0.0575	0.0042	8	9	1	1.4	13	226	TAGTTACTTTGCCAGGTTCT	GGGGGGGGCTACTCTTATTT	M:1-367809	Deletion	8
Col-0_MTPA3G_1_Young	M	M	218931	218932	AG	A	256	8	130	117	5	3	G/-1	0.0312	2;2	32.1	1	35.9	1	60	7	0.0279	0.0078	8	9	1	0.4	7	251	TAGTTACTTTGCCAGGTTCT	GGGGGGGGCTACTCTTATTT	M:1-367809	Deletion	8
ung11_176_1_Young	M	M	281816	281817	CA	C	212	9	112	91	4	5	A/-1	0.0425	2;2	49.1	1	41	0	60	18	0.0431	0	7	8	1	0.2	9	209	CGAGGAACCCCTTGAACAAA	AAAAAAAGGGTAATTAGTTC	M:1-367809	Deletion	8
ung11_176_2_Young	M	M	281816	281817	CA	C	321	9	149	160	5	4	A/-1	0.028	2;2	29.8	1	41	0	60	18	0.0286	0	7	8	1	0.2	9	315	CGAGGAACCCCTTGAACAAA	AAAAAAAGGGTAATTAGTTC	M:1-367809	Deletion	8
Col-0_MTPA3G_1_Young	M	M	281816	281817	CA	C	309	7	149	149	4	3	A/-1	0.0227	2;2	32	1	41	0	60	14	0.0236	0	7	8	1	0.4	7	297	CGAGGAACCCCTTGAACAAA	AAAAAAAGGGTAATTAGTTC	M:1-367809	Deletion	8
ung_MTPA3G_1_Mature	M	M	281816	281817	CA	C	157	7	70	79	3	4	A/-1	0.0446	2;2	54.6	1	41	0	60	14	0.0473	0	7	8	1	0.6	7	148	CGAGGAACCCCTTGAACAAA	AAAAAAAGGGTAATTAGTTC	M:1-367809	Deletion	8
ung11_176_2_Mature	M	M	281816	281817	CA	C	242	10	114	113	5	5	A/-1	0.0413	2;2	51.5	1	41	0	60	20	0.0433	0	7	8	1	0.6	10	231	CGAGGAACCCCTTGAACAAA	AAAAAAAGGGTAATTAGTTC	M:1-367809	Deletion	8
Col-0_MTPA3G_2_Young	M	M	281816	281817	CA	C	310	11	140	155	5	6	A/-1	0.0355	2;2	46.3	1	40.6	1	60	22	0.0367	0	7	8	1	0.5	11	300	CGAGGAACCCCTTGAACAAA	AAAAAAAGGGTAATTAGTTC	M:1-367809	Deletion	8
ung11_163_1_Young	M	M	281816	281817	CA	C	284	9	144	131	4	5	A/-1	0.0317	2;2	45.4	1	39.6	1	60	18	0.0324	0.0035	7	8	1	0.9	9	278	CGAGGAACCCCTTGAACAAA	AAAAAAAGGGTAATTAGTTC	M:1-367809	Deletion	8
Col_1_Young	M	M	281816	281817	CA	C	324	11	160	153	5	6	A/-1	0.034	2;2	39.1	1	37.2	1	60	10	0.0323	0.0031	7	8	1	0.2	10	310	CGAGGAACCCCTTGAACAAA	AAAAAAAGGGTAATTAGTTC	M:1-367809	Deletion	8
ung11_163_1_Young	M	M	290176	290177	CT	C	390	7	211	167	3	4	T/-1	0.0179	2;2	53.4	1	41	0	60	14	0.0181	0	7	8	1	0.6	7	386	GATCTACGAGTGGATATTGC	TTTTTTTCATCGGCGATCTT	M:1-367809	Deletion	8
Col_2_Mature	M	M	290176	290177	CT	C	246	9	124	112	5	4	T/-1	0.0366	2;2	44	1	41	0	60	18	0.0377	0	7	8	1	0.6	9	239	GATCTACGAGTGGATATTGC	TTTTTTTCATCGGCGATCTT	M:1-367809	Deletion	8
ung11_198_2_Young	M	M	290176	290177	CT	C	282	10	151	120	4	6	T/-1	0.0355	2;2	46	1	41	1	60	20	0.0365	0.0035	7	8	1	0.8	10	274	GATCTACGAGTGGATATTGC	TTTTTTTCATCGGCGATCTT	M:1-367809	Deletion	8
ung11_198_1_Young	M	M	290176	290177	CT	C	252	10	130	110	6	4	T/-1	0.0397	2;2	43.9	1	40.6	1	60	20	0.0408	0	7	8	1	0.3	10	245	GATCTACGAGTGGATATTGC	TTTTTTTCATCGGCGATCTT	M:1-367809	Deletion	8
Col-0_MTPA3G_2_Young	M	M	290176	290177	CT	C	323	9	172	140	6	3	T/-1	0.0279	2;2	42.2	1	40.6	1	60	18	0.0285	0	7	8	1	1.2	9	316	GATCTACGAGTGGATATTGC	TTTTTTTCATCGGCGATCTT	M:1-367809	Deletion	8
ung_MTPA3G_2_Young	M	M	290176	290177	CT	C	269	11	141	114	5	6	T/-1	0.0409	2;2	44.5	1	40.2	1	60	22	0.0417	0	7	8	1	0.5	11	264	GATCTACGAGTGGATATTGC	TTTTTTTCATCGGCGATCTT	M:1-367809	Deletion	8
ung_MTPA3G_2_Mature	M	M	290176	290177	CT	C	301	8	159	132	3	5	T/-1	0.0266	2;2	38.5	1	39.2	1	60	16	0.027	0	7	8	1	0.9	8	296	GATCTACGAGTGGATATTGC	TTTTTTTCATCGGCGATCTT	M:1-367809	Deletion	8
Col_2_Young	M	M	290176	290177	CT	C	221	9	115	97	5	4	T/-1	0.0407	2;2	48	1	36.9	1	60	8	0.0381	0	7	8	1	0.8	8	210	GATCTACGAGTGGATATTGC	TTTTTTTCATCGGCGATCTT	M:1-367809	Deletion	8
ung_MTPA3G_1_Mature	M	M	298022	298024	TTC	T	260	8	114	137	5	3	T/-2	0.0308	2;2	50.9	1	41	0	60	16	0.0316	0	11	6	2	0	8	253	TCTCAGACATTACGGTCTCT	TCTCTCTCTCTTTCTGAGCG	M:1-367809	Deletion	8
ung_MTPA3G_2_Mature	M	M	298022	298024	TTC	T	340	11	150	176	6	5	T/-2	0.0324	2;2	37.5	1	41	1	60	22	0.033	0.0029	11	6	2	0.5	11	333	TCTCAGACATTACGGTCTCT	TCTCTCTCTCTTTCTGAGCG	M:1-367809	Deletion	8
ung11_163_1_Mature	M	M	298022	298024	TTC	T	167	6	69	92	3	3	T/-2	0.0359	2;2	43.2	1	41	0	60	12	0.0375	0	11	6	2	0.8	6	160	TCTCAGACATTACGGTCTCT	TCTCTCTCTCTTTCTGAGCG	M:1-367809	Deletion	8
ung11_198_2_Young	M	M	298022	298024	TTC	T	403	14	164	224	3	11	T/-2	0.0347	2;2	45.5	1	40.1	1	60	28	0.0362	0.0025	11	6	2	1.3	14	387	TCTCAGACATTACGGTCTCT	TCTCTCTCTCTTTCTGAGCG	M:1-367809	Deletion	8
ung_MTPA3G_1_Young	M	M	298022	298024	TTC	T	399	9	158	225	3	6	T/-2	0.0226	2;2	48	1	40	1	60	18	0.0234	0	11	6	2	1.2	9	384	TCTCAGACATTACGGTCTCT	TCTCTCTCTCTTTCTGAGCG	M:1-367809	Deletion	8
ung11_198_1_Young	M	M	298022	298024	TTC	T	347	8	149	189	5	3	T/-2	0.0231	2;2	45	1	39.2	1	60	16	0.0243	0	11	6	2	0.1	8	329	TCTCAGACATTACGGTCTCT	TCTCTCTCTCTTTCTGAGCG	M:1-367809	Deletion	8
Col-0_MTPA3G_1_Young	M	M	298022	298024	TTC	T	441	12	193	234	5	7	T/-2	0.0272	2;2	38	1	38.2	1	60	11	0.0258	0	11	6	2	0.8	11	427	TCTCAGACATTACGGTCTCT	TCTCTCTCTCTTTCTGAGCG	M:1-367809	Deletion	8
Col_1_Mature	M	M	298022	298024	TTC	T	314	8	133	173	4	4	T/-2	0.0255	2;2	53.4	1	36.9	1	60	7	0.0229	0	11	6	2	0.8	7	306	TCTCAGACATTACGGTCTCT	TCTCTCTCTCTTTCTGAGCG	M:1-367809	Deletion	8
ung11_198_2_Young	M	M	302540	302541	GA	G	427	10	247	167	3	7	A/-1	0.0234	2;2	40.3	1	41	1	60	20	0.0256	0.0023	7	8	1	0.3	10	391	GTGCTGTACAGAGAACAGAG	AAAAAAAGTTCGCAGCAAAA	M:1-367809	Deletion	8
ung11_163_1_Mature	M	M	302540	302541	GA	G	132	8	76	48	5	3	A/-1	0.0606	2;2	46.8	1	41	0	60	16	0.063	0	7	8	1	0.4	8	127	GTGCTGTACAGAGAACAGAG	AAAAAAAGTTCGCAGCAAAA	M:1-367809	Deletion	8
Col-0_MTPA3G_2_Young	M	M	302540	302541	GA	G	394	12	226	152	7	5	A/-1	0.0305	2;2	46.9	1	41	0	60	24	0.033	0	7	8	1	0.9	12	364	GTGCTGTACAGAGAACAGAG	AAAAAAAGTTCGCAGCAAAA	M:1-367809	Deletion	8
Col_1_Young	M	M	302540	302541	GA	G	409	12	219	171	7	5	A/-1	0.0293	2;2	41.8	1	40.7	1	60	24	0.0312	0	7	8	1	0.6	12	385	GTGCTGTACAGAGAACAGAG	AAAAAAAGTTCGCAGCAAAA	M:1-367809	Deletion	8
ung11_176_2_Young	M	M	302540	302541	GA	G	416	11	236	168	7	4	A/-1	0.0264	2;2	41.2	1	38.8	1	60	10	0.0258	0.0048	7	8	1	0.5	10	387	GTGCTGTACAGAGAACAGAG	AAAAAAAGTTCGCAGCAAAA	M:1-367809	Deletion	8
ung11_198_1_Young	M	M	302540	302541	GA	G	307	6	182	118	3	3	A/-1	0.0195	2;2	51.3	1	38.8	1	60	12	0.0208	0	7	8	1	0.7	6	288	GTGCTGTACAGAGAACAGAG	AAAAAAAGTTCGCAGCAAAA	M:1-367809	Deletion	8
ung11_163_2_Young	M	M	302540	302541	GA	G	244	7	130	107	4	3	A/-1	0.0287	2;2	24.6	1	38.4	1	60	14	0.03	0.0082	7	8	1	0.9	7	233	GTGCTGTACAGAGAACAGAG	AAAAAAAGTTCGCAGCAAAA	M:1-367809	Deletion	8
ung11_163_1_Young	M	M	302540	302541	GA	G	380	7	211	158	4	3	A/-1	0.0184	2;2	34.3	1	37.7	1	60	6	0.017	0	7	8	1	0.4	6	352	GTGCTGTACAGAGAACAGAG	AAAAAAAGTTCGCAGCAAAA	M:1-367809	Deletion	8
Col-0_MTPA3G_1_Young	M	M	359957	359958	CT	C	164	6	81	71	3	3	T/-1	0.0366	2;2	33	1	41	0	60	12	0.0417	0	8	9	1	0	6	144	ACTAAAGCTTTCGTTCTCTT	TTTTTTTTACTTGATTGGCA	M:1-367809	Deletion	8
ung11_176_2_Young	M	M	359957	359958	CT	C	170	11	76	78	3	8	T/-1	0.0647	2;2	50.3	1	41	0	60	22	0.0743	0	8	9	1	0.5	11	148	ACTAAAGCTTTCGTTCTCTT	TTTTTTTTACTTGATTGGCA	M:1-367809	Deletion	8
ung_MTPA3G_2_Young	M	M	359957	359958	CT	C	147	7	72	66	4	3	T/-1	0.0476	2;2	50.6	1	41	0	60	14	0.0511	0	8	9	1	0.6	7	137	ACTAAAGCTTTCGTTCTCTT	TTTTTTTTACTTGATTGGCA	M:1-367809	Deletion	8
ung10_176	M	M	359957	359958	CT	C	187	9	98	77	5	4	T/-1	0.0481	2;2	42.4	1	40.6	1	60	18	0.0566	0	8	9	1	1.2	9	159	ACTAAAGCTTTCGTTCTCTT	TTTTTTTTACTTGATTGGCA	M:1-367809	Deletion	8
Col-0_MTPA3G	M	M	359957	359958	CT	C	160	13	75	64	7	6	T/-1	0.0813	2;2	42.6	1	38.8	1	60	26	0.0929	0.0125	8	9	1	0.8	13	140	ACTAAAGCTTTCGTTCTCTT	TTTTTTTTACTTGATTGGCA	M:1-367809	Deletion	8
Col-0	M	M	359957	359958	CT	C	249	20	132	94	11	9	T/-1	0.0803	2;2	49.2	1	38.5	1	60	40	0.0862	0.008	8	9	1	1.1	20	232	ACTAAAGCTTTCGTTCTCTT	TTTTTTTTACTTGATTGGCA	M:1-367809	Deletion	8
Col_1_Young	M	M	359957	359958	CT	C	194	7	96	87	3	4	T/-1	0.0361	2;2	46.3	1	38.4	1	60	14	0.0393	0	8	9	1	0.6	7	178	ACTAAAGCTTTCGTTCTCTT	TTTTTTTTACTTGATTGGCA	M:1-367809	Deletion	8
ung_MTPA3G	M	M	359957	359958	CT	C	55	6	23	24	3	3	T/-1	0.1091	2;2	38.3	1	38.4	1	60	12	0.1304	0.0364	8	9	1	0.8	6	46	ACTAAAGCTTTCGTTCTCTT	TTTTTTTTACTTGATTGGCA	M:1-367809	Deletion	8
Col-0	M	M	366755	366756	CA	C	235	10	98	127	4	6	A/-1	0.0426	2;2	41.9	1	41	0	60	20	0.0437	0	7	8	1	0.2	10	229	CTTTTTTTCTACTATGTATT	AAAAAAATGGTTCAAAAGTA	M:1-367809	Deletion	8
ung11_198_1_Young	M	M	366755	366756	CA	C	240	7	104	127	3	4	A/-1	0.0292	2;2	45.3	1	41	0	60	14	0.0299	0	7	8	1	0.6	7	234	CTTTTTTTCTACTATGTATT	AAAAAAATGGTTCAAAAGTA	M:1-367809	Deletion	8
ung11_176_1_Young	M	M	366755	366756	CA	C	199	6	81	112	3	3	A/-1	0.0302	2;2	58.3	1	41	0	60	12	0.0306	0	7	8	1	0.8	6	196	CTTTTTTTCTACTATGTATT	AAAAAAATGGTTCAAAAGTA	M:1-367809	Deletion	8
Col_1_Young	M	M	366755	366756	CA	C	340	9	142	186	5	4	A/-1	0.0265	2;2	41.3	1	40.9	1	60	18	0.0273	0.0029	7	8	1	0.7	9	330	CTTTTTTTCTACTATGTATT	AAAAAAATGGTTCAAAAGTA	M:1-367809	Deletion	8
ung11_198_2_Young	M	M	366755	366756	CA	C	307	8	131	164	3	5	A/-1	0.0261	2;2	44.4	1	40.5	1	60	16	0.0271	0	7	8	1	0.8	8	295	CTTTTTTTCTACTATGTATT	AAAAAAATGGTTCAAAAGTA	M:1-367809	Deletion	8
ung11_163_2_Young	M	M	366755	366756	CA	C	184	7	84	92	4	3	A/-1	0.038	2;2	52.1	1	38.6	1	60	14	0.0391	0.0054	7	8	1	0.4	7	179	CTTTTTTTCTACTATGTATT	AAAAAAATGGTTCAAAAGTA	M:1-367809	Deletion	8
ung10_176	M	M	366755	366756	CA	C	294	8	114	166	4	4	A/-1	0.0272	2;2	47.6	1	37.6	1	60	16	0.0286	0	7	8	1	1.2	8	280	CTTTTTTTCTACTATGTATT	AAAAAAATGGTTCAAAAGTA	M:1-367809	Deletion	8
ung10_163	M	M	366755	366756	CA	C	477	6	190	279	3	3	A/-1	0.0126	2;2	65.3	1	37.2	1	60	5	0.0108	0	7	8	1	1.7	5	463	CTTTTTTTCTACTATGTATT	AAAAAAATGGTTCAAAAGTA	M:1-367809	Deletion	8
ung11_198_1_Young	M	M	20869	20870	CT	C	124	8	63	49	4	4	T/-1	0.0645	2;2	51.5	1	41	0	60	16	0.0714	0	8	9	1	0.2	8	112	CCTAAATCGACCCCTTTCTT	TTTTTTTTCTTTGAAAAAAA	M:1-367809	Deletion	7
Col-0	M	M	20869	20870	CT	C	209	14	109	85	9	5	T/-1	0.067	2;2	45.3	1	40.7	1	60	28	0.0733	0	8	9	1	0.3	14	191	CCTAAATCGACCCCTTTCTT	TTTTTTTTCTTTGAAAAAAA	M:1-367809	Deletion	7
ung11_176_2_Young	M	M	20869	20870	CT	C	160	12	85	61	8	4	T/-1	0.075	2;2	48.4	1	40.7	1	60	24	0.0828	0	8	9	1	0.6	12	145	CCTAAATCGACCCCTTTCTT	TTTTTTTTCTTTGAAAAAAA	M:1-367809	Deletion	7
Col-0_MTPA3G_1_Young	M	M	20869	20870	CT	C	103	7	51	43	4	3	T/-1	0.068	2;2	35.6	1	40.4	1	60	14	0.0778	0	8	9	1	1	7	90	CCTAAATCGACCCCTTTCTT	TTTTTTTTCTTTGAAAAAAA	M:1-367809	Deletion	7
Col_1_Young	M	M	20869	20870	CT	C	146	12	77	57	5	7	T/-1	0.0822	2;2	43.2	1	39.9	1	60	24	0.0882	0.0137	8	9	1	1.2	12	136	CCTAAATCGACCCCTTTCTT	TTTTTTTTCTTTGAAAAAAA	M:1-367809	Deletion	7
Col-0_MTPA3G	M	M	20869	20870	CT	C	112	15	51	44	9	6	T/-1	0.1339	2;2	39.9	1	39.8	1	60	30	0.15	0	8	9	1	0.3	15	100	CCTAAATCGACCCCTTTCTT	TTTTTTTTCTTTGAAAAAAA	M:1-367809	Deletion	7
ung10_163	M	M	20869	20870	CT	C	280	16	150	111	11	5	T/-1	0.0571	2;2	45.3	1	39.1	1	60	32	0.0648	0	8	9	1	0.7	16	247	CCTAAATCGACCCCTTTCTT	TTTTTTTTCTTTGAAAAAAA	M:1-367809	Deletion	7
ung11_198_1_Young	M	M	69473	69474	TA	T	115	6	58	48	3	3	A/-1	0.0522	2;2	27.8	1	41	0	60	12	0.055	0	8	9	1	0.7	6	109	AGGAGAAAGGCTATTAAACA	AAAAAAAATAGAAAGTCCAA	M:1-367809	Deletion	7
Col-0_MTPA3G_2_Young	M	M	69473	69474	TA	T	154	8	84	61	5	3	A/-1	0.0519	2;2	48.4	1	41	0	60	16	0.0526	0	8	9	1	1	8	152	AGGAGAAAGGCTATTAAACA	AAAAAAAATAGAAAGTCCAA	M:1-367809	Deletion	7
Col-0_MTPA3G_1_Young	M	M	69473	69474	TA	T	175	9	110	54	6	3	A/-1	0.0514	2;2	31.8	1	40.8	1	60	18	0.0529	0.0057	8	9	1	0.3	9	170	AGGAGAAAGGCTATTAAACA	AAAAAAAATAGAAAGTCCAA	M:1-367809	Deletion	7
Col_2_Young	M	M	69473	69474	TA	T	104	9	58	36	6	3	A/-1	0.0865	2;2	29.4	1	40.6	1	60	18	0.0874	0.0096	8	9	1	0.6	9	103	AGGAGAAAGGCTATTAAACA	AAAAAAAATAGAAAGTCCAA	M:1-367809	Deletion	7
Col_1_Young	M	M	69473	69474	TA	T	185	11	104	70	7	4	A/-1	0.0595	2;2	39.3	1	40.3	1	60	22	0.0601	0.0054	8	9	1	0.5	11	183	AGGAGAAAGGCTATTAAACA	AAAAAAAATAGAAAGTCCAA	M:1-367809	Deletion	7
ung11_176_2_Young	M	M	69473	69474	TA	T	184	7	107	69	3	4	A/-1	0.038	2;2	44.1	1	39.7	1	60	14	0.0389	0.0054	8	9	1	2	7	180	AGGAGAAAGGCTATTAAACA	AAAAAAAATAGAAAGTCCAA	M:1-367809	Deletion	7
ung11_163_2_Young	M	M	69473	69474	TA	T	119	12	71	36	4	8	A/-1	0.1008	2;2	36.8	1	37.4	1	60	11	0.0957	0.0168	8	9	1	1.2	11	115	AGGAGAAAGGCTATTAAACA	AAAAAAAATAGAAAGTCCAA	M:1-367809	Deletion	7
ung11_198_1_Mature	M	M	207495	207496	CT	C	204	6	116	80	3	3	T/-1	0.0294	2;2	50.8	1	40.3	1	60	12	0.0306	0	7	8	1	0.3	6	196	GACAACTCTTGTTCACCCAC	TTTTTTTGCGTTCTAGGGCC	M:1-367809	Deletion	7
ung11_198_1_Young	M	M	207495	207496	CT	C	203	9	113	79	4	5	T/-1	0.0443	2;2	31.6	1	39	1	60	18	0.0455	0	7	8	1	0.4	9	198	GACAACTCTTGTTCACCCAC	TTTTTTTGCGTTCTAGGGCC	M:1-367809	Deletion	7
ung11_163_1_Young	M	M	207495	207496	CT	C	353	13	198	142	7	6	T/-1	0.0368	2;2	35.8	1	40.4	1	58.7	26	0.0378	0.0028	7	8	1	0.3	13	344	GACAACTCTTGTTCACCCAC	TTTTTTTGCGTTCTAGGGCC	M:1-367809	Deletion	7
ung_MTPA3G_2_Mature	M	M	207495	207496	CT	C	218	10	104	102	4	6	T/-1	0.0459	2;2	48.2	1	40.2	1	58.7	20	0.0465	0.0092	7	8	1	0.8	10	215	GACAACTCTTGTTCACCCAC	TTTTTTTGCGTTCTAGGGCC	M:1-367809	Deletion	7
ung11_176_2_Young	M	M	207495	207496	CT	C	273	12	150	111	5	7	T/-1	0.044	2;2	39.2	1	39.5	1	58	24	0.0451	0.0037	7	8	1	0.5	12	266	GACAACTCTTGTTCACCCAC	TTTTTTTGCGTTCTAGGGCC	M:1-367809	Deletion	7
Col-0_MTPA3G_1_Young	M	M	207495	207496	CT	C	289	8	145	136	5	3	T/-1	0.0277	2;2	27.1	1	39.6	1	57	16	0.0284	0.0035	7	8	1	0.8	8	282	GACAACTCTTGTTCACCCAC	TTTTTTTGCGTTCTAGGGCC	M:1-367809	Deletion	7
ung11_198_2_Young	M	M	207495	207496	CT	C	229	8	133	87	4	4	T/-1	0.0349	2;2	28.2	1	40.2	1	55.1	16	0.036	0.0044	7	8	1	1.1	8	222	GACAACTCTTGTTCACCCAC	TTTTTTTGCGTTCTAGGGCC	M:1-367809	Deletion	7
Col-0_MTPA3G_2_Young	M	M	223870	223872	ACC	A	289	10	90	147	4	6	C/-2	0.0346	2;2	54.3	1	40.6	1	60	20	0.041	0	9	11	1	0.9	10	244	TTGCTAATCTATATTATTTC	CCCCCCCCCGACCTCAGTTC	M:1-367809	Deletion	7
Col_2_Young	M	M	223870	223872	ACC	A	197	8	63	91	3	5	C/-2	0.0406	2;2	40.2	1	40.5	1	60	16	0.0473	0	9	11	1	1.2	8	169	TTGCTAATCTATATTATTTC	CCCCCCCCCGACCTCAGTTC	M:1-367809	Deletion	7
ung11_176_1_Young	M	M	223870	223872	ACC	A	237	8	79	113	5	3	C/-2	0.0338	2;2	39.1	1	40	1	60	16	0.0388	0	9	11	1	1	8	206	TTGCTAATCTATATTATTTC	CCCCCCCCCGACCTCAGTTC	M:1-367809	Deletion	7
Col_1_Young	M	M	223870	223872	ACC	A	310	8	107	155	3	5	C/-2	0.0258	2;2	44.9	1	38.6	1	60	16	0.0316	0.0032	9	11	1	0.9	8	253	TTGCTAATCTATATTATTTC	CCCCCCCCCGACCTCAGTTC	M:1-367809	Deletion	7
ung11_176_2_Mature	M	M	223870	223872	ACC	A	174	8	59	92	3	5	C/-2	0.046	2;2	44.4	1	35.8	1	60	7	0.0458	0.0057	9	11	1	2.4	7	153	TTGCTAATCTATATTATTTC	CCCCCCCCCGACCTCAGTTC	M:1-367809	Deletion	7
ung10_176	M	M	223870	223872	ACC	A	211	9	55	116	4	5	C/-2	0.0427	2;2	61.6	1	38	1	39.4	8	0.0449	0	9	11	1	1.7	8	178	TTGCTAATCTATATTATTTC	CCCCCCCCCGACCTCAGTTC	M:1-367809	Deletion	7
ung10_163	M	M	223870	223872	ACC	A	328	11	86	182	4	7	C/-2	0.0335	2;2	50.9	1	41	0	33.4	22	0.0415	0	9	11	1	1.4	11	265	TTGCTAATCTATATTATTTC	CCCCCCCCCGACCTCAGTTC	M:1-367809	Deletion	7
ung11_176_2_Young	M	M	330469	330470	CA	C	342	7	155	180	4	3	A/-1	0.0205	2;2	55.1	1	41	0	60	14	0.0207	0	7	8	1	0	7	338	AAGAAGAATGAGAAGAAGCC	AAAAAAAGCAAAAAAGAACA	M:1-367809	Deletion	7
ung11_163_1_Young	M	M	330469	330470	CA	C	411	10	188	213	5	5	A/-1	0.0243	2;2	41.8	1	41	0	60	20	0.0248	0	7	8	1	0.1	10	404	AAGAAGAATGAGAAGAAGCC	AAAAAAAGCAAAAAAGAACA	M:1-367809	Deletion	7
ung_MTPA3G_2_Young	M	M	330469	330470	CA	C	247	7	104	134	3	4	A/-1	0.0283	2;2	45.6	1	41	0	60	14	0.0292	0	7	8	1	0.3	7	240	AAGAAGAATGAGAAGAAGCC	AAAAAAAGCAAAAAAGAACA	M:1-367809	Deletion	7
ung11_198_2_Young	M	M	330469	330470	CA	C	281	9	121	151	5	4	A/-1	0.032	2;2	47.1	1	41	0	60	18	0.0327	0	7	8	1	1	9	275	AAGAAGAATGAGAAGAAGCC	AAAAAAAGCAAAAAAGAACA	M:1-367809	Deletion	7
Col-0_MTPA3G_1_Young	M	M	330469	330470	CA	C	305	9	132	164	6	3	A/-1	0.0295	2;2	43.6	1	39.9	1	60	18	0.0305	0.0033	7	8	1	0.7	9	295	AAGAAGAATGAGAAGAAGCC	AAAAAAAGCAAAAAAGAACA	M:1-367809	Deletion	7
Col_1_Young	M	M	330469	330470	CA	C	385	6	171	202	3	3	A/-1	0.0156	2;2	38.3	1	39	1	60	12	0.016	0.0026	7	8	1	0.3	6	374	AAGAAGAATGAGAAGAAGCC	AAAAAAAGCAAAAAAGAACA	M:1-367809	Deletion	7
Col_1_Mature	M	M	330469	330470	CA	C	212	6	96	108	3	3	A/-1	0.0283	2;2	25	1	38.1	1	60	12	0.029	0.0094	7	8	1	0.3	6	207	AAGAAGAATGAGAAGAAGCC	AAAAAAAGCAAAAAAGAACA	M:1-367809	Deletion	7
ung11_176_1_Mature	M	M	6461	6462	TA	T	129	7	69	52	4	3	A/-1	0.0543	2;2	37.9	1	39.7	1	56.3	14	0.0574	0	7	8	1	0	7	122	GCTTTATGGCATTTCCACTA	AAAAAAATGCAATCCCGCAA	M:1-367809	Deletion	6
ung11_163_1_Young	M	M	6461	6462	TA	T	240	11	120	109	5	6	A/-1	0.0458	2;2	37.5	1	40.5	1	55.5	22	0.0476	0.0042	7	8	1	0.3	11	231	GCTTTATGGCATTTCCACTA	AAAAAAATGCAATCCCGCAA	M:1-367809	Deletion	6
Col-0	M	M	6461	6462	TA	T	264	8	127	128	4	4	A/-1	0.0303	2;2	32.4	1	40.5	1	55.1	16	0.0309	0.0038	7	8	1	0.4	8	259	GCTTTATGGCATTTCCACTA	AAAAAAATGCAATCCCGCAA	M:1-367809	Deletion	6
ung10_163	M	M	6461	6462	TA	T	459	7	231	215	4	3	A/-1	0.0153	2;2	29.7	1	35.7	1	54.9	6	0.0144	0	7	8	1	1.1	6	418	GCTTTATGGCATTTCCACTA	AAAAAAATGCAATCCCGCAA	M:1-367809	Deletion	6
Col-0_MTPA3G_1_Young	M	M	6461	6462	TA	T	253	9	128	110	4	5	A/-1	0.0356	2;2	36.9	1	41	0	53.2	18	0.0372	0	7	8	1	0.3	9	242	GCTTTATGGCATTTCCACTA	AAAAAAATGCAATCCCGCAA	M:1-367809	Deletion	6
ung10_203	M	M	6461	6462	TA	T	157	7	79	69	4	3	A/-1	0.0446	2;2	43.9	1	37	1	50.7	6	0.0423	0	7	8	1	2.3	6	142	GCTTTATGGCATTTCCACTA	AAAAAAATGCAATCCCGCAA	M:1-367809	Deletion	6
Col-0_MTPA3G_2_Young	M	M	338385	338386	AG	A	224	8	104	112	4	4	G/-1	0.0357	2;2	47.5	1	41	0	60	16	0.0359	0	7	8	1	0.1	8	223	CAAGGAGGAAGTCTCATTTC	GGGGGGGTTTCAGAATTCCC	M:1-367809	Deletion	6
ung11_176_1_Young	M	M	338385	338386	AG	A	188	8	91	89	5	3	G/-1	0.0426	2;2	49.2	1	41	0	60	16	0.0435	0	7	8	1	0.2	8	184	CAAGGAGGAAGTCTCATTTC	GGGGGGGTTTCAGAATTCCC	M:1-367809	Deletion	6
ung11_198_2_Mature	M	M	338385	338386	AG	A	161	6	80	75	3	3	G/-1	0.0373	2;2	51.3	1	41	0	60	12	0.0387	0	7	8	1	0.5	6	155	CAAGGAGGAAGTCTCATTTC	GGGGGGGTTTCAGAATTCCC	M:1-367809	Deletion	6
ung_MTPA3G_2_Mature	M	M	338385	338386	AG	A	225	9	106	107	5	4	G/-1	0.04	2;2	34.7	1	40.6	1	60	18	0.0404	0.0044	7	8	1	0.7	9	223	CAAGGAGGAAGTCTCATTTC	GGGGGGGTTTCAGAATTCCC	M:1-367809	Deletion	6
ung11_176_1_Mature	M	M	338385	338386	AG	A	165	11	81	73	7	4	G/-1	0.0667	2;2	50.5	1	40.5	1	60	22	0.0683	0.0121	7	8	1	0.1	11	161	CAAGGAGGAAGTCTCATTTC	GGGGGGGTTTCAGAATTCCC	M:1-367809	Deletion	6
Col_2_Mature	M	M	338385	338386	AG	A	188	8	88	92	4	4	G/-1	0.0426	2;2	53.4	1	40.5	1	60	16	0.0435	0	7	8	1	0.2	8	184	CAAGGAGGAAGTCTCATTTC	GGGGGGGTTTCAGAATTCCC	M:1-367809	Deletion	6
ung11_176_2_Mature	M	M	65285	65286	GT	G	173	6	76	90	3	3	T/-1	0.0347	2;2	32	1	41	0	60	12	0.038	0	8	9	1	0.7	6	158	GGTCCCACATCGATCACAAG	TTTTTTTTCAACGTCTTTGA	M:1-367809	Deletion	5
Col_2_Mature	M	M	65285	65286	GT	G	183	9	85	89	5	4	T/-1	0.0492	2;2	41.8	1	40.6	1	60	18	0.0536	0	8	9	1	0.6	9	168	GGTCCCACATCGATCACAAG	TTTTTTTTCAACGTCTTTGA	M:1-367809	Deletion	5
ung_MTPA3G_1_Young	M	M	65285	65286	GT	G	214	8	97	109	3	5	T/-1	0.0374	2;2	37.6	1	40.4	1	60	16	0.0396	0.0047	8	9	1	0.5	8	202	GGTCCCACATCGATCACAAG	TTTTTTTTCAACGTCTTTGA	M:1-367809	Deletion	5
ung11_163_2_Young	M	M	65285	65286	GT	G	153	7	74	70	3	4	T/-1	0.0458	2;2	49.9	1	38.9	1	60	14	0.05	0.0065	8	9	1	0.3	7	140	GGTCCCACATCGATCACAAG	TTTTTTTTCAACGTCTTTGA	M:1-367809	Deletion	5
ung11_198_1_Mature	M	M	65285	65286	GT	G	196	7	88	101	3	4	T/-1	0.0357	2;2	44.4	1	36.4	1	57.7	6	0.0331	0	8	9	1	0.3	6	181	GGTCCCACATCGATCACAAG	TTTTTTTTCAACGTCTTTGA	M:1-367809	Deletion	5
Col_2_Mature	M	M	98504	98505	CA	C	224	11	124	89	6	5	A/-1	0.0491	2;2	38.1	1	41	0	60	22	0.0512	0	7	8	1	0.4	11	215	GATCAAATTTTCGGCACGGC	AAAAAAAGAAAGAGCTTCGC	M:1-367809	Deletion	5
ung11_163_1_Young	M	M	98504	98505	CA	C	320	7	178	134	4	3	A/-1	0.0219	2;2	46.3	1	41	0	60	14	0.0227	0	7	8	1	0.7	7	308	GATCAAATTTTCGGCACGGC	AAAAAAAGAAAGAGCTTCGC	M:1-367809	Deletion	5
ung11_176_2_Young	M	M	98504	98505	CA	C	315	14	177	123	7	7	A/-1	0.0444	2;2	38.7	1	40.7	1	60	28	0.0471	0.0032	7	8	1	0.3	14	297	GATCAAATTTTCGGCACGGC	AAAAAAAGAAAGAGCTTCGC	M:1-367809	Deletion	5
ung_MTPA3G_1_Young	M	M	98504	98505	CA	C	234	9	135	87	4	5	A/-1	0.0385	2;2	54.2	1	40.6	1	60	18	0.0413	0	7	8	1	1.3	9	218	GATCAAATTTTCGGCACGGC	AAAAAAAGAAAGAGCTTCGC	M:1-367809	Deletion	5
ung11_198_1_Young	M	M	98504	98505	CA	C	208	6	118	83	3	3	A/-1	0.0288	2;2	47.3	1	40.3	1	60	12	0.0299	0	7	8	1	0.3	6	201	GATCAAATTTTCGGCACGGC	AAAAAAAGAAAGAGCTTCGC	M:1-367809	Deletion	5
ung11_198_2_Mature	M	M	130385	130386	TA	T	146	6	73	67	3	3	A/-1	0.0411	2;2	40.3	1	41	0	60	12	0.0426	0	7	8	1	0	6	141	GTACCCTTAGAATCGTCTAA	AAAAAAATGTGCTTACCTTC	M:1-367809	Deletion	5
ung11_176_1_Young	M	M	130385	130386	TA	T	239	10	120	108	6	4	A/-1	0.0418	2;2	31	1	41	0	60	20	0.0424	0	7	8	1	0.5	10	236	GTACCCTTAGAATCGTCTAA	AAAAAAATGTGCTTACCTTC	M:1-367809	Deletion	5
ung_MTPA3G_2_Young	M	M	130385	130386	TA	T	242	6	128	108	3	3	A/-1	0.0248	2;2	36	1	41	0	60	12	0.0253	0	7	8	1	0.7	6	237	GTACCCTTAGAATCGTCTAA	AAAAAAATGTGCTTACCTTC	M:1-367809	Deletion	5
Col-0_MTPA3G_2_Young	M	M	130385	130386	TA	T	283	11	146	122	7	4	A/-1	0.0389	2;2	48.7	1	40.3	1	60	22	0.0414	0.0035	7	8	1	0.6	11	266	GTACCCTTAGAATCGTCTAA	AAAAAAATGTGCTTACCTTC	M:1-367809	Deletion	5
ung10_163	M	M	130385	130386	TA	T	521	11	267	238	5	6	A/-1	0.0211	2;2	48.7	1	40.2	1	60	22	0.0219	0	7	8	1	1.1	11	503	GTACCCTTAGAATCGTCTAA	AAAAAAATGTGCTTACCTTC	M:1-367809	Deletion	5
ung11_163_1_Young	M	M	220144	220145	CT	C	420	10	186	223	5	5	T/-1	0.0238	2;2	40.5	1	41	0	60	20	0.0244	0	7	8	1	0.7	10	409	CCCCCTCTCCCTAAATCAAA	TTTTTTTAAAGCCTTCGCCC	M:1-367809	Deletion	5
Col-0_MTPA3G_1_Young	M	M	220144	220145	CT	C	390	6	173	211	3	3	T/-1	0.0154	2;2	44.5	1	40.3	1	60	12	0.0163	0	7	8	1	1.7	6	369	CCCCCTCTCCCTAAATCAAA	TTTTTTTAAAGCCTTCGCCC	M:1-367809	Deletion	5
ung11_198_2_Young	M	M	220144	220145	CT	C	375	9	166	197	5	4	T/-1	0.024	2;2	39.4	1	40	1	60	18	0.0255	0	7	8	1	0.6	9	353	CCCCCTCTCCCTAAATCAAA	TTTTTTTAAAGCCTTCGCCC	M:1-367809	Deletion	5
ung11_198_1_Young	M	M	220144	220145	CT	C	296	12	133	151	5	7	T/-1	0.0405	2;2	39.2	1	38.4	1	60	24	0.0429	0	7	8	1	1	12	280	CCCCCTCTCCCTAAATCAAA	TTTTTTTAAAGCCTTCGCCC	M:1-367809	Deletion	5
Col_1_Young	M	M	220144	220145	CT	C	407	9	187	210	5	4	T/-1	0.0221	2;2	36.4	1	37.8	1	60	8	0.021	0	7	8	1	0.3	8	381	CCCCCTCTCCCTAAATCAAA	TTTTTTTAAAGCCTTCGCCC	M:1-367809	Deletion	5
ung11_163_1_Young	M	M	274486	274488	CCA	C	281	8	131	142	5	3	C/-2	0.0285	2;2	31	1	41	0	60	16	0.0296	0	9	5	2	0.5	8	270	TTTGAATTTGAAATCTACCT	CACACACACGTGCATATAGA	M:1-367809	Deletion	5
Col-0_MTPA3G_1_Young	M	M	274486	274488	CCA	C	283	7	128	146	3	4	C/-2	0.0247	2;2	44.4	1	41	0	60	14	0.0254	0	9	5	2	1.3	7	276	TTTGAATTTGAAATCTACCT	CACACACACGTGCATATAGA	M:1-367809	Deletion	5
ung11_176_2_Young	M	M	274486	274488	CCA	C	310	12	139	159	5	7	C/-2	0.0387	2;2	34.8	1	40.9	1	60	24	0.0395	0.0032	9	5	2	0.2	12	304	TTTGAATTTGAAATCTACCT	CACACACACGTGCATATAGA	M:1-367809	Deletion	5
ung_MTPA3G_2_Mature	M	M	274486	274488	CCA	C	200	10	85	105	5	5	C/-2	0.05	2;2	33.4	1	40.6	1	60	20	0.051	0	9	5	2	0	10	196	TTTGAATTTGAAATCTACCT	CACACACACGTGCATATAGA	M:1-367809	Deletion	5
Col-0_MTPA3G_2_Young	M	M	274486	274488	CCA	C	272	8	124	140	4	4	C/-2	0.0294	2;2	27.4	1	37.8	1	60	16	0.0302	0.0074	9	5	2	0.2	8	265	TTTGAATTTGAAATCTACCT	CACACACACGTGCATATAGA	M:1-367809	Deletion	5
Col_2_Young	M	M	16468	16469	CT	C	194	8	99	84	4	4	T/-1	0.0412	2;2	51.2	1	41	0	60	16	0.0426	0	7	8	1	0.6	8	188	GAGATTGCCCTGTATGAACT	TTTTTTTCTCCCTGTTGAAG	M:1-367809	Deletion	4
Col-0	M	M	16468	16469	CT	C	248	8	127	109	5	3	T/-1	0.0323	2;2	36	1	40.5	1	60	16	0.0332	0	7	8	1	0.5	8	241	GAGATTGCCCTGTATGAACT	TTTTTTTCTCCCTGTTGAAG	M:1-367809	Deletion	4
Col_1_Mature	M	M	16468	16469	CT	C	177	6	91	77	3	3	T/-1	0.0339	2;2	47.8	1	40.3	1	60	12	0.0357	0	7	8	1	0.5	6	168	GAGATTGCCCTGTATGAACT	TTTTTTTCTCCCTGTTGAAG	M:1-367809	Deletion	4
ung10_176	M	M	16468	16469	CT	C	273	7	144	119	3	4	T/-1	0.0256	2;2	30.1	1	39.7	1	60	14	0.0269	0	7	8	1	0.7	7	260	GAGATTGCCCTGTATGAACT	TTTTTTTCTCCCTGTTGAAG	M:1-367809	Deletion	4
ung_MTPA3G_1_Young	M	M	19289	19290	TG	T	129	9	66	45	4	5	G/-1	0.0698	2;2	38.8	1	40	1	60	18	0.0833	0.0078	9	10	1	1.9	9	108	CCGCAGCTGCCTTTTTTTTT	GGGGGGGGGAGGGGAAAAAA	M:1-367809	Deletion	4
ung10_163	M	M	19289	19290	TG	T	301	23	129	122	13	10	G/-1	0.0764	2;2	40	1	38.1	1	60	22	0.1009	0.0033	9	10	1	1.5	22	218	CCGCAGCTGCCTTTTTTTTT	GGGGGGGGGAGGGGAAAAAA	M:1-367809	Deletion	4
ung_MTPA3G_2_Young	M	M	19289	19290	TG	T	100	6	50	36	3	3	G/-1	0.06	2;2	40.8	1	37.2	1	60	5	0.0625	0	9	10	1	1.3	5	80	CCGCAGCTGCCTTTTTTTTT	GGGGGGGGGAGGGGAAAAAA	M:1-367809	Deletion	4
ung11_176_1_Young	M	M	19289	19290	TG	T	129	8	55	58	4	4	G/-1	0.062	2;2	36.1	1	32.1	1	60	7	0.0693	0	9	10	1	0.6	7	101	CCGCAGCTGCCTTTTTTTTT	GGGGGGGGGAGGGGAAAAAA	M:1-367809	Deletion	4
ung11_163_1_Young	M	M	61995	61996	CT	C	204	7	108	87	3	4	T/-1	0.0343	2;2	50	1	40.8	1	60	14	0.0355	0.0049	7	8	1	0.1	7	197	CAAGGCGTTACCAGCTCCGA	TTTTTTTATTTGCTTTTAAA	M:1-367809	Deletion	4
Col-0_MTPA3G	M	M	61995	61996	CT	C	202	13	113	75	5	8	T/-1	0.0644	2;2	41.6	1	40.3	1	60	26	0.066	0.0099	7	8	1	0.1	13	197	CAAGGCGTTACCAGCTCCGA	TTTTTTTATTTGCTTTTAAA	M:1-367809	Deletion	4
Col-0	M	M	61995	61996	CT	C	307	7	167	133	3	4	T/-1	0.0228	2;2	45.3	1	40.3	1	60	14	0.0236	0.0065	7	8	1	0.4	7	296	CAAGGCGTTACCAGCTCCGA	TTTTTTTATTTGCTTTTAAA	M:1-367809	Deletion	4
ung10_163	M	M	61995	61996	CT	C	385	9	192	180	5	4	T/-1	0.0234	2;2	43.4	1	37.4	1	60	8	0.0229	0.0026	7	8	1	0.7	8	349	CAAGGCGTTACCAGCTCCGA	TTTTTTTATTTGCTTTTAAA	M:1-367809	Deletion	4
Col-0_MTPA3G_2_Young	M	M	92490	92491	TA	T	192	8	117	65	4	4	A/-1	0.0417	2;2	30.4	1	41	0	60	16	0.0426	0	8	9	1	0.4	8	188	GAGGCTATAGATATAGTCTA	AAAAAAAAGAATTGAGCTGA	M:1-367809	Deletion	4
ung11_198_1_Mature	M	M	92490	92491	TA	T	157	12	86	57	7	5	A/-1	0.0764	2;2	38.4	1	40.7	1	60	24	0.0789	0	8	9	1	0.8	12	152	GAGGCTATAGATATAGTCTA	AAAAAAAAGAATTGAGCTGA	M:1-367809	Deletion	4
Col_1_Mature	M	M	92490	92491	TA	T	142	10	81	51	7	3	A/-1	0.0704	2;2	24.2	1	40.1	1	60	20	0.0719	0.007	8	9	1	1.1	10	139	GAGGCTATAGATATAGTCTA	AAAAAAAAGAATTGAGCTGA	M:1-367809	Deletion	4
ung11_176_2_Mature	M	M	92490	92491	TA	T	144	7	79	56	4	3	A/-1	0.0486	2;2	32.7	1	39.7	1	60	14	0.0504	0.0139	8	9	1	0.7	7	139	GAGGCTATAGATATAGTCTA	AAAAAAAAGAATTGAGCTGA	M:1-367809	Deletion	4
Col-0_MTPA3G_2_Young	M	M	97416	97417	CT	C	163	6	82	72	3	3	T/-1	0.0368	2;2	48.8	1	41	0	60	12	0.04	0	8	9	1	0	6	150	GGTTTTTGTTACCGAGATAT	TTTTTTTTCATTGTTCCCAG	M:1-367809	Deletion	4
Col-0_MTPA3G_1_Young	M	M	97416	97417	CT	C	138	6	73	59	3	3	T/-1	0.0435	2;2	35.8	1	41	0	60	12	0.0472	0	8	9	1	0	6	127	GGTTTTTGTTACCGAGATAT	TTTTTTTTCATTGTTCCCAG	M:1-367809	Deletion	4
ung11_163_1_Young	M	M	97416	97417	CT	C	158	6	82	68	3	3	T/-1	0.038	2;2	46.3	1	41	1	60	12	0.0414	0.0063	8	9	1	1.8	6	145	GGTTTTTGTTACCGAGATAT	TTTTTTTTCATTGTTCCCAG	M:1-367809	Deletion	4
ung11_198_1_Mature	M	M	97416	97417	CT	C	105	7	57	41	3	4	T/-1	0.0667	2;2	46.6	1	39.9	1	60	14	0.068	0	8	9	1	1.6	7	103	GGTTTTTGTTACCGAGATAT	TTTTTTTTCATTGTTCCCAG	M:1-367809	Deletion	4
ung_MTPA3G_2_Young	M	M	152965	152967	TAG	T	306	8	159	138	5	3	A/-2	0.0261	2;2	48.2	1	40.2	1	60	16	0.0271	0.0033	9	5	2	0.1	8	295	GGTTTAATTGGACATTGGAC	AGAGAGAGAAGAGAACAAAG	M:1-367809	Deletion	4
Col_1_Young	M	M	152965	152967	TAG	T	403	10	202	188	6	4	A/-2	0.0248	2;2	39.9	1	39.7	1	60	20	0.0251	0.0025	9	5	2	0.1	10	398	GGTTTAATTGGACATTGGAC	AGAGAGAGAAGAGAACAAAG	M:1-367809	Deletion	4
ung11_163_1_Young	M	M	152965	152967	TAG	T	391	10	212	169	6	4	A/-2	0.0256	2;2	32.9	1	39.1	1	60	20	0.0265	0.0026	9	5	2	0.5	10	377	GGTTTAATTGGACATTGGAC	AGAGAGAGAAGAGAACAAAG	M:1-367809	Deletion	4
ung11_198_1_Mature	M	M	152965	152967	TAG	T	272	7	139	126	4	3	A/-2	0.0257	2;2	33.9	1	39	1	60	14	0.0266	0.0037	9	5	2	0.4	7	263	GGTTTAATTGGACATTGGAC	AGAGAGAGAAGAGAACAAAG	M:1-367809	Deletion	4
Col-0_MTPA3G_2_Young	M	M	220691	220692	CA	C	236	8	99	129	3	5	A/-1	0.0339	2;2	35.2	1	41	0	60	16	0.0354	0	7	8	1	0	8	226	GCCTTTGTTCAGTAGATCTT	AAAAAAAGAAAGACTTCAAT	M:1-367809	Deletion	4
Col-0_MTPA3G_2_Mature	M	M	220691	220692	CA	C	63	6	31	26	3	3	A/-1	0.0952	2;2	47	1	41	0	60	12	0.0968	0	7	8	1	0.2	6	62	GCCTTTGTTCAGTAGATCTT	AAAAAAAGAAAGACTTCAAT	M:1-367809	Deletion	4
Col-0_MTPA3G_1_Young	M	M	220691	220692	CA	C	201	9	88	104	5	4	A/-1	0.0448	2;2	38.2	1	38.4	1	60	18	0.0459	0	7	8	1	0.4	9	196	GCCTTTGTTCAGTAGATCTT	AAAAAAAGAAAGACTTCAAT	M:1-367809	Deletion	4
ung_MTPA3G_2_Mature	M	M	220691	220692	CA	C	163	7	75	81	4	3	A/-1	0.0429	2;2	31	1	37.9	1	60	14	0.044	0	7	8	1	0.3	7	159	GCCTTTGTTCAGTAGATCTT	AAAAAAAGAAAGACTTCAAT	M:1-367809	Deletion	4
ung11_176_1_Mature	M	M	237065	237067	GCC	G	137	6	52	56	3	3	C/-2	0.0438	2;2	33.2	1	41	0	60	12	0.0476	0	10	12	1	2.5	6	126	ACTATGTCCAGGGGACCGCC	CCCCCCCCCCACAAGGTACA	M:1-367809	Deletion	4
Col_1_Mature	M	M	237065	237067	GCC	G	99	7	34	44	4	3	C/-2	0.0707	2;2	49.4	1	39.1	1	60	14	0.0843	0	10	12	1	2	7	83	ACTATGTCCAGGGGACCGCC	CCCCCCCCCCACAAGGTACA	M:1-367809	Deletion	4
ung_MTPA3G_1_Mature	M	M	237065	237067	GCC	G	87	6	36	36	3	3	C/-2	0.069	2;2	53.3	1	37.8	1	60	5	0.0694	0	10	12	1	2.5	5	72	ACTATGTCCAGGGGACCGCC	CCCCCCCCCCACAAGGTACA	M:1-367809	Deletion	4
ung_MTPA3G_1_Young	M	M	237065	237067	GCC	G	156	8	56	64	4	4	C/-2	0.0513	2;2	36.5	1	35.4	1	60	16	0.0576	0.0192	10	12	1	1.4	8	139	ACTATGTCCAGGGGACCGCC	CCCCCCCCCCACAAGGTACA	M:1-367809	Deletion	4
Col_1_Young	M	M	22197	22198	GA	G	131	6	43	81	3	3	A/-1	0.0458	2;2	49.2	1	40.3	1	60	12	0.0488	0	8	9	1	1	6	123	AACGAAATCCGGGGTTGGCC	AAAAAAAACAACGCTATGGA	M:1-367809	Deletion	3
Col-0_MTPA3G	M	M	22197	22198	GA	G	123	13	32	77	8	5	A/-1	0.1057	2;2	37.5	1	39.4	1	60	26	0.1171	0.0081	8	9	1	0.9	13	111	AACGAAATCCGGGGTTGGCC	AAAAAAAACAACGCTATGGA	M:1-367809	Deletion	3
Col-0	M	M	22197	22198	GA	G	221	8	67	142	3	5	A/-1	0.0362	2;2	38.5	1	36.9	1	60	7	0.0345	0	8	9	1	1.2	7	203	AACGAAATCCGGGGTTGGCC	AAAAAAAACAACGCTATGGA	M:1-367809	Deletion	3
ung11_176_1_Young	M	M	35952	35953	TA	T	222	6	103	111	3	3	A/-1	0.027	2;2	35.5	1	41	0	60	12	0.0278	0	7	8	1	0.2	6	216	CGTTGATGAATGCTTATATA	AAAAAAATAAAGTAAAAACT	M:1-367809	Deletion	3
Col-0_MTPA3G	M	M	35952	35953	TA	T	289	7	130	152	4	3	A/-1	0.0242	2;2	35.7	1	41	0	60	14	0.0245	0	7	8	1	0.7	7	286	CGTTGATGAATGCTTATATA	AAAAAAATAAAGTAAAAACT	M:1-367809	Deletion	3
ung10_163	M	M	35952	35953	TA	T	545	9	260	274	4	5	A/-1	0.0165	2;2	39.4	1	38.9	1	60	8	0.0154	0	7	8	1	0.8	8	519	CGTTGATGAATGCTTATATA	AAAAAAATAAAGTAAAAACT	M:1-367809	Deletion	3
Col_2_Mature	M	M	66928	66929	TA	T	176	8	81	87	4	4	A/-1	0.0455	2;2	53.2	1	41	0	56.9	16	0.0471	0	7	8	1	0.8	8	170	AATGCATTACCCTACCTATC	AAAAAAATAGGGCCCTGGGG	M:1-367809	Deletion	3
ung_MTPA3G_2_Mature	M	M	66928	66929	TA	T	162	7	79	76	3	4	A/-1	0.0432	2;2	40	1	38.3	1	48.6	6	0.0397	0	7	8	1	1.3	6	151	AATGCATTACCCTACCTATC	AAAAAAATAGGGCCCTGGGG	M:1-367809	Deletion	3
ung11_163_1_Young	M	M	66928	66929	TA	T	236	7	98	130	4	3	A/-1	0.0297	2;2	43.1	1	41	0	45.7	14	0.0311	0	7	8	1	0.9	7	225	AATGCATTACCCTACCTATC	AAAAAAATAGGGCCCTGGGG	M:1-367809	Deletion	3
ung_MTPA3G_2_Young	M	M	85180	85181	TA	T	255	6	124	125	3	3	A/-1	0.0235	2;2	51.7	1	41	0	60	12	0.0247	0	7	8	1	0	6	243	GTTCGAAAATGGATCCTCAA	AAAAAAATGGAATATCTGTG	M:1-367809	Deletion	3
ung_MTPA3G_1_Mature	M	M	85180	85181	TA	T	156	7	78	71	3	4	A/-1	0.0449	2;2	56.3	1	40.4	1	60	14	0.0464	0	7	8	1	0.9	7	151	GTTCGAAAATGGATCCTCAA	AAAAAAATGGAATATCTGTG	M:1-367809	Deletion	3
ung11_176_2_Young	M	M	85180	85181	TA	T	323	14	160	149	9	5	A/-1	0.0433	2;2	31.4	1	39.4	1	60	28	0.0449	0	7	8	1	0.2	14	312	GTTCGAAAATGGATCCTCAA	AAAAAAATGGAATATCTGTG	M:1-367809	Deletion	3
ung_MTPA3G_1_Mature	M	M	93773	93776	TGTA	T	193	6	96	91	3	3	G/-3	0.0311	2;2	50	1	41	0	60	12	0.0316	0	10	4	3	0.3	6	190	TAGAGCCAAGTGTAGTATGG	GTAGTAGTAGGCACTTCTAG	M:1-367809	Deletion	3
Col_2_Young	M	M	93773	93776	TGTA	T	248	7	125	116	4	3	G/-3	0.0282	2;2	33	1	41	0	60	14	0.0285	0	10	4	3	0.3	7	246	TAGAGCCAAGTGTAGTATGG	GTAGTAGTAGGCACTTCTAG	M:1-367809	Deletion	3
Col-0_MTPA3G_1_Young	M	M	93773	93776	TGTA	T	358	8	173	177	5	3	G/-3	0.0223	2;2	45.2	1	40.5	1	60	16	0.0227	0	10	4	3	0.5	8	352	TAGAGCCAAGTGTAGTATGG	GTAGTAGTAGGCACTTCTAG	M:1-367809	Deletion	3
ung11_163_1_Young	M	M	97710	97711	GT	G	320	8	161	144	5	3	T/-1	0.025	2;2	48.4	1	41	0	60	16	0.0286	0	7	8	1	0.4	8	280	TGTGTGACAACACTACAAGG	TTTTTTTCCTCGTGTAACAT	M:1-367809	Deletion	3
ung11_176_1_Mature	M	M	97710	97711	GT	G	181	6	82	91	3	3	T/-1	0.0331	2;2	43.5	1	40.9	1	60	12	0.0392	0.0055	7	8	1	0.8	6	153	TGTGTGACAACACTACAAGG	TTTTTTTCCTCGTGTAACAT	M:1-367809	Deletion	3
ung11_198_2_Young	M	M	97710	97711	GT	G	272	10	127	127	5	5	T/-1	0.0368	2;2	48.5	1	39.6	1	60	20	0.0446	0	7	8	1	0.5	10	224	TGTGTGACAACACTACAAGG	TTTTTTTCCTCGTGTAACAT	M:1-367809	Deletion	3
ung10_159	M	M	127681	127682	GC	G	140	7	66	67	3	4	C/-1	0.05	2;2	47.9	1	39.2	1	60	14	0.0534	0.0143	7	8	1	1.9	7	131	AGTCATTCCGAAGAACACTT	CCCCCCCGTTTTACCGCGGC	M:1-367809	Deletion	3
ung10_163	M	M	127681	127682	GC	G	365	8	187	167	4	4	C/-1	0.0219	2;2	32	1	37.4	1	60	7	0.0202	0	7	8	1	1.6	7	347	AGTCATTCCGAAGAACACTT	CCCCCCCGTTTTACCGCGGC	M:1-367809	Deletion	3
ung_MTPA3G_2_Young	M	M	127681	127682	GC	G	169	6	90	73	3	3	C/-1	0.0355	2;2	40.5	1	34.7	1	60	2	0.0253	0	7	8	1	0.3	4	158	AGTCATTCCGAAGAACACTT	CCCCCCCGTTTTACCGCGGC	M:1-367809	Deletion	3
ung11_163_1_Young	M	M	181507	181508	TA	T	343	6	156	177	3	3	A/-1	0.0175	2;2	58.3	1	41	0	60	12	0.0186	0	6	7	1	0.3	6	322	CCTCTTTTTTGATTTTTTAA	AAAAAAGGGGGAGAGGGACC	M:1-367809	Deletion	3
ung_MTPA3G_1_Young	M	M	181507	181508	TA	T	309	6	143	158	3	3	A/-1	0.0194	2;2	56	1	39.7	1	60	12	0.0206	0	6	7	1	0.5	6	291	CCTCTTTTTTGATTTTTTAA	AAAAAAGGGGGAGAGGGACC	M:1-367809	Deletion	3
Col_2_Young	M	M	181507	181508	TA	T	235	6	105	123	3	3	A/-1	0.0255	2;2	46	1	33.2	1	60	2	0.0183	0	6	7	1	2	4	218	CCTCTTTTTTGATTTTTTAA	AAAAAAGGGGGAGAGGGACC	M:1-367809	Deletion	3
ung_MTPA3G_2_Mature	M	M	191949	191950	CT	C	173	8	93	72	3	5	T/-1	0.0462	2;2	28.9	1	41	1	60	16	0.0476	0.0058	7	8	1	0.8	8	168	TTTGAATCCAATATTATGCA	TTTTTTTCGGTAGCAGGACT	M:1-367809	Deletion	3
ung11_163_1_Young	M	M	191949	191950	CT	C	180	10	86	81	6	4	T/-1	0.0556	2;2	36.5	1	40.6	1	60	20	0.0581	0	7	8	1	0.2	10	172	TTTGAATCCAATATTATGCA	TTTTTTTCGGTAGCAGGACT	M:1-367809	Deletion	3
ung10_176	M	M	191949	191950	CT	C	176	6	92	78	3	3	T/-1	0.0341	2;2	42.5	1	41	0	36.3	12	0.0355	0	7	8	1	1.5	6	169	TTTGAATCCAATATTATGCA	TTTTTTTCGGTAGCAGGACT	M:1-367809	Deletion	3
Col_1_Young	M	M	209391	209392	CA	C	255	9	133	109	4	5	A/-1	0.0353	2;2	47.3	1	40.1	1	60	18	0.0369	0.0039	7	8	1	0.8	9	244	CCCAGAAAGAGACGGCTTAG	AAAAAAAGTGAGCGCCCCTG	M:1-367809	Deletion	3
ung_MTPA3G_1_Young	M	M	209391	209392	CA	C	141	11	83	47	6	5	A/-1	0.078	2;2	42.7	1	38.5	1	60	10	0.073	0	7	8	1	1.2	10	137	CCCAGAAAGAGACGGCTTAG	AAAAAAAGTGAGCGCCCCTG	M:1-367809	Deletion	3
ung_MTPA3G_2_Young	M	M	209391	209392	CA	C	168	9	88	71	6	3	A/-1	0.0536	2;2	41.3	1	37.3	1	60	8	0.0491	0	7	8	1	1.2	8	163	CCCAGAAAGAGACGGCTTAG	AAAAAAAGTGAGCGCCCCTG	M:1-367809	Deletion	3
ung11_176_2_Young	M	M	221518	221519	TA	T	234	8	109	113	4	4	A/-1	0.0342	2;2	24.9	1	41	0	60	16	0.036	0	7	8	1	0.1	8	222	CCCGGGCCTTTTGCTCTCCG	AAAAAAAGGTGGCCGACCTT	M:1-367809	Deletion	3
Col-0_MTPA3G_1_Young	M	M	221518	221519	TA	T	201	9	93	95	4	5	A/-1	0.0448	2;2	43.9	1	41	0	60	18	0.0481	0	7	8	1	0.2	9	187	CCCGGGCCTTTTGCTCTCCG	AAAAAAAGGTGGCCGACCTT	M:1-367809	Deletion	3
Col_1_Young	M	M	221518	221519	TA	T	244	8	120	115	3	5	A/-1	0.0328	2;2	32.4	1	41	0	60	16	0.0345	0	7	8	1	0.9	8	232	CCCGGGCCTTTTGCTCTCCG	AAAAAAAGGTGGCCGACCTT	M:1-367809	Deletion	3
ung11_176_2_Mature	M	M	228938	228939	CA	C	152	7	63	81	3	4	A/-1	0.0461	2;2	44.1	1	40.4	1	60	14	0.049	0	7	8	1	0.6	7	143	GTTTTTTTTGTTCAATTCTT	AAAAAAATACTTCCTGCCAA	M:1-367809	Deletion	3
Col_1_Young	M	M	228938	228939	CA	C	243	8	113	122	4	4	A/-1	0.0329	2;2	33	1	39.9	1	60	16	0.0354	0.0082	7	8	1	0.8	8	226	GTTTTTTTTGTTCAATTCTT	AAAAAAATACTTCCTGCCAA	M:1-367809	Deletion	3
ung_MTPA3G_1_Young	M	M	228938	228939	CA	C	191	8	85	97	4	4	A/-1	0.0419	2;2	46.2	1	34.5	1	60	3	0.0339	0	7	8	1	1	6	177	GTTTTTTTTGTTCAATTCTT	AAAAAAATACTTCCTGCCAA	M:1-367809	Deletion	3
ung11_198_1_Young	M	M	269641	269642	TA	T	219	9	109	99	4	5	A/-1	0.0411	2;2	46.3	1	41	1	53	18	0.0421	0.0046	7	8	1	0	9	214	AATGCATTACCCTACCTATC	AAAAAAATAGGGCCCTGGGG	M:1-367809	Deletion	3
Col-0_MTPA3G_1_Young	M	M	269641	269642	TA	T	242	10	123	108	6	4	A/-1	0.0413	2;2	35.9	1	39.9	1	52	20	0.0418	0.0041	7	8	1	0.9	10	239	AATGCATTACCCTACCTATC	AAAAAAATAGGGCCCTGGGG	M:1-367809	Deletion	3
ung10_176	M	M	269641	269642	TA	T	258	8	127	122	5	3	A/-1	0.031	2;2	50.1	1	41	0	38.6	16	0.0332	0	7	8	1	1	8	241	AATGCATTACCCTACCTATC	AAAAAAATAGGGCCCTGGGG	M:1-367809	Deletion	3
Col-0_MTPA3G	M	M	360666	360668	GAA	G	118	8	36	52	3	5	A/-2	0.0678	2;2	41.8	1	41	0	60	16	0.0714	0	9	11	1	0.2	8	112	AGGGATCTCTTTTCTGCAAC	AAAAAAAAACGGAGCAGATT	M:1-367809	Deletion	3
Col-0_MTPA3G_1_Young	M	M	360666	360668	GAA	G	155	7	54	74	3	4	A/-2	0.0452	2;2	37.6	1	38.8	1	60	14	0.0493	0.0065	9	11	1	0.7	7	142	AGGGATCTCTTTTCTGCAAC	AAAAAAAAACGGAGCAGATT	M:1-367809	Deletion	3
Col-0	M	M	360666	360668	GAA	G	188	9	70	81	3	6	A/-2	0.0479	2;2	45.3	1	38.7	1	60	18	0.0542	0	9	11	1	1.1	9	166	AGGGATCTCTTTTCTGCAAC	AAAAAAAAACGGAGCAGATT	M:1-367809	Deletion	3
Col_1_Young	M	M	14160	14162	GGA	G	187	12	99	76	6	6	G/-2	0.0642	2;2	47.5	1	39.2	1	60	24	0.0652	0	10	6	2	1.3	12	184	TAGAAAGGAGGAGAAAAAGA	GAGAGAGAGAAGAGAGAAAG	M:1-367809	Deletion	2
ung10_163	M	M	14160	14162	GGA	G	306	6	163	135	3	3	G/-2	0.0196	2;2	41.3	1	37.3	1	60	12	0.0205	0.0033	10	6	2	2	6	292	TAGAAAGGAGGAGAAAAAGA	GAGAGAGAGAAGAGAGAAAG	M:1-367809	Deletion	2
Col-0_MTPA3G	M	M	23374	23375	CA	C	136	11	57	67	6	5	A/-1	0.0809	2;2	43.3	1	40.6	1	40.8	22	0.0815	0	7	8	1	0.5	11	135	AAGTGTGGATTTCATATAGT	AAAAAAAGGGAGACGTGCTA	M:1-367809	Deletion	2
ung10_163	M	M	23374	23375	CA	C	268	7	120	138	3	4	A/-1	0.0261	2;2	45.7	1	39.7	1	32.3	14	0.0267	0	7	8	1	2.4	7	262	AAGTGTGGATTTCATATAGT	AAAAAAAGGGAGACGTGCTA	M:1-367809	Deletion	2
Col-0	M	M	29487	29488	GA	G	318	7	176	134	4	3	A/-1	0.022	2;2	45.6	1	40.4	1	60	14	0.0228	0	7	8	1	0.1	7	307	TGATGGGCTCTTCTTTCTCT	AAAAAAATAATTTTACGCTT	M:1-367809	Deletion	2
ung10_163	M	M	29487	29488	GA	G	463	6	263	187	3	3	A/-1	0.013	2;2	54.2	1	38.7	1	60	12	0.0137	0	7	8	1	1.2	6	439	TGATGGGCTCTTCTTTCTCT	AAAAAAATAATTTTACGCTT	M:1-367809	Deletion	2
ung10_163	M	M	30308	30309	TA	T	368	8	197	162	5	3	A/-1	0.0217	2;2	49.4	1	40.8	1	60	16	0.0224	0.0027	7	8	1	0.9	8	357	TCACGCCAAGACCGTAGGAA	AAAAAAACCACTTTTCATTC	M:1-367809	Deletion	2
ung11_198_2_Young	M	M	30308	30309	TA	T	159	8	74	76	3	5	A/-1	0.0503	2;2	55.2	1	40.5	1	60	16	0.0516	0	7	8	1	0.6	8	155	TCACGCCAAGACCGTAGGAA	AAAAAAACCACTTTTCATTC	M:1-367809	Deletion	2
Col_1_Young	M	M	69758	69759	GT	G	340	6	152	174	3	3	T/-1	0.0176	2;2	32.5	1	38.2	1	60	12	0.0197	0.0029	7	8	1	1.5	6	305	CAGAGCTTGTGGGCAAAGTG	TTTTTTTCGTGCCCTGATTG	M:1-367809	Deletion	2
ung11_198_1_Young	M	M	69758	69759	GT	G	230	6	106	111	3	3	T/-1	0.0261	2;2	34.7	1	35.5	1	60	5	0.025	0	7	8	1	0.2	5	200	CAGAGCTTGTGGGCAAAGTG	TTTTTTTCGTGCCCTGATTG	M:1-367809	Deletion	2
ung11_163_1_Young	M	M	92744	92746	GAA	G	202	9	64	99	3	6	A/-2	0.0446	2;2	42.8	1	41	0	60	18	0.0479	0	9	11	1	0.1	9	188	GTTGTGAATTCCGTATTTTT	AAAAAAAAAGTGCATAATAT	M:1-367809	Deletion	2
Col-0_MTPA3G_1_Young	M	M	92744	92746	GAA	G	168	7	65	74	3	4	A/-2	0.0417	2;2	47.3	1	39.1	1	60	14	0.0458	0	9	11	1	1.3	7	153	GTTGTGAATTCCGTATTTTT	AAAAAAAAAGTGCATAATAT	M:1-367809	Deletion	2
ung11_176_2_Young	M	M	93881	93882	CG	C	435	7	197	231	3	4	G/-1	0.0161	2;2	45.7	1	41	0	60	14	0.0164	0	6	7	1	1.1	7	427	CAGCAGAGCCGTTTCATGAG	GGGGGGCTAGGCGCAGTTCT	M:1-367809	Deletion	2
ung11_198_1_Young	M	M	93881	93882	CG	C	334	6	156	172	3	3	G/-1	0.018	2;2	51	1	35.5	1	60	5	0.0154	0	6	7	1	2	5	325	CAGCAGAGCCGTTTCATGAG	GGGGGGCTAGGCGCAGTTCT	M:1-367809	Deletion	2
ung_MTPA3G_1_Young	M	M	106719	106720	CT	C	339	6	136	197	3	3	T/-1	0.0177	2;2	44	1	41	0	60	12	0.0182	0	6	7	1	0	6	329	TTTGCTCAGCAGCGGAAGCA	TTTTTTAGTTATCAAATTAG	M:1-367809	Deletion	2
Col_2_Young	M	M	106719	106720	CT	C	303	6	129	168	3	3	T/-1	0.0198	2;2	39.8	1	41	0	60	12	0.0203	0	6	7	1	0.5	6	295	TTTGCTCAGCAGCGGAAGCA	TTTTTTAGTTATCAAATTAG	M:1-367809	Deletion	2
Col_1_Young	M	M	110576	110577	TA	T	315	6	160	141	3	3	A/-1	0.019	2;2	35.2	1	41	0	60	12	0.0201	0	7	8	1	0.5	6	298	GCCCCCTTAGCTACTTGTAC	AAAAAAACTAGGACGGAAGT	M:1-367809	Deletion	2
ung10_163	M	M	110576	110577	TA	T	440	8	215	215	4	4	A/-1	0.0182	2;2	45.8	1	40	1	60	16	0.0196	0.0045	7	8	1	1.9	8	409	GCCCCCTTAGCTACTTGTAC	AAAAAAACTAGGACGGAAGT	M:1-367809	Deletion	2
Col-0	M	M	112102	112105	GGGC	G	346	7	181	156	4	3	G/-3	0.0202	2;2	48.3	1	39.7	1	60	14	0.021	0	11	4	3	0.4	7	333	CAAACATTTCTTTTTCTAAT	GGCGGCGGCGGGCCCGCTTG	M:1-367809	Deletion	2
ung10_163	M	M	112102	112105	GGGC	G	472	8	258	204	5	3	G/-3	0.0169	2;2	47.2	1	37	1	60	7	0.0167	0	11	4	3	0.8	7	418	CAAACATTTCTTTTTCTAAT	GGCGGCGGCGGGCCCGCTTG	M:1-367809	Deletion	2
Col_1_Mature	M	M	191675	191676	AT	A	161	6	71	84	3	3	T/-1	0.0373	2;2	53.8	1	41	0	60	12	0.0377	0	7	8	1	0.2	6	159	CCATAATGAAACTGCCTTTT	TTTTTTTATTCGGATAGGAT	M:1-367809	Deletion	2
Col-0_MTPA3G_1_Young	M	M	191675	191676	AT	A	177	7	90	80	3	4	T/-1	0.0395	2;2	30.3	1	41	0	60	14	0.0402	0	7	8	1	2.4	7	174	CCATAATGAAACTGCCTTTT	TTTTTTTATTCGGATAGGAT	M:1-367809	Deletion	2
ung_MTPA3G_1_Young	M	M	218949	218950	AT	A	192	7	91	94	3	4	T/-1	0.0365	2;2	40.1	1	40.3	1	60	14	0.0376	0.0052	7	8	1	1.3	7	186	CTAGGGGGGGGGCTACTCTT	TTTTTTTCTCGATCGAGCCG	M:1-367809	Deletion	2
ung10_163	M	M	218949	218950	AT	A	309	6	159	142	3	3	T/-1	0.0194	2;2	44.5	1	38.7	1	43.3	12	0.0204	0.0032	7	8	1	0.5	6	294	CTAGGGGGGGGGCTACTCTT	TTTTTTTCTCGATCGAGCCG	M:1-367809	Deletion	2
ung11_198_1_Young	M	M	241656	241657	CA	C	129	9	57	63	4	5	A/-1	0.0698	2;2	52.4	1	41	0	60	18	0.0776	0	7	8	1	0.6	9	116	TGTCGGGCTCCTGCCCCCCC	AAAAAAACAAACTGTACGTG	M:1-367809	Deletion	2
Col-0	M	M	241656	241657	CA	C	251	7	120	119	4	3	A/-1	0.0279	2;2	51.6	1	41	0	32.7	14	0.031	0	7	8	1	0.3	7	226	TGTCGGGCTCCTGCCCCCCC	AAAAAAACAAACTGTACGTG	M:1-367809	Deletion	2
ung11_176_1_Young	M	M	242454	242455	TC	T	212	6	95	108	3	3	C/-1	0.0283	2;2	46.3	1	41	0	60	12	0.0306	0	7	8	1	0.2	6	196	ACATTCGCTCACTTACGCTG	CCCCCCCAGCTCACCCTAGC	M:1-367809	Deletion	2
ung11_163_1_Young	M	M	242454	242455	TC	T	293	7	135	147	4	3	C/-1	0.0239	2;2	37.9	1	40.4	1	60	14	0.0257	0	7	8	1	0.4	7	272	ACATTCGCTCACTTACGCTG	CCCCCCCAGCTCACCCTAGC	M:1-367809	Deletion	2
ung_MTPA3G_2_Mature	M	M	298849	298851	TAA	T	150	6	70	46	3	3	A/-2	0.04	2;2	47	1	41	0	60	12	0.0405	0	9	11	1	0.7	6	148	TGGAAAATTTATTGGGGTTA	AAAAAAAAAGAATCCTCGTC	M:1-367809	Deletion	2
ung11_176_2_Young	M	M	298849	298851	TAA	T	267	11	126	87	6	5	A/-2	0.0412	2;2	31.9	1	39.3	1	60	10	0.0395	0.0037	9	11	1	0.6	10	253	TGGAAAATTTATTGGGGTTA	AAAAAAAAAGAATCCTCGTC	M:1-367809	Deletion	2
ung11_163_1_Young	M	M	322178	322179	CT	C	183	11	97	70	7	4	T/-1	0.0601	2;2	36	1	38.9	1	60	10	0.0602	0	7	8	1	0.9	10	166	TTTTTATTTGACCCCTTTCC	TTTTTTTGAGAGCAAGCGCC	M:1-367809	Deletion	2
Col-0	M	M	322178	322179	CT	C	183	11	118	49	8	3	T/-1	0.0601	2;2	32.6	1	36.1	1	32.5	10	0.0645	0.0055	7	8	1	0.7	10	155	TTTTTATTTGACCCCTTTCC	TTTTTTTGAGAGCAAGCGCC	M:1-367809	Deletion	2
ung11_163_1_Young	M	M	345310	345312	CTT	C	315	7	144	117	3	4	T/-2	0.0222	2;2	48.6	1	41	0	60	14	0.0246	0	8	10	1	0.1	7	284	CCGACTGAACTTCTAGAGCT	TTTTTTTTAGATTTCGGAAT	M:1-367809	Deletion	2
Col-0_MTPA3G_2_Young	M	M	345310	345312	CTT	C	272	8	132	106	4	4	T/-2	0.0294	2;2	41.5	1	40.5	1	60	16	0.0331	0	8	10	1	1	8	242	CCGACTGAACTTCTAGAGCT	TTTTTTTTAGATTTCGGAAT	M:1-367809	Deletion	2
Col_1_Young	M	M	5100	5101	AC	A	266	10	130	126	5	5	C/-1	0.0376	2;2	41.3	1	41	0	60	20	0.0391	0	7	8	1	0.3	10	256	TAACTAGGTGCCCTACTCCT	CCCCCCCTGTTCTCACCTTC	M:1-367809	Deletion	1
ung10_163	M	M	5259	5260	TG	T	364	6	169	187	3	3	G/-1	0.0165	2;2	39	1	39.8	1	60	12	0.0173	0.0055	1	2	1	0.8	6	347	GCCGCTGATTCCCCTGCCGT	GATTCGTGCCTCAAGACTCT	M:1-367809	Deletion	1
Col-0	M	M	6107	6110	TAAG	T	273	6	170	96	3	3	A/-3	0.022	2;2	54.7	1	39.7	1	60	12	0.0223	0	11	4	3	1	6	269	TCATCTAACTCAAAATATTG	AAGAAGAAGAATCTTACGCC	M:1-367809	Deletion	1
Col-0	M	M	15668	15669	TA	T	367	12	192	162	6	6	A/-1	0.0327	2;2	49.2	1	41	0	60	24	0.0339	0	7	8	1	0.6	12	354	TATCATTCTCGGCCACCAGT	AAAAAAAGTAAAACTAAAAA	M:1-367809	Deletion	1
ung10_163	M	M	17794	17795	TC	T	585	6	374	203	3	3	C/-1	0.0103	2;2	51.2	1	41	0	60	12	0.0114	0	1	2	1	1.2	6	528	GAAAACTAAAGAATCGAGGG	CAGAAGAGAATTGGCCATTT	M:1-367809	Deletion	1
ung_MTPA3G_2_Mature	M	M	19279	19280	CT	C	102	12	73	17	9	3	T/-1	0.1176	2;2	43.1	1	40.7	1	59.2	24	0.1319	0	9	10	1	2.1	12	91	TAGAGTTCGACCGCAGCTGC	TTTTTTTTTGGGGGGGGGGA	M:1-367809	Deletion	1
Col-0	M	M	19288	19290	TTG	T	194	8	115	33	3	5	T/-2	0.0412	2;2	42	1	37.1	1	60	16	0.0571	0	0	10	1	2.2	8	140	ACCGCAGCTGCCTTTTTTTT	GGGGGGGGGAGGGGAAAAAA	M:1-367809	Deletion	1
ung11_163_1_Young	M	M	20508	20509	AC	A	211	6	114	91	3	3	C/-1	0.0284	2;2	46.3	1	41	0	60	12	0.0288	0	6	7	1	0.3	6	208	CCGAGAAACCCGGGCAACTA	CCCCCCTATGCGCCGATCGC	M:1-367809	Deletion	1
ung10_163	M	M	23007	23008	CA	C	492	7	262	219	3	4	A/-1	0.0142	2;2	48	1	40.4	1	60	14	0.0146	0.0041	6	7	1	1.7	7	479	AACTCTTATTTTTACGAAGT	AAAAAATGCGATCTTTCTTG	M:1-367809	Deletion	1
ung11_198_1_Young	M	M	25842	25843	AT	A	232	6	124	102	3	3	T/-1	0.0259	2;2	34	1	41	0	60	12	0.0265	0	4	5	1	0.2	6	226	GTAAACTAGAGACTGTTGTC	TTTTGAACTGAATCCGTGAC	M:1-367809	Deletion	1
ung10_163	M	M	32131	32132	GC	G	404	6	202	193	3	3	C/-1	0.0149	2;2	29.5	1	40.6	1	60	12	0.0153	0.0025	1	3	1	0.5	6	391	TGAAGTCCATGTAGGTGTGG	CAGACCGGTGTCCATCCCGA	M:1-367809	Deletion	1
ung11_163_1_Young	M	M	46156	46157	GA	G	432	6	219	203	3	3	A/-1	0.0139	2;2	43.3	1	41	0	60	12	0.0142	0	3	4	1	0.8	6	423	GATCTGAGTATCTCGGAATT	AAATAGGACTTTATTTGCAT	M:1-367809	Deletion	1
ung10_163	M	M	56955	56956	AT	A	279	9	92	175	5	4	T/-1	0.0323	2;2	30.6	1	40.1	1	60	18	0.034	0.0036	7	8	1	1	9	265	CAGACCCTTCAGTTTCATCC	TTTTTTTCCATGACCAGCAG	M:1-367809	Deletion	1
Col-0_MTPA3G_1_Young	M	M	71010	71011	GT	G	247	8	106	131	4	4	T/-1	0.0324	2;2	39.2	1	39.9	1	60	16	0.0351	0	6	7	1	0.8	8	228	TAAGTTTTTTCTTATTACCC	TTTTTTAAGAGAAAAGATTT	M:1-367809	Deletion	1
ung11_176_2_Young	M	M	71693	71694	TG	T	297	6	157	132	3	3	G/-1	0.0202	2;2	56.3	1	38	1	60	12	0.0214	0	6	7	1	1	6	280	TCAATGGTTGTTGATCAGCG	GGGGGGAACAAAAAGGTCCT	M:1-367809	Deletion	1
Col_1_Young	M	M	76341	76342	TA	T	505	7	246	251	4	3	A/-1	0.0139	2;2	32.6	1	41	0	60	14	0.0142	0	5	6	1	0.4	7	493	TAGCCGAACCCGGAAAGAAT	AAAAAGACGAGTGCTCATTA	M:1-367809	Deletion	1
ung10_163	M	M	77451	77452	CA	C	313	6	160	146	3	3	A/-1	0.0192	2;2	50.7	1	41	0	43.2	12	0.0199	0	5	6	1	0	6	302	TGAACAGAATGAAAAGTAGT	AAAAAGAAGATGATAATACC	M:1-367809	Deletion	1
Col_1_Young	M	M	79560	79561	TG	T	288	6	144	138	3	3	G/-1	0.0208	2;2	20.8	1	37.9	1	60	12	0.0214	0.0104	5	6	1	1	6	280	CTCGGAAATTTTCAGCTATA	GGGGGCTTGGATGGTGAGCA	M:1-367809	Deletion	1
ung11_176_2_Young	M	M	83865	83866	TC	T	202	6	125	71	3	3	C/-1	0.0297	2;2	27.5	1	40.6	1	60	12	0.0303	0.005	5	6	1	0	6	198	TATAAAGACATTCTTGAATT	CCCCCAATACTGCCCTTTCT	M:1-367809	Deletion	1
ung11_198_2_Young	M	M	84188	84189	AT	A	175	8	70	94	3	5	T/-1	0.0457	2;2	41.5	1	40.5	1	51.9	16	0.0485	0	7	8	1	0	8	165	ACAATTCTTTGCGGGATTGC	TTTTTTTATAGTGGAAATGC	M:1-367809	Deletion	1
ung11_198_1_Young	M	M	89489	89490	TA	T	207	8	90	107	4	4	A/-1	0.0386	2;2	50.9	1	41	0	60	16	0.04	0	6	7	1	0.5	8	200	TCTTTCTTTAATGGATAAAG	AAAAAACGAATTGATAAAAC	M:1-367809	Deletion	1
ung11_163_1_Young	M	M	96564	96565	CT	C	355	6	189	156	3	3	T/-1	0.0169	2;2	45.5	1	39.5	1	60	12	0.0176	0.0056	6	7	1	0.7	6	340	CGTCTAATAGCGGACTTTGC	TTTTTTAGGAATTTCTCATA	M:1-367809	Deletion	1
Col_1_Mature	M	M	99025	99026	TG	T	339	6	156	177	3	3	G/-1	0.0177	2;2	43.3	1	41	0	60	12	0.018	0	1	2	1	0	6	334	CATTCTAAGGAAGATTAGAC	GCATCTGCCTTAGCCCTGTC	M:1-367809	Deletion	1
ung10_163	M	M	109844	109845	TC	T	575	6	297	264	3	3	C/-1	0.0104	2;2	31.8	1	38	1	60	12	0.0114	0.0017	1	2	1	0.2	6	527	TCCATGAGGTAGTCCACCGA	CAGTAAACGATGGAAATGCA	M:1-367809	Deletion	1
Col_1_Young	M	M	115350	115351	AC	A	523	7	293	223	4	3	C/-1	0.0134	2;2	42	1	39.8	1	60	14	0.014	0.0038	6	7	1	1.9	7	501	GGTGTTTTGTATTGTATCGA	CCCCCCACATGGTAGCGATC	M:1-367809	Deletion	1
ung11_163_1_Young	M	M	118548	118549	TC	T	308	6	154	145	3	3	C/-1	0.0195	2;2	20.5	1	36.6	1	60	12	0.0199	0.0065	2	3	1	0.8	6	301	AGCAACAGTTTTACCTGACA	CCAGTGGCAGCATTCTTTGA	M:1-367809	Deletion	1
ung10_176	M	M	122292	122293	CT	C	378	6	171	198	3	3	T/-1	0.0159	2;2	31.8	1	38.7	1	60	12	0.0167	0	1	2	1	1.2	6	360	AGGGAAGTTCCTAACGTGTT	TAGGAACGAAGGTCTGTCGA	M:1-367809	Deletion	1
ung11_198_2_Young	M	M	125954	125955	GT	G	189	6	100	82	3	3	T/-1	0.0317	2;2	41.7	1	41	0	60	12	0.0347	0	7	8	1	0.3	6	173	TAAAGTGACTCCGTCGCGAT	TTTTTTTCCTCTTCTTATGA	M:1-367809	Deletion	1
ung11_163_1_Young	M	M	137253	137254	GA	G	319	8	157	153	5	3	A/-1	0.0251	2;2	47.4	1	41	1	60	16	0.0259	0.0031	6	7	1	0.5	8	309	TCCCAGAGCTGAAATAGCTG	AAAAAACTTCAACAGAAGTA	M:1-367809	Deletion	1
Col_1_Young	M	M	147713	147715	ATT	A	284	7	130	109	3	4	T/-2	0.0246	2;2	45.1	1	41	0	60	14	0.0254	0	8	10	1	0.4	7	276	AGGAAAGGGCACACCTAACC	TTTTTTTTCACAAGGTTACC	M:1-367809	Deletion	1
Col_1_Mature	M	M	148320	148321	GC	G	202	6	98	98	3	3	C/-1	0.0297	2;2	37.3	1	41	0	60	12	0.0303	0	1	2	1	0	6	198	CTGAGGAAGTGAGATACGTA	CAGATCAAATCAATTTCCAA	M:1-367809	Deletion	1
ung11_198_1_Mature	M	M	161648	161649	AT	A	285	8	124	153	3	5	T/-1	0.0281	2;2	26.5	1	40	1	60	16	0.0288	0.007	6	7	1	0.5	8	278	TTCCGCCCTTTCTTTTCTAC	TTTTTTATTGAGCCGAATCA	M:1-367809	Deletion	1
ung11_176_2_Mature	M	M	163509	163511	CGG	C	184	6	97	51	3	3	G/-2	0.0326	2;2	41	1	38.3	1	60	5	0.0287	0.0054	8	10	1	0.3	5	174	TAGTTGTGATATTGATCTTA	GGGGGGGGAACGAAATCAAA	M:1-367809	Deletion	1
ung11_163_1_Young	M	M	168846	168847	TA	T	400	6	177	215	3	3	A/-1	0.015	2;2	49.2	1	39.5	1	60	12	0.0155	0	5	6	1	0.7	6	386	ACCTAGACCTTTGTCCGGCC	AAAAACCTTTCTATCTAAGC	M:1-367809	Deletion	1
ung11_198_1_Young	M	M	168953	168954	CT	C	319	6	173	139	3	3	T/-1	0.0188	2;2	49	1	38.8	1	60	12	0.0194	0	6	7	1	0.5	6	310	GCAAGGGGCGGTGCCAGTTA	TTTTTTCCACCATTCACTCA	M:1-367809	Deletion	1
ung11_198_2_Mature	M	M	189788	189789	AT	A	131	6	69	51	3	3	T/-1	0.0458	2;2	44.3	1	40.3	1	60	12	0.0469	0	7	8	1	0	6	128	ACTAGAGCTAGAAAGGCCTT	TTTTTTTCGTTCCCGTTCTT	M:1-367809	Deletion	1
Col-0_MTPA3G_1_Young	M	M	199970	199971	CT	C	341	7	198	133	4	3	T/-1	0.0205	2;2	40.6	1	41	0	60	14	0.0212	0	6	7	1	0.6	7	330	CCCTATGCCAACTTTCCACC	TTTTTTAAGAGGGTTGGCTT	M:1-367809	Deletion	1
ung_MTPA3G_1_Young	M	M	201672	201673	CT	C	232	6	114	111	3	3	T/-1	0.0259	2;2	46.7	1	41	0	60	12	0.0267	0	6	7	1	0.2	6	225	ATCAGCTTTTTCAACTCTTT	TTTTTTAAAGAGCCGTGGTT	M:1-367809	Deletion	1
Col_2_Mature	M	M	207138	207139	CA	C	151	6	75	67	3	3	A/-1	0.0397	2;2	39.2	1	41	0	60	12	0.0408	0	6	7	1	0.3	6	147	AAAAGCAGAAAGTGAGAAAT	AAAAAAGAAGGAGTTGGCAT	M:1-367809	Deletion	1
ung_MTPA3G_1_Young	M	M	211901	211902	GC	G	255	6	158	91	3	3	C/-1	0.0235	2;2	34.3	1	41	0	60	12	0.0247	0	5	6	1	0	6	243	ATTTATTCTGGTATCTCTGC	CCCCCGCCCCGAAACTGACC	M:1-367809	Deletion	1
Col_1_Young	M	M	214302	214303	AT	A	269	8	149	111	4	4	T/-1	0.0297	2;2	29	1	41	1	60	16	0.0308	0.0037	6	7	1	0.8	8	260	ATGCATAAAGGTTTGGAACT	TTTTTTATTCTGAGAATCTG	M:1-367809	Deletion	1
Col-0_MTPA3G_2_Young	M	M	217563	217564	TA	T	284	14	161	108	8	6	A/-1	0.0493	2;2	45.7	1	38.8	1	60	13	0.0469	0	7	8	1	0.4	13	277	CCTTACTTACCCTTATATAT	AAAAAAAGTCAAAAAATAAA	M:1-367809	Deletion	1
Col_2_Young	M	M	224795	224796	CA	C	268	7	136	122	4	3	A/-1	0.0261	2;2	37.9	1	36.9	1	60	6	0.0226	0	6	7	1	0.9	6	265	CACTACACAAGGATTCTCTA	AAAAAATAGGAGTTAGCGCT	M:1-367809	Deletion	1
ung11_198_2_Young	M	M	227285	227286	TA	T	223	6	92	116	3	3	A/-1	0.0269	2;2	58.8	1	40.3	1	60	12	0.0291	0	7	8	1	0.3	6	206	GCCCCCCTTTTTTCATTTTA	AAAAAAATATAATCCGGAGA	M:1-367809	Deletion	1
Col-0_MTPA3G_1_Young	M	M	230322	230324	CTT	C	173	6	87	51	3	3	T/-2	0.0347	2;2	46.3	1	40.3	1	60	12	0.039	0	8	10	1	0.2	6	154	CGTCTTCAATGGGGTCTGCT	TTTTTTTTGGGAGAGTATGC	M:1-367809	Deletion	1
ung11_176_2_Young	M	M	231659	231660	AC	A	185	6	100	79	3	3	C/-1	0.0324	2;2	46.5	1	41	0	60	12	0.0333	0	7	8	1	0.2	6	180	CCCTTGTTTCGTCGTGGCAC	CCCCCCCACAAGCACCCTCC	M:1-367809	Deletion	1
ung11_198_1_Mature	M	M	237065	237068	GCCC	G	147	6	56	62	3	3	C/-3	0.0408	2;2	31.8	1	40.3	1	60	12	0.0469	0	9	12	1	0.3	6	128	ACTATGTCCAGGGGACCGCC	CCCCCCCCCACAAGGTACAT	M:1-367809	Deletion	1
ung11_198_2_Young	M	M	237779	237780	GT	G	205	7	121	77	4	3	T/-1	0.0341	2;2	32.7	1	40.7	1	60	14	0.0359	0.0049	7	8	1	0.6	7	195	TGCGGAGAACAAATGGGATT	TTTTTTTGCCTAAAATAAGA	M:1-367809	Deletion	1
ung11_176_1_Young	M	M	238345	238346	AT	A	213	7	117	89	4	3	T/-1	0.0329	2;2	37	1	41	0	60	14	0.0354	0	6	7	1	0.3	7	198	CCTCGCTACCGAAGTCCCGC	TTTTTTCGGGAATATGATGT	M:1-367809	Deletion	1
ung11_176_1_Young	M	M	253450	253451	TG	T	131	6	69	55	3	3	G/-1	0.0458	2;2	47.8	1	40.3	1	34.7	12	0.0472	0	1	2	1	0	6	127	CGTAGAGATGATCCAATCTC	GACTGGAGCCCCGGCTTTCT	M:1-367809	Deletion	1
ung_MTPA3G_1_Young	M	M	258579	258581	CAG	C	316	7	152	154	3	4	A/-2	0.0222	2;2	53.6	1	39.9	1	60	14	0.0231	0	8	5	2	0.4	7	303	GAGACTCCTACGGACCTCCT	AGAGAGAGGAGTCCCGTTGA	M:1-367809	Deletion	1
ung11_198_2_Young	M	M	273736	273737	CA	C	229	6	115	107	3	3	A/-1	0.0262	2;2	40	1	40.3	1	60	12	0.0275	0	5	6	1	0.2	6	218	AGACCTTGAAACAAGACCCC	AAAAAGGGTCTTTATGGGAC	M:1-367809	Deletion	1
Col-0_MTPA3G_2_Young	M	M	277759	277760	CT	C	353	7	171	172	4	3	T/-1	0.0198	2;2	46	1	41	0	60	14	0.0204	0	1	2	1	0.1	7	343	ATTCCTATAAACGGGAAAAG	TACTAACCTTACAACTCTGG	M:1-367809	Deletion	1
ung11_163_1_Young	M	M	279501	279502	GA	G	389	7	182	197	3	4	A/-1	0.018	2;2	35.3	1	41	0	60	14	0.0186	0	7	8	1	0.1	7	376	CCTAGGTAAATCGAGTATGT	AAAAAAATTGTCAATAAATT	M:1-367809	Deletion	1
ung11_198_2_Mature	M	M	280156	280157	CA	C	190	6	78	104	3	3	A/-1	0.0316	2;2	45	1	41	0	60	12	0.0319	0	6	7	1	0.3	6	188	TTGCTTTGAGAATAATACTT	AAAAAATGCTTTTATCTTGC	M:1-367809	Deletion	1
ung11_176_2_Mature	M	M	280878	280879	GA	G	330	6	167	153	3	3	A/-1	0.0182	2;2	41.3	1	36.5	1	60	12	0.0185	0	5	6	1	1.3	6	325	ATCGTGATAAGGGCATTATA	AAAAATCCCTAATTCAGGCA	M:1-367809	Deletion	1
Col_2_Mature	M	M	284532	284533	GT	G	268	7	138	120	4	3	T/-1	0.0261	2;2	48	1	41	0	60	14	0.0287	0	6	7	1	0.6	7	244	TTCATAAGAAGAAGAAAAGG	TTTTTTCCTAACAAGCCAGC	M:1-367809	Deletion	1
Col_1_Mature	M	M	287591	287592	TG	T	205	7	100	98	4	3	G/-1	0.0341	2;2	20.1	1	39.2	1	60	14	0.0357	0.0146	6	7	1	0.3	7	196	TACAGGAGGGATGAAATGAT	GGGGGGATAGCGTAGAGGCG	M:1-367809	Deletion	1
ung_MTPA3G_2_Young	M	M	297749	297750	TG	T	297	6	153	138	3	3	G/-1	0.0202	2;2	46	1	40.3	1	60	12	0.0208	0	5	6	1	0	6	288	TCAAGTTTGGATTGCTGTGT	GGGGGATTCGTGGTTTGAAA	M:1-367809	Deletion	1
Col_2_Mature	M	M	308590	308591	CT	C	316	6	169	139	3	3	T/-1	0.019	2;2	44	1	38.7	1	60	12	0.0199	0	6	7	1	1	6	301	AACCGGTATAGAAATGGGTG	TTTTTTACGTTGTTTACCTT	M:1-367809	Deletion	1
ung_MTPA3G_2_Young	M	M	315048	315049	AT	A	241	6	118	115	3	3	T/-1	0.0249	2;2	28.2	1	41	0	60	12	0.0252	0	7	8	1	0.7	6	238	TAACGAGCACACCACTGTAT	TTTTTTTATTTAGATACCCT	M:1-367809	Deletion	1
Col-0	M	M	322256	322257	CT	C	245	9	101	135	4	5	T/-1	0.0367	2;2	50.4	1	41	0	45.7	18	0.0398	0	7	8	1	0.7	9	226	GCAAACTCGACAAAACACAT	TTTTTTTCTATACGAAATTT	M:1-367809	Deletion	1
Col-0_MTPA3G_1_Young	M	M	330411	330412	TG	T	266	6	142	118	3	3	G/-1	0.0226	2;2	44.2	1	38.7	1	60	12	0.0237	0.0038	4	5	1	0.3	6	253	TCTAAAACCTCAATCCCTTT	GGGGCCAAATACCTCCGATC	M:1-367809	Deletion	1
ung11_163_1_Young	M	M	331701	331702	CT	C	169	6	84	78	3	3	T/-1	0.0355	2;2	44	1	39.5	1	46.7	12	0.0375	0	7	8	1	1	6	160	TTCGGATATAGCACGTCTCC	TTTTTTTGACTATATGAAAT	M:1-367809	Deletion	1
ung10_163	M	M	345831	345832	AC	A	703	8	297	397	3	5	C/-1	0.0114	2;2	45	1	39.9	1	60	16	0.012	0	3	4	1	1	8	669	TGCGGCTACCCTTACTCGAG	CCCACCTAGAACCAACTGGG	M:1-367809	Deletion	1
ung11_163_1_Young	M	M	367128	367129	GA	G	277	11	157	106	6	5	A/-1	0.0397	2;2	50.6	1	40.2	1	60	22	0.043	0	7	8	1	0.4	11	256	ACGTGGCTCATATAGAGATG	AAAAAAACCTGGACTTGGCT	M:1-367809	Deletion	1
ung11_163_1_Young	M	M	162345	162346	C	CG	424	26	201	197	11	15	C/+1	0.0613	2;2	36.8	1	40.3	1	60	52	0.067	0	7	8	1	0.7	26	388	CTCTTTCGCTCTATAGGGAT	GGGGGGGCATAGCACAATTC	M:1-367809	Insertion	24
ung11_198_1_Young	M	M	162345	162346	C	CG	269	13	133	123	8	5	C/+1	0.0483	2;2	27.9	1	40.1	1	60	26	0.052	0.0074	7	8	1	0.5	13	250	CTCTTTCGCTCTATAGGGAT	GGGGGGGCATAGCACAATTC	M:1-367809	Insertion	24
ung_MTPA3G_2_Young	M	M	162345	162346	C	CG	276	10	148	117	6	4	C/+1	0.0362	2;2	33.8	1	40.1	1	60	20	0.0385	0	7	8	1	0.8	10	260	CTCTTTCGCTCTATAGGGAT	GGGGGGGCATAGCACAATTC	M:1-367809	Insertion	24
ung11_176_1_Young	M	M	162345	162346	C	CG	261	22	118	120	15	7	C/+1	0.0843	2;2	36.5	1	39.9	1	60	44	0.0913	0	7	8	1	0.9	22	241	CTCTTTCGCTCTATAGGGAT	GGGGGGGCATAGCACAATTC	M:1-367809	Insertion	24
Col_1_Mature	M	M	162345	162346	C	CG	270	22	132	114	13	9	C/+1	0.0815	2;2	37.4	1	39.8	1	60	44	0.0894	0.0037	7	8	1	0.3	22	246	CTCTTTCGCTCTATAGGGAT	GGGGGGGCATAGCACAATTC	M:1-367809	Insertion	24
Col-0_MTPA3G_2_Young	M	M	162345	162346	C	CG	387	19	189	176	10	9	C/+1	0.0491	2;2	35.3	1	39.7	1	60	38	0.0532	0	7	8	1	0.5	19	357	CTCTTTCGCTCTATAGGGAT	GGGGGGGCATAGCACAATTC	M:1-367809	Insertion	24
ung11_176_2_Young	M	M	162345	162346	C	CG	373	17	192	160	8	9	C/+1	0.0456	2;2	47.8	1	39.7	1	60	34	0.0512	0	7	8	1	1.2	17	332	CTCTTTCGCTCTATAGGGAT	GGGGGGGCATAGCACAATTC	M:1-367809	Insertion	24
ung11_163_2_Mature	M	M	162345	162346	C	CG	104	8	48	48	3	5	C/+1	0.0769	2;2	33.9	1	39.6	1	60	16	0.087	0.0096	7	8	1	0.5	8	92	CTCTTTCGCTCTATAGGGAT	GGGGGGGCATAGCACAATTC	M:1-367809	Insertion	24
Col-0_MTPA3G_2_Mature	M	M	162345	162346	C	CG	128	16	57	55	9	7	C/+1	0.125	2;2	45	1	39.6	1	60	32	0.1404	0	7	8	1	1.1	16	114	CTCTTTCGCTCTATAGGGAT	GGGGGGGCATAGCACAATTC	M:1-367809	Insertion	24
ung_MTPA3G_2_Mature	M	M	162345	162346	C	CG	231	22	108	100	12	10	C/+1	0.0952	2;2	43.5	1	39.5	1	60	44	0.1023	0.0043	7	8	1	0.8	22	215	CTCTTTCGCTCTATAGGGAT	GGGGGGGCATAGCACAATTC	M:1-367809	Insertion	24
ung11_198_2_Young	M	M	162345	162346	C	CG	387	17	199	170	10	7	C/+1	0.0439	2;2	37.7	1	39.4	1	60	34	0.0478	0.0026	7	8	1	0.9	17	356	CTCTTTCGCTCTATAGGGAT	GGGGGGGCATAGCACAATTC	M:1-367809	Insertion	24
ung11_176_2_Mature	M	M	162345	162346	C	CG	226	17	114	94	10	7	C/+1	0.0752	2;2	29.8	1	39.4	1	60	16	0.0762	0	7	8	1	1.4	16	210	CTCTTTCGCTCTATAGGGAT	GGGGGGGCATAGCACAATTC	M:1-367809	Insertion	24
ung_MTPA3G_1_Mature	M	M	162345	162346	C	CG	169	14	88	67	8	6	C/+1	0.0828	2;2	35.3	1	39.3	1	60	28	0.0892	0.0118	7	8	1	1	14	157	CTCTTTCGCTCTATAGGGAT	GGGGGGGCATAGCACAATTC	M:1-367809	Insertion	24
Col_1_Young	M	M	162345	162346	C	CG	385	20	187	175	13	7	C/+1	0.0519	2;2	41.4	1	39.2	1	60	40	0.0576	0	7	8	1	0.4	20	347	CTCTTTCGCTCTATAGGGAT	GGGGGGGCATAGCACAATTC	M:1-367809	Insertion	24
Col_2_Young	M	M	162345	162346	C	CG	222	13	111	95	8	5	C/+1	0.0586	2;2	39.5	1	39.1	1	60	26	0.0637	0	7	8	1	1.2	13	204	CTCTTTCGCTCTATAGGGAT	GGGGGGGCATAGCACAATTC	M:1-367809	Insertion	24
ung11_198_1_Mature	M	M	162345	162346	C	CG	245	17	124	102	9	8	C/+1	0.0694	2;2	36.6	1	38.9	1	60	16	0.0705	0.0041	7	8	1	1.6	16	227	CTCTTTCGCTCTATAGGGAT	GGGGGGGCATAGCACAATTC	M:1-367809	Insertion	24
ung_MTPA3G_1_Young	M	M	162345	162346	C	CG	264	22	125	116	10	12	C/+1	0.0833	2;2	44.3	1	38.4	1	60	21	0.0897	0.0038	7	8	1	1.6	21	234	CTCTTTCGCTCTATAGGGAT	GGGGGGGCATAGCACAATTC	M:1-367809	Insertion	24
ung11_176_1_Mature	M	M	162345	162346	C	CG	235	20	113	100	11	9	C/+1	0.0851	2;2	28.9	1	38.3	1	60	19	0.0872	0.0043	7	8	1	0.7	19	218	CTCTTTCGCTCTATAGGGAT	GGGGGGGCATAGCACAATTC	M:1-367809	Insertion	24
Col-0_MTPA3G_1_Mature	M	M	162345	162346	C	CG	106	21	48	37	11	10	C/+1	0.1981	2;2	34.4	1	38.2	1	60	20	0.2105	0	7	8	1	1	20	95	CTCTTTCGCTCTATAGGGAT	GGGGGGGCATAGCACAATTC	M:1-367809	Insertion	24
Col-0_MTPA3G_1_Young	M	M	162345	162346	C	CG	316	18	154	144	11	7	C/+1	0.057	2;2	40.2	1	38.1	1	60	8	0.0561	0.0032	7	8	1	1.1	16	285	CTCTTTCGCTCTATAGGGAT	GGGGGGGCATAGCACAATTC	M:1-367809	Insertion	24
ung11_163_1_Mature	M	M	162345	162346	C	CG	120	17	54	49	7	10	C/+1	0.1417	2;2	36.9	1	37.8	1	60	34	0.165	0	7	8	1	1.4	17	103	CTCTTTCGCTCTATAGGGAT	GGGGGGGCATAGCACAATTC	M:1-367809	Insertion	24
ung11_198_2_Mature	M	M	162345	162346	C	CG	207	15	103	89	9	6	C/+1	0.0725	2;2	38.2	1	37.3	1	60	6.5	0.0677	0	7	8	1	1	13	192	CTCTTTCGCTCTATAGGGAT	GGGGGGGCATAGCACAATTC	M:1-367809	Insertion	24
ung11_163_2_Young	M	M	162345	162346	C	CG	238	12	120	105	5	7	C/+1	0.0504	2;2	41.3	1	37.1	1	60	11	0.0507	0	7	8	1	2.2	11	217	CTCTTTCGCTCTATAGGGAT	GGGGGGGCATAGCACAATTC	M:1-367809	Insertion	24
Col_2_Mature	M	M	162345	162346	C	CG	236	26	110	96	15	11	C/+1	0.1102	2;2	39.6	1	35.8	1	60	5.5	0.1005	0.0042	7	8	1	1.2	22	219	CTCTTTCGCTCTATAGGGAT	GGGGGGGCATAGCACAATTC	M:1-367809	Insertion	24
ung11_163_2_Young	M	M	322352	322353	G	GC	115	24	46	44	13	11	G/+1	0.2087	2;2	41.8	1	40.8	1	60	48	0.2162	0	5	6	1	0.5	24	111	TAAGTGGTGGATTTATGAGG	CCCCCATAGCTTTTTAGAAC	M:1-367809	Insertion	24
ung11_163_2_Mature	M	M	322352	322353	G	GC	44	18	14	12	10	8	G/+1	0.4091	2;2	33.7	1	40.2	1	60	36	0.4286	0.0227	5	6	1	0.7	18	42	TAAGTGGTGGATTTATGAGG	CCCCCATAGCTTTTTAGAAC	M:1-367809	Insertion	24
Col-0_MTPA3G_2_Mature	M	M	322352	322353	G	GC	91	43	29	18	22	21	G/+1	0.4725	2;2	38	1	39.8	1	60	86	0.4886	0.044	5	6	1	0.5	43	88	TAAGTGGTGGATTTATGAGG	CCCCCATAGCTTTTTAGAAC	M:1-367809	Insertion	24
ung_MTPA3G_1_Young	M	M	322352	322353	G	GC	174	23	83	67	10	13	G/+1	0.1322	2;2	39	1	39.8	1	60	46	0.1456	0	5	6	1	0.6	23	158	TAAGTGGTGGATTTATGAGG	CCCCCATAGCTTTTTAGAAC	M:1-367809	Insertion	24
Col-0_MTPA3G_1_Mature	M	M	322352	322353	G	GC	60	29	18	13	14	15	G/+1	0.4833	2;2	36.5	1	39.7	1	60	28	0.4912	0.0167	5	6	1	0.5	28	57	TAAGTGGTGGATTTATGAGG	CCCCCATAGCTTTTTAGAAC	M:1-367809	Insertion	24
ung11_176_1_Mature	M	M	322352	322353	G	GC	145	39	60	45	23	16	G/+1	0.269	2;2	39.8	1	39.6	1	60	18.5	0.2741	0.0069	5	6	1	0.7	37	135	TAAGTGGTGGATTTATGAGG	CCCCCATAGCTTTTTAGAAC	M:1-367809	Insertion	24
Col_2_Young	M	M	322352	322353	G	GC	106	16	45	45	10	6	G/+1	0.1509	2;2	38.6	1	39.6	1	60	15	0.15	0	5	6	1	1	15	100	TAAGTGGTGGATTTATGAGG	CCCCCATAGCTTTTTAGAAC	M:1-367809	Insertion	24
ung11_198_2_Young	M	M	322352	322353	G	GC	176	12	90	72	6	6	G/+1	0.0682	2;2	40.9	1	39.5	1	60	24	0.0706	0	5	6	1	0.7	12	170	TAAGTGGTGGATTTATGAGG	CCCCCATAGCTTTTTAGAAC	M:1-367809	Insertion	24
ung11_176_1_Young	M	M	322352	322353	G	GC	167	30	74	61	16	14	G/+1	0.1796	2;2	37.5	1	39	1	60	29	0.1883	0	5	6	1	0.8	29	154	TAAGTGGTGGATTTATGAGG	CCCCCATAGCTTTTTAGAAC	M:1-367809	Insertion	24
ung11_176_2_Young	M	M	322352	322353	G	GC	178	24	85	69	16	8	G/+1	0.1348	2;2	40.5	1	38.9	1	60	23	0.1337	0	5	6	1	0.5	23	172	TAAGTGGTGGATTTATGAGG	CCCCCATAGCTTTTTAGAAC	M:1-367809	Insertion	24
ung_MTPA3G_2_Young	M	M	322352	322353	G	GC	142	27	67	48	17	10	G/+1	0.1901	2;2	35.5	1	38.9	1	60	26	0.1955	0.0141	5	6	1	0.6	26	133	TAAGTGGTGGATTTATGAGG	CCCCCATAGCTTTTTAGAAC	M:1-367809	Insertion	24
Col_1_Mature	M	M	322352	322353	G	GC	135	25	57	52	15	10	G/+1	0.1852	2;2	35.8	1	38.8	1	60	11.5	0.1797	0	5	6	1	0.3	23	128	TAAGTGGTGGATTTATGAGG	CCCCCATAGCTTTTTAGAAC	M:1-367809	Insertion	24
ung11_163_1_Young	M	M	322352	322353	G	GC	203	23	101	79	11	12	G/+1	0.1133	2;2	33.9	1	38.8	1	60	22	0.1122	0	5	6	1	0.5	22	196	TAAGTGGTGGATTTATGAGG	CCCCCATAGCTTTTTAGAAC	M:1-367809	Insertion	24
ung_MTPA3G_2_Mature	M	M	322352	322353	G	GC	179	44	68	66	19	25	G/+1	0.2458	2;2	35.2	1	38.7	1	60	21	0.2428	0.0056	5	6	1	0.6	42	173	TAAGTGGTGGATTTATGAGG	CCCCCATAGCTTTTTAGAAC	M:1-367809	Insertion	24
ung_MTPA3G_1_Mature	M	M	322352	322353	G	GC	94	29	37	26	15	14	G/+1	0.3085	2;2	34.3	1	38.7	1	60	28	0.3256	0.0106	5	6	1	0.9	28	86	TAAGTGGTGGATTTATGAGG	CCCCCATAGCTTTTTAGAAC	M:1-367809	Insertion	24
Col_2_Mature	M	M	322352	322353	G	GC	128	29	53	43	15	14	G/+1	0.2266	2;2	36.9	1	38.5	1	60	28	0.2295	0	5	6	1	1.1	28	122	TAAGTGGTGGATTTATGAGG	CCCCCATAGCTTTTTAGAAC	M:1-367809	Insertion	24
Col-0_MTPA3G_2_Young	M	M	322352	322353	G	GC	191	25	88	76	11	14	G/+1	0.1309	2;2	30.5	1	38.2	1	60	11.5	0.1329	0.0052	5	6	1	0.7	23	173	TAAGTGGTGGATTTATGAGG	CCCCCATAGCTTTTTAGAAC	M:1-367809	Insertion	24
ung11_198_1_Young	M	M	322352	322353	G	GC	123	13	62	46	7	6	G/+1	0.1057	2;2	40.8	1	38.1	1	60	12	0.1043	0	5	6	1	0.8	12	115	TAAGTGGTGGATTTATGAGG	CCCCCATAGCTTTTTAGAAC	M:1-367809	Insertion	24
Col_1_Young	M	M	322352	322353	G	GC	227	46	90	88	24	22	G/+1	0.2026	2;2	37	1	38.1	1	60	10.5	0.2	0.0088	5	6	1	1	42	210	TAAGTGGTGGATTTATGAGG	CCCCCATAGCTTTTTAGAAC	M:1-367809	Insertion	24
Col-0_MTPA3G_1_Young	M	M	322352	322353	G	GC	193	21	89	83	13	8	G/+1	0.1088	2;2	31.5	1	38	1	60	20	0.1111	0.0104	5	6	1	0.5	20	180	TAAGTGGTGGATTTATGAGG	CCCCCATAGCTTTTTAGAAC	M:1-367809	Insertion	24
ung11_198_2_Mature	M	M	322352	322353	G	GC	132	52	39	40	34	18	G/+1	0.3939	2;2	38.3	1	37.7	1	60	9.4	0.379	0	5	6	1	0.6	47	124	TAAGTGGTGGATTTATGAGG	CCCCCATAGCTTTTTAGAAC	M:1-367809	Insertion	24
ung11_198_1_Mature	M	M	322352	322353	G	GC	131	47	44	40	23	24	G/+1	0.3588	2;2	36.7	1	37.7	1	60	14.667	0.3577	0.0534	5	6	1	0.8	44	123	TAAGTGGTGGATTTATGAGG	CCCCCATAGCTTTTTAGAAC	M:1-367809	Insertion	24
ung11_163_1_Mature	M	M	322352	322353	G	GC	57	18	23	15	9	9	G/+1	0.3158	2;2	40.8	1	37.7	1	60	8	0.32	0.0351	5	6	1	0.9	16	50	TAAGTGGTGGATTTATGAGG	CCCCCATAGCTTTTTAGAAC	M:1-367809	Insertion	24
ung11_176_2_Mature	M	M	322352	322353	G	GC	143	41	59	43	20	21	G/+1	0.2867	2;2	38.5	1	37.2	1	60	7.2	0.2791	0.035	5	6	1	0.9	36	129	TAAGTGGTGGATTTATGAGG	CCCCCATAGCTTTTTAGAAC	M:1-367809	Insertion	24
ung11_198_1_Young	M	M	338385	338386	A	AG	157	8	76	71	4	4	A/+1	0.051	2;2	61	1	41	0	60	16	0.0537	0	8	9	1	1	8	149	CAAGGAGGAAGTCTCATTTC	GGGGGGGGTTTCAGAATTCC	M:1-367809	Insertion	23
Col_2_Young	M	M	338385	338386	A	AG	139	6	72	61	3	3	A/+1	0.0432	2;2	44.5	1	41	0	60	12	0.0465	0	8	9	1	1.3	6	129	CAAGGAGGAAGTCTCATTTC	GGGGGGGGTTTCAGAATTCC	M:1-367809	Insertion	23
ung11_163_2_Young	M	M	338385	338386	A	AG	165	14	79	72	6	8	A/+1	0.0848	2;2	40.8	1	40.7	1	60	28	0.0915	0	8	9	1	0.6	14	153	CAAGGAGGAAGTCTCATTTC	GGGGGGGGTTTCAGAATTCC	M:1-367809	Insertion	23
Col-0_MTPA3G_1_Young	M	M	338385	338386	A	AG	243	10	122	110	5	5	A/+1	0.0412	2;2	51.5	1	40.6	1	60	20	0.0427	0	8	9	1	0.3	10	234	CAAGGAGGAAGTCTCATTTC	GGGGGGGGTTTCAGAATTCC	M:1-367809	Insertion	23
Col_1_Mature	M	M	338385	338386	A	AG	203	19	97	86	12	7	A/+1	0.0936	2;2	46.6	1	40.6	1	60	38	0.0974	0	8	9	1	0.6	19	195	CAAGGAGGAAGTCTCATTTC	GGGGGGGGTTTCAGAATTCC	M:1-367809	Insertion	23
ung11_176_1_Mature	M	M	338385	338386	A	AG	163	12	78	70	7	5	A/+1	0.0736	2;2	53.2	1	40.3	1	60	24	0.0769	0	8	9	1	0.5	12	156	CAAGGAGGAAGTCTCATTTC	GGGGGGGGTTTCAGAATTCC	M:1-367809	Insertion	23
ung_MTPA3G_2_Mature	M	M	338385	338386	A	AG	223	22	102	99	10	12	A/+1	0.0987	2;2	35.4	1	40.2	1	60	44	0.1033	0	8	9	1	0.6	22	213	CAAGGAGGAAGTCTCATTTC	GGGGGGGGTTTCAGAATTCC	M:1-367809	Insertion	23
Col-0_MTPA3G_2_Mature	M	M	338385	338386	A	AG	101	20	45	36	8	12	A/+1	0.198	2;2	44.8	1	40.2	1	60	40	0.2	0.0099	8	9	1	0.7	20	100	CAAGGAGGAAGTCTCATTTC	GGGGGGGGTTTCAGAATTCC	M:1-367809	Insertion	23
ung11_198_2_Mature	M	M	338385	338386	A	AG	161	21	73	62	8	13	A/+1	0.1304	2;2	46.5	1	40.1	1	60	42	0.1364	0	8	9	1	0.9	21	154	CAAGGAGGAAGTCTCATTTC	GGGGGGGGTTTCAGAATTCC	M:1-367809	Insertion	23
ung11_176_1_Young	M	M	338385	338386	A	AG	185	14	88	83	7	7	A/+1	0.0757	2;2	45.6	1	40.1	1	60	28	0.0787	0	8	9	1	0.9	14	178	CAAGGAGGAAGTCTCATTTC	GGGGGGGGTTTCAGAATTCC	M:1-367809	Insertion	23
ung11_163_1_Mature	M	M	338385	338386	A	AG	64	8	32	24	4	4	A/+1	0.125	2;2	32	1	40	1	60	16	0.1333	0	8	9	1	0.4	8	60	CAAGGAGGAAGTCTCATTTC	GGGGGGGGTTTCAGAATTCC	M:1-367809	Insertion	23
ung_MTPA3G_1_Young	M	M	338385	338386	A	AG	213	15	103	94	7	8	A/+1	0.0704	2;2	42.3	1	39.9	1	60	30	0.075	0	8	9	1	0.5	15	200	CAAGGAGGAAGTCTCATTTC	GGGGGGGGTTTCAGAATTCC	M:1-367809	Insertion	23
Col_2_Mature	M	M	338385	338386	A	AG	187	21	82	82	9	12	A/+1	0.1123	2;2	54.1	1	39.8	1	60	42	0.1214	0	8	9	1	0.7	21	173	CAAGGAGGAAGTCTCATTTC	GGGGGGGGTTTCAGAATTCC	M:1-367809	Insertion	23
ung11_198_2_Young	M	M	338385	338386	A	AG	208	10	120	78	6	4	A/+1	0.0481	2;2	43.7	1	39.8	1	60	20	0.0505	0	8	9	1	0.8	10	198	CAAGGAGGAAGTCTCATTTC	GGGGGGGGTTTCAGAATTCC	M:1-367809	Insertion	23
ung11_163_1_Young	M	M	338385	338386	A	AG	254	19	116	116	9	10	A/+1	0.0748	2;2	42.4	1	39.6	1	60	38	0.0772	0.0079	8	9	1	0.6	19	246	CAAGGAGGAAGTCTCATTTC	GGGGGGGGTTTCAGAATTCC	M:1-367809	Insertion	23
ung11_176_2_Young	M	M	338385	338386	A	AG	229	16	113	97	8	8	A/+1	0.0699	2;2	40.6	1	39.5	1	60	32	0.0724	0.0044	8	9	1	0.5	16	221	CAAGGAGGAAGTCTCATTTC	GGGGGGGGTTTCAGAATTCC	M:1-367809	Insertion	23
ung11_198_1_Mature	M	M	338385	338386	A	AG	175	21	78	74	11	10	A/+1	0.12	2;2	36.2	1	39.5	1	60	42	0.1304	0.0171	8	9	1	1.1	21	161	CAAGGAGGAAGTCTCATTTC	GGGGGGGGTTTCAGAATTCC	M:1-367809	Insertion	23
Col-0_MTPA3G_1_Mature	M	M	338385	338386	A	AG	84	14	37	30	7	7	A/+1	0.1667	2;2	48.2	1	39.1	1	60	13	0.1646	0	8	9	1	0.9	13	79	CAAGGAGGAAGTCTCATTTC	GGGGGGGGTTTCAGAATTCC	M:1-367809	Insertion	23
Col_1_Young	M	M	338385	338386	A	AG	254	22	129	101	14	8	A/+1	0.0866	2;2	49.8	1	39	1	60	44	0.0932	0	8	9	1	1.4	22	236	CAAGGAGGAAGTCTCATTTC	GGGGGGGGTTTCAGAATTCC	M:1-367809	Insertion	23
ung_MTPA3G_1_Mature	M	M	338385	338386	A	AG	122	15	54	50	10	5	A/+1	0.123	2;2	41.1	1	38.5	1	60	30	0.1293	0.0082	8	9	1	0.7	15	116	CAAGGAGGAAGTCTCATTTC	GGGGGGGGTTTCAGAATTCC	M:1-367809	Insertion	23
ung_MTPA3G_2_Young	M	M	338385	338386	A	AG	205	13	105	79	5	8	A/+1	0.0634	2;2	37.2	1	38.2	1	60	26	0.0674	0.0098	8	9	1	1.2	13	193	CAAGGAGGAAGTCTCATTTC	GGGGGGGGTTTCAGAATTCC	M:1-367809	Insertion	23
ung11_176_2_Mature	M	M	338385	338386	A	AG	195	23	85	86	14	9	A/+1	0.1179	2;2	46.9	1	38	1	60	10.5	0.1148	0	8	9	1	1.1	21	183	CAAGGAGGAAGTCTCATTTC	GGGGGGGGTTTCAGAATTCC	M:1-367809	Insertion	23
Col-0_MTPA3G_2_Young	M	M	338385	338386	A	AG	224	7	102	112	4	3	A/+1	0.0312	2;2	55.7	1	37.9	1	60	14	0.032	0	8	9	1	0.9	7	219	CAAGGAGGAAGTCTCATTTC	GGGGGGGGTTTCAGAATTCC	M:1-367809	Insertion	23
ung_MTPA3G	M	M	58180	58181	C	CG	104	6	39	55	3	3	C/+1	0.0577	2;2	38.3	1	41	0	60	12	0.0659	0	9	10	1	1.3	6	91	GAGGAATAGAAAGGGAGGAC	GGGGGGGGGTCCAGAGCAAG	M:1-367809	Insertion	22
ung11_163_2_Mature	M	M	58180	58181	C	CG	93	6	35	47	3	3	C/+1	0.0645	2;2	51	1	41	0	60	12	0.0769	0	9	10	1	2	6	78	GAGGAATAGAAAGGGAGGAC	GGGGGGGGGTCCAGAGCAAG	M:1-367809	Insertion	22
ung11_198_2_Mature	M	M	58180	58181	C	CG	162	9	66	73	4	5	C/+1	0.0556	2;2	45.9	1	40.1	1	60	18	0.0625	0	9	10	1	0.3	9	144	GAGGAATAGAAAGGGAGGAC	GGGGGGGGGTCCAGAGCAAG	M:1-367809	Insertion	22
ung10_163	M	M	58180	58181	C	CG	485	18	202	245	7	11	C/+1	0.0371	2;2	49.3	1	39.8	1	60	36	0.0431	0	9	10	1	2.4	18	418	GAGGAATAGAAAGGGAGGAC	GGGGGGGGGTCCAGAGCAAG	M:1-367809	Insertion	22
ung_MTPA3G_1_Mature	M	M	58180	58181	C	CG	142	10	53	69	4	6	C/+1	0.0704	2;2	47.7	1	38.1	1	60	9	0.0726	0	9	10	1	1.5	9	124	GAGGAATAGAAAGGGAGGAC	GGGGGGGGGTCCAGAGCAAG	M:1-367809	Insertion	22
ung_MTPA3G_1_Young	M	M	58180	58181	C	CG	257	10	105	127	4	6	C/+1	0.0389	2;2	52.7	1	40.6	1	59.7	20	0.0446	0	9	10	1	1.7	10	224	GAGGAATAGAAAGGGAGGAC	GGGGGGGGGTCCAGAGCAAG	M:1-367809	Insertion	22
ung_MTPA3G_2_Mature	M	M	58180	58181	C	CG	195	10	85	80	4	6	C/+1	0.0513	2;2	33.2	1	40.1	1	59.6	20	0.0565	0	9	10	1	0.2	10	177	GAGGAATAGAAAGGGAGGAC	GGGGGGGGGTCCAGAGCAAG	M:1-367809	Insertion	22
Col-0	M	M	58180	58181	C	CG	439	22	177	213	10	12	C/+1	0.0501	2;2	46.9	1	40.8	1	59.4	44	0.0558	0	9	10	1	0.8	22	394	GAGGAATAGAAAGGGAGGAC	GGGGGGGGGTCCAGAGCAAG	M:1-367809	Insertion	22
Col-0_MTPA3G	M	M	58180	58181	C	CG	256	17	100	125	6	11	C/+1	0.0664	2;2	41.1	1	40.2	1	59.1	34	0.07	0	9	10	1	1.5	17	243	GAGGAATAGAAAGGGAGGAC	GGGGGGGGGTCCAGAGCAAG	M:1-367809	Insertion	22
ung11_198_1_Young	M	M	58180	58181	C	CG	218	8	84	116	3	5	C/+1	0.0367	2;2	45.8	1	40.5	1	58.9	16	0.0417	0	9	10	1	2	8	192	GAGGAATAGAAAGGGAGGAC	GGGGGGGGGTCCAGAGCAAG	M:1-367809	Insertion	22
Col_1_Mature	M	M	58180	58181	C	CG	200	17	77	85	11	6	C/+1	0.085	2;2	43.5	1	40.8	1	58.7	34	0.095	0	9	10	1	1.2	17	179	GAGGAATAGAAAGGGAGGAC	GGGGGGGGGTCCAGAGCAAG	M:1-367809	Insertion	22
Col_1_Young	M	M	58180	58181	C	CG	339	13	138	168	5	8	C/+1	0.0383	2;2	50.1	1	41	0	58.4	26	0.0433	0	9	10	1	1.3	13	300	GAGGAATAGAAAGGGAGGAC	GGGGGGGGGTCCAGAGCAAG	M:1-367809	Insertion	22
Col-0_MTPA3G_2_Young	M	M	58180	58181	C	CG	262	14	101	135	6	8	C/+1	0.0534	2;2	44.1	1	39.4	1	58.4	13	0.0551	0	9	10	1	1.4	13	236	GAGGAATAGAAAGGGAGGAC	GGGGGGGGGTCCAGAGCAAG	M:1-367809	Insertion	22
ung11_176_1_Mature	M	M	58180	58181	C	CG	215	12	86	101	7	5	C/+1	0.0558	2;2	40.8	1	40.7	1	57.3	24	0.0638	0	9	10	1	2.2	12	188	GAGGAATAGAAAGGGAGGAC	GGGGGGGGGTCCAGAGCAAG	M:1-367809	Insertion	22
ung11_163_1_Young	M	M	58180	58181	C	CG	328	14	137	173	5	9	C/+1	0.0427	2;2	43	1	41	0	56.2	28	0.0481	0	9	10	1	1.8	14	291	GAGGAATAGAAAGGGAGGAC	GGGGGGGGGTCCAGAGCAAG	M:1-367809	Insertion	22
ung_MTPA3G_2_Young	M	M	58180	58181	C	CG	252	11	107	123	5	6	C/+1	0.0437	2;2	48.1	1	38	1	55	10	0.0448	0	9	10	1	1.8	10	223	GAGGAATAGAAAGGGAGGAC	GGGGGGGGGTCCAGAGCAAG	M:1-367809	Insertion	22
Col-0_MTPA3G_1_Young	M	M	58180	58181	C	CG	289	12	125	138	5	7	C/+1	0.0415	2;2	45.5	1	38.3	1	54.8	11	0.0421	0.0069	9	10	1	1.1	11	261	GAGGAATAGAAAGGGAGGAC	GGGGGGGGGTCCAGAGCAAG	M:1-367809	Insertion	22
ung11_176_1_Young	M	M	58180	58181	C	CG	233	10	96	113	5	5	C/+1	0.0429	2;2	39.2	1	39.7	1	54.7	20	0.0474	0	9	10	1	2	10	211	GAGGAATAGAAAGGGAGGAC	GGGGGGGGGTCCAGAGCAAG	M:1-367809	Insertion	22
ung11_163_2_Young	M	M	58180	58181	C	CG	185	11	76	86	6	5	C/+1	0.0595	2;2	48.4	1	41	0	54.5	22	0.0675	0	9	10	1	2.2	11	163	GAGGAATAGAAAGGGAGGAC	GGGGGGGGGTCCAGAGCAAG	M:1-367809	Insertion	22
ung11_198_2_Young	M	M	58180	58181	C	CG	313	11	139	153	5	6	C/+1	0.0351	2;2	37.5	1	39.9	1	54.3	22	0.0399	0	9	10	1	1.6	11	276	GAGGAATAGAAAGGGAGGAC	GGGGGGGGGTCCAGAGCAAG	M:1-367809	Insertion	22
ung11_176_2_Mature	M	M	58180	58181	C	CG	225	8	98	109	4	4	C/+1	0.0356	2;2	40.6	1	41	0	53.6	16	0.039	0	9	10	1	0.4	8	205	GAGGAATAGAAAGGGAGGAC	GGGGGGGGGTCCAGAGCAAG	M:1-367809	Insertion	22
ung11_176_2_Young	M	M	58180	58181	C	CG	298	7	127	147	4	3	C/+1	0.0235	2;2	37.3	1	39.3	1	50.7	14	0.026	0	9	10	1	2.6	7	269	GAGGAATAGAAAGGGAGGAC	GGGGGGGGGTCCAGAGCAAG	M:1-367809	Insertion	22
ung11_163_2_Mature	M	M	277840	277841	C	CA	98	10	52	36	6	4	C/+1	0.102	2;2	41.8	1	41	1	60	20	0.102	0.0102	3	4	1	0.7	10	98	CTTACCTTACTAACAACTAA	AAACATTCCTGGGATTACTT	M:1-367809	Insertion	22
Col_1_Young	M	M	277840	277841	C	CA	375	26	193	156	16	10	C/+1	0.0693	2;2	40.8	1	40.8	1	60	52	0.0699	0.0053	3	4	1	0.5	26	372	CTTACCTTACTAACAACTAA	AAACATTCCTGGGATTACTT	M:1-367809	Insertion	22
ung11_163_2_Young	M	M	277840	277841	C	CA	220	11	113	95	7	4	C/+1	0.05	2;2	40	1	40.6	1	60	22	0.0507	0	3	4	1	0.5	11	217	CTTACCTTACTAACAACTAA	AAACATTCCTGGGATTACTT	M:1-367809	Insertion	22
ung_MTPA3G_1_Mature	M	M	277840	277841	C	CA	181	16	92	73	11	5	C/+1	0.0884	2;2	39.3	1	40.5	1	60	32	0.0889	0.0055	3	4	1	0.4	16	180	CTTACCTTACTAACAACTAA	AAACATTCCTGGGATTACTT	M:1-367809	Insertion	22
Col-0_MTPA3G_2_Mature	M	M	277840	277841	C	CA	136	15	74	47	8	7	C/+1	0.1103	2;2	38.8	1	40.4	1	60	30	0.1119	0.0074	3	4	1	0.5	15	134	CTTACCTTACTAACAACTAA	AAACATTCCTGGGATTACTT	M:1-367809	Insertion	22
Col_1_Mature	M	M	277840	277841	C	CA	243	25	123	95	15	10	C/+1	0.1029	2;2	46.2	1	40.2	1	60	50	0.1037	0	3	4	1	0.2	25	241	CTTACCTTACTAACAACTAA	AAACATTCCTGGGATTACTT	M:1-367809	Insertion	22
Col-0_MTPA3G_1_Young	M	M	277840	277841	C	CA	286	14	153	116	9	5	C/+1	0.049	2;2	37.8	1	40.2	1	60	28	0.05	0.007	3	4	1	0.5	14	280	CTTACCTTACTAACAACTAA	AAACATTCCTGGGATTACTT	M:1-367809	Insertion	22
Col_2_Mature	M	M	277840	277841	C	CA	254	24	133	96	14	10	C/+1	0.0945	2;2	31.7	1	40.1	1	60	48	0.0976	0.0157	3	4	1	0.4	24	246	CTTACCTTACTAACAACTAA	AAACATTCCTGGGATTACTT	M:1-367809	Insertion	22
ung11_198_1_Mature	M	M	277840	277841	C	CA	211	17	106	87	10	7	C/+1	0.0806	2;2	34.6	1	39.9	1	60	34	0.0817	0.0095	3	4	1	0.3	17	208	CTTACCTTACTAACAACTAA	AAACATTCCTGGGATTACTT	M:1-367809	Insertion	22
ung11_176_1_Mature	M	M	277840	277841	C	CA	235	10	129	95	7	3	C/+1	0.0426	2;2	44.8	1	39.8	1	60	20	0.0435	0.0043	3	4	1	0.5	10	230	CTTACCTTACTAACAACTAA	AAACATTCCTGGGATTACTT	M:1-367809	Insertion	22
ung_MTPA3G_2_Mature	M	M	277840	277841	C	CA	236	22	114	100	12	10	C/+1	0.0932	2;2	40.4	1	39.8	1	60	44	0.0952	0.0127	3	4	1	0.5	22	231	CTTACCTTACTAACAACTAA	AAACATTCCTGGGATTACTT	M:1-367809	Insertion	22
ung11_176_2_Mature	M	M	277840	277841	C	CA	239	19	117	103	10	9	C/+1	0.0795	2;2	35.6	1	39.7	1	60	18	0.0766	0.0084	3	4	1	0.3	18	235	CTTACCTTACTAACAACTAA	AAACATTCCTGGGATTACTT	M:1-367809	Insertion	22
ung11_163_1_Young	M	M	277840	277841	C	CA	322	14	180	128	9	5	C/+1	0.0435	2;2	38.7	1	39.6	1	60	28	0.0443	0.0031	3	4	1	0.2	14	316	CTTACCTTACTAACAACTAA	AAACATTCCTGGGATTACTT	M:1-367809	Insertion	22
ung11_198_2_Young	M	M	277840	277841	C	CA	301	9	173	118	6	3	C/+1	0.0299	2;2	51.9	1	39.6	1	60	18	0.0307	0	3	4	1	0.6	9	293	CTTACCTTACTAACAACTAA	AAACATTCCTGGGATTACTT	M:1-367809	Insertion	22
ung_MTPA3G_2_Young	M	M	277840	277841	C	CA	262	25	130	107	14	11	C/+1	0.0954	2;2	51.2	1	39.6	1	60	24	0.0945	0.0038	3	4	1	1	24	254	CTTACCTTACTAACAACTAA	AAACATTCCTGGGATTACTT	M:1-367809	Insertion	22
ung11_176_2_Young	M	M	277840	277841	C	CA	305	23	156	126	14	9	C/+1	0.0754	2;2	39.7	1	39.5	1	60	46	0.0764	0.0033	3	4	1	0.1	23	301	CTTACCTTACTAACAACTAA	AAACATTCCTGGGATTACTT	M:1-367809	Insertion	22
Col-0_MTPA3G_2_Young	M	M	277840	277841	C	CA	365	24	182	158	14	10	C/+1	0.0658	2;2	35.8	1	39.5	1	60	48	0.0676	0.0082	3	4	1	0.4	24	355	CTTACCTTACTAACAACTAA	AAACATTCCTGGGATTACTT	M:1-367809	Insertion	22
Col-0_MTPA3G_1_Mature	M	M	277840	277841	C	CA	102	11	49	42	6	5	C/+1	0.1078	2;2	37.2	1	39.4	1	60	22	0.1078	0.0098	3	4	1	0.3	11	102	CTTACCTTACTAACAACTAA	AAACATTCCTGGGATTACTT	M:1-367809	Insertion	22
ung11_198_2_Mature	M	M	277840	277841	C	CA	176	16	87	73	10	6	C/+1	0.0909	2;2	49.8	1	39.4	1	60	32	0.093	0	3	4	1	0.8	16	172	CTTACCTTACTAACAACTAA	AAACATTCCTGGGATTACTT	M:1-367809	Insertion	22
ung11_163_1_Mature	M	M	277840	277841	C	CA	102	10	53	39	5	5	C/+1	0.098	2;2	37.7	1	39.3	1	60	20	0.1	0.0294	3	4	1	0.2	10	100	CTTACCTTACTAACAACTAA	AAACATTCCTGGGATTACTT	M:1-367809	Insertion	22
ung_MTPA3G_1_Young	M	M	277840	277841	C	CA	262	14	141	106	9	5	C/+1	0.0534	2;2	43.7	1	39.1	1	60	28	0.0547	0	3	4	1	0.6	14	256	CTTACCTTACTAACAACTAA	AAACATTCCTGGGATTACTT	M:1-367809	Insertion	22
ung11_176_1_Young	M	M	277840	277841	C	CA	245	14	128	103	5	9	C/+1	0.0571	2;2	42.2	1	38.8	1	60	28	0.0583	0	3	4	1	0.8	14	240	CTTACCTTACTAACAACTAA	AAACATTCCTGGGATTACTT	M:1-367809	Insertion	22
ung11_198_1_Mature	M	M	162093	162094	T	TG	195	15	88	79	5	10	T/+1	0.0769	2;2	36.4	1	40.5	1	60	30	0.0926	0	10	11	1	0.7	15	162	GACCGCAGGGAACCGTAGCA	GGGGGGGGGGACGTCTAATC	M:1-367809	Insertion	21
ung11_163_2_Mature	M	M	162093	162094	T	TG	95	7	42	43	4	3	T/+1	0.0737	2;2	40.7	1	40.4	1	60	14	0.0864	0	10	11	1	0.9	7	81	GACCGCAGGGAACCGTAGCA	GGGGGGGGGGACGTCTAATC	M:1-367809	Insertion	21
ung_MTPA3G_2_Mature	M	M	162093	162094	T	TG	218	17	99	97	10	7	T/+1	0.078	2;2	35.2	1	40.2	1	60	34	0.0924	0	10	11	1	0.2	17	184	GACCGCAGGGAACCGTAGCA	GGGGGGGGGGACGTCTAATC	M:1-367809	Insertion	21
Col_2_Young	M	M	162093	162094	T	TG	234	18	117	94	9	9	T/+1	0.0769	2;2	43.1	1	40.1	1	60	36	0.0942	0	10	11	1	0.6	18	191	GACCGCAGGGAACCGTAGCA	GGGGGGGGGGACGTCTAATC	M:1-367809	Insertion	21
ung11_198_1_Young	M	M	162093	162094	T	TG	273	13	140	110	7	6	T/+1	0.0476	2;2	51.3	1	40	1	60	26	0.0568	0	10	11	1	0.7	13	229	GACCGCAGGGAACCGTAGCA	GGGGGGGGGGACGTCTAATC	M:1-367809	Insertion	21
Col-0_MTPA3G_1_Young	M	M	162093	162094	T	TG	365	22	177	152	8	14	T/+1	0.0603	2;2	40.7	1	39.8	1	60	44	0.0719	0.0027	10	11	1	1.2	22	306	GACCGCAGGGAACCGTAGCA	GGGGGGGGGGACGTCTAATC	M:1-367809	Insertion	21
ung_MTPA3G_1_Mature	M	M	162093	162094	T	TG	148	12	71	61	4	8	T/+1	0.0811	2;2	37.2	1	39.7	1	60	24	0.0902	0	10	11	1	0.7	12	133	GACCGCAGGGAACCGTAGCA	GGGGGGGGGGACGTCTAATC	M:1-367809	Insertion	21
ung11_176_2_Young	M	M	162093	162094	T	TG	358	26	168	150	10	16	T/+1	0.0726	2;2	36.6	1	39.5	1	60	52	0.0831	0	10	11	1	0.7	26	313	GACCGCAGGGAACCGTAGCA	GGGGGGGGGGACGTCTAATC	M:1-367809	Insertion	21
ung_MTPA3G_2_Young	M	M	162093	162094	T	TG	299	23	135	126	13	10	T/+1	0.0769	2;2	36.7	1	38.4	1	60	22	0.0894	0	10	11	1	0.7	22	246	GACCGCAGGGAACCGTAGCA	GGGGGGGGGGACGTCTAATC	M:1-367809	Insertion	21
Col_1_Mature	M	M	162093	162094	T	TG	235	13	112	103	10	3	T/+1	0.0553	2;2	47.8	1	38.4	1	60	12	0.0577	0.0043	10	11	1	0.9	12	208	GACCGCAGGGAACCGTAGCA	GGGGGGGGGGACGTCTAATC	M:1-367809	Insertion	21
Col_1_Young	M	M	162093	162094	T	TG	376	39	173	149	22	17	T/+1	0.1037	2;2	40.9	1	37.7	1	60	18.5	0.1201	0	10	11	1	1.2	37	308	GACCGCAGGGAACCGTAGCA	GGGGGGGGGGACGTCTAATC	M:1-367809	Insertion	21
ung11_176_2_Mature	M	M	162093	162094	T	TG	192	21	81	86	10	11	T/+1	0.1094	2;2	46.8	1	37.5	1	60	20	0.1198	0.0104	10	11	1	1.4	20	167	GACCGCAGGGAACCGTAGCA	GGGGGGGGGGACGTCTAATC	M:1-367809	Insertion	21
ung11_176_1_Mature	M	M	162093	162094	T	TG	183	11	87	75	5	6	T/+1	0.0601	2;2	40.2	1	37.4	1	60	22	0.0696	0.0109	10	11	1	0.6	11	158	GACCGCAGGGAACCGTAGCA	GGGGGGGGGGACGTCTAATC	M:1-367809	Insertion	21
ung11_163_2_Young	M	M	162093	162094	T	TG	217	16	96	100	7	9	T/+1	0.0737	2;2	45.1	1	37.3	1	60	15	0.0806	0	10	11	1	0.8	15	186	GACCGCAGGGAACCGTAGCA	GGGGGGGGGGACGTCTAATC	M:1-367809	Insertion	21
ung11_198_2_Young	M	M	162093	162094	T	TG	318	16	150	144	9	7	T/+1	0.0503	2;2	39.8	1	37.3	1	60	15	0.057	0	10	11	1	1.6	15	263	GACCGCAGGGAACCGTAGCA	GGGGGGGGGGACGTCTAATC	M:1-367809	Insertion	21
Col-0_MTPA3G_2_Mature	M	M	162093	162094	T	TG	128	13	60	51	7	6	T/+1	0.1016	2;2	34.2	1	36.8	1	60	12	0.1111	0.0234	10	11	1	1.3	12	108	GACCGCAGGGAACCGTAGCA	GGGGGGGGGGACGTCTAATC	M:1-367809	Insertion	21
Col-0_MTPA3G_2_Young	M	M	162093	162094	T	TG	361	19	169	168	8	11	T/+1	0.0526	2;2	50.4	1	36.7	1	60	8.5	0.0538	0.0028	10	11	1	1.2	17	316	GACCGCAGGGAACCGTAGCA	GGGGGGGGGGACGTCTAATC	M:1-367809	Insertion	21
ung_MTPA3G_1_Young	M	M	162093	162094	T	TG	288	17	137	129	8	9	T/+1	0.059	2;2	46.1	1	36.1	1	60	7.5	0.0647	0	10	11	1	0.7	15	232	GACCGCAGGGAACCGTAGCA	GGGGGGGGGGACGTCTAATC	M:1-367809	Insertion	21
ung11_176_1_Young	M	M	162093	162094	T	TG	272	15	129	114	9	6	T/+1	0.0551	2;2	38.9	1	35.8	1	60	4	0.0563	0	10	11	1	0.8	12	213	GACCGCAGGGAACCGTAGCA	GGGGGGGGGGACGTCTAATC	M:1-367809	Insertion	21
ung11_163_1_Young	M	M	162093	162094	T	TG	451	25	214	191	14	11	T/+1	0.0554	2;2	43.6	1	35.8	1	60	7.333	0.0588	0	10	11	1	1	22	374	GACCGCAGGGAACCGTAGCA	GGGGGGGGGGACGTCTAATC	M:1-367809	Insertion	21
ung11_198_2_Mature	M	M	162093	162094	T	TG	174	14	85	71	8	6	T/+1	0.0805	2;2	40.3	1	35.2	1	60	6	0.0851	0.0057	10	11	1	1.3	12	141	GACCGCAGGGAACCGTAGCA	GGGGGGGGGGACGTCTAATC	M:1-367809	Insertion	21
ung_MTPA3G_1_Mature	M	M	218931	218932	A	AG	103	13	42	47	10	3	A/+1	0.1262	2;2	42	1	40.4	1	60	26	0.1398	0	9	10	1	0.8	13	93	TAGTTACTTTGCCAGGTTCT	GGGGGGGGGCTACTCTTATT	M:1-367809	Insertion	20
ung_MTPA3G_2_Mature	M	M	218931	218932	A	AG	201	18	93	85	9	9	A/+1	0.0896	2;2	40.5	1	39.9	1	60	17	0.103	0	9	10	1	1.2	17	165	TAGTTACTTTGCCAGGTTCT	GGGGGGGGGCTACTCTTATT	M:1-367809	Insertion	20
ung11_163_2_Young	M	M	218931	218932	A	AG	175	12	84	72	9	3	A/+1	0.0686	2;2	54.6	1	39.9	1	60	24	0.0816	0	9	10	1	1.6	12	147	TAGTTACTTTGCCAGGTTCT	GGGGGGGGGCTACTCTTATT	M:1-367809	Insertion	20
Col-0_MTPA3G_2_Young	M	M	218931	218932	A	AG	257	19	124	107	12	7	A/+1	0.0739	2;2	47.4	1	39.6	1	60	38	0.086	0	9	10	1	2.2	19	221	TAGTTACTTTGCCAGGTTCT	GGGGGGGGGCTACTCTTATT	M:1-367809	Insertion	20
ung11_198_1_Young	M	M	218931	218932	A	AG	217	10	115	90	5	5	A/+1	0.0461	2;2	46	1	39.4	1	60	20	0.0508	0.0046	9	10	1	1.7	10	197	TAGTTACTTTGCCAGGTTCT	GGGGGGGGGCTACTCTTATT	M:1-367809	Insertion	20
Col_1_Young	M	M	218931	218932	A	AG	281	21	131	122	15	6	A/+1	0.0747	2;2	45.1	1	39.3	1	60	42	0.0857	0	9	10	1	1.9	21	245	TAGTTACTTTGCCAGGTTCT	GGGGGGGGGCTACTCTTATT	M:1-367809	Insertion	20
Col-0_MTPA3G_2_Mature	M	M	218931	218932	A	AG	106	11	49	43	7	4	A/+1	0.1038	2;2	46.4	1	38.9	1	60	22	0.1196	0	9	10	1	1.3	11	92	TAGTTACTTTGCCAGGTTCT	GGGGGGGGGCTACTCTTATT	M:1-367809	Insertion	20
Col_2_Mature	M	M	218931	218932	A	AG	150	14	64	71	11	3	A/+1	0.0933	2;2	54.4	1	38.8	1	60	13	0.0963	0	9	10	1	1.1	13	135	TAGTTACTTTGCCAGGTTCT	GGGGGGGGGCTACTCTTATT	M:1-367809	Insertion	20
Col_2_Young	M	M	218931	218932	A	AG	184	12	87	84	6	6	A/+1	0.0652	2;2	44.5	1	38.8	1	60	24	0.0723	0	9	10	1	2.2	12	166	TAGTTACTTTGCCAGGTTCT	GGGGGGGGGCTACTCTTATT	M:1-367809	Insertion	20
Col-0_MTPA3G_1_Young	M	M	218931	218932	A	AG	252	18	117	107	12	6	A/+1	0.0714	2;2	42.9	1	38.7	1	60	36	0.0807	0.0119	9	10	1	1.2	18	223	TAGTTACTTTGCCAGGTTCT	GGGGGGGGGCTACTCTTATT	M:1-367809	Insertion	20
ung11_198_2_Young	M	M	218931	218932	A	AG	234	19	109	100	11	8	A/+1	0.0812	2;2	40.9	1	38.3	1	60	38	0.096	0.0128	9	10	1	1.9	19	198	TAGTTACTTTGCCAGGTTCT	GGGGGGGGGCTACTCTTATT	M:1-367809	Insertion	20
ung11_176_2_Young	M	M	218931	218932	A	AG	249	15	115	115	9	6	A/+1	0.0602	2;2	43.6	1	38.3	1	60	14	0.0651	0	9	10	1	2.1	14	215	TAGTTACTTTGCCAGGTTCT	GGGGGGGGGCTACTCTTATT	M:1-367809	Insertion	20
Col_1_Mature	M	M	218931	218932	A	AG	178	14	84	75	6	8	A/+1	0.0787	2;2	39.9	1	38.1	1	60	13	0.0839	0	9	10	1	1.4	13	155	TAGTTACTTTGCCAGGTTCT	GGGGGGGGGCTACTCTTATT	M:1-367809	Insertion	20
ung_MTPA3G_1_Young	M	M	218931	218932	A	AG	207	17	94	88	12	5	A/+1	0.0821	2;2	42.8	1	38	1	60	34	0.0895	0.0193	9	10	1	1.2	17	190	TAGTTACTTTGCCAGGTTCT	GGGGGGGGGCTACTCTTATT	M:1-367809	Insertion	20
ung11_176_2_Mature	M	M	218931	218932	A	AG	140	11	67	58	6	5	A/+1	0.0786	2;2	42.1	1	38	1	60	10	0.08	0	9	10	1	1.7	10	125	TAGTTACTTTGCCAGGTTCT	GGGGGGGGGCTACTCTTATT	M:1-367809	Insertion	20
ung_MTPA3G_2_Young	M	M	218931	218932	A	AG	218	19	103	92	10	9	A/+1	0.0872	2;2	42.6	1	37.5	1	60	18	0.0947	0.0138	9	10	1	1.4	18	190	TAGTTACTTTGCCAGGTTCT	GGGGGGGGGCTACTCTTATT	M:1-367809	Insertion	20
ung11_198_1_Mature	M	M	218931	218932	A	AG	171	16	87	63	11	5	A/+1	0.0936	2;2	36.4	1	36.8	1	60	15	0.0974	0.0175	9	10	1	0.9	15	154	TAGTTACTTTGCCAGGTTCT	GGGGGGGGGCTACTCTTATT	M:1-367809	Insertion	20
ung11_163_1_Young	M	M	218931	218932	A	AG	294	29	140	120	17	12	A/+1	0.0986	2;2	41	1	36.8	1	60	28	0.1069	0.034	9	10	1	1.1	28	262	TAGTTACTTTGCCAGGTTCT	GGGGGGGGGCTACTCTTATT	M:1-367809	Insertion	20
ung11_198_2_Mature	M	M	218931	218932	A	AG	121	12	52	54	8	4	A/+1	0.0992	2;2	42.3	1	36.8	1	60	24	0.1062	0.0248	9	10	1	1.7	12	113	TAGTTACTTTGCCAGGTTCT	GGGGGGGGGCTACTCTTATT	M:1-367809	Insertion	20
ung11_176_1_Mature	M	M	218931	218932	A	AG	154	14	66	66	7	7	A/+1	0.0909	2;2	49.8	1	36.6	1	60	13	0.0963	0.013	9	10	1	1.6	13	135	TAGTTACTTTGCCAGGTTCT	GGGGGGGGGCTACTCTTATT	M:1-367809	Insertion	20
ung11_176_2_Mature	M	M	287921	287922	T	TG	173	14	75	78	8	6	T/+1	0.0809	2;2	47.5	1	41	0	60	28	0.0881	0	7	8	1	0.3	14	159	TTCCTCAAGAAAGGCGGCCC	GGGGGGGACCCTATCGCATA	M:1-367809	Insertion	20
ung_MTPA3G_1_Young	M	M	287921	287922	T	TG	156	8	65	81	4	4	T/+1	0.0513	2;2	35.1	1	41	0	60	16	0.0537	0	7	8	1	0.6	8	149	TTCCTCAAGAAAGGCGGCCC	GGGGGGGACCCTATCGCATA	M:1-367809	Insertion	20
ung11_198_1_Mature	M	M	287921	287922	T	TG	125	16	57	51	7	9	T/+1	0.128	2;2	33.1	1	40.4	1	60	32	0.1345	0.016	7	8	1	0.8	16	119	TTCCTCAAGAAAGGCGGCCC	GGGGGGGACCCTATCGCATA	M:1-367809	Insertion	20
ung11_198_2_Mature	M	M	287921	287922	T	TG	129	11	57	61	6	5	T/+1	0.0853	2;2	35.1	1	40.3	1	60	22	0.0873	0.0078	7	8	1	0.5	11	126	TTCCTCAAGAAAGGCGGCCC	GGGGGGGACCCTATCGCATA	M:1-367809	Insertion	20
ung11_176_1_Young	M	M	287921	287922	T	TG	158	11	75	68	5	6	T/+1	0.0696	2;2	39.9	1	40.3	1	60	22	0.0743	0	7	8	1	0.7	11	148	TTCCTCAAGAAAGGCGGCCC	GGGGGGGACCCTATCGCATA	M:1-367809	Insertion	20
Col-0_MTPA3G_1_Young	M	M	287921	287922	T	TG	203	14	93	94	6	8	T/+1	0.069	2;2	40.6	1	40.1	1	60	28	0.0745	0	7	8	1	0.1	14	188	TTCCTCAAGAAAGGCGGCCC	GGGGGGGACCCTATCGCATA	M:1-367809	Insertion	20
ung_MTPA3G_2_Mature	M	M	287921	287922	T	TG	199	15	91	91	8	7	T/+1	0.0754	2;2	36.1	1	40.1	1	60	30	0.0781	0	7	8	1	1.3	15	192	TTCCTCAAGAAAGGCGGCCC	GGGGGGGACCCTATCGCATA	M:1-367809	Insertion	20
Col-0_MTPA3G_2_Young	M	M	287921	287922	T	TG	225	19	101	105	11	8	T/+1	0.0844	2;2	33.8	1	40	1	60	38	0.0892	0.0044	7	8	1	0.7	19	213	TTCCTCAAGAAAGGCGGCCC	GGGGGGGACCCTATCGCATA	M:1-367809	Insertion	20
Col_2_Young	M	M	287921	287922	T	TG	156	12	69	75	7	5	T/+1	0.0769	2;2	33.1	1	39.8	1	60	24	0.0811	0	7	8	1	0	12	148	TTCCTCAAGAAAGGCGGCCC	GGGGGGGACCCTATCGCATA	M:1-367809	Insertion	20
Col-0_MTPA3G_2_Mature	M	M	287921	287922	T	TG	114	23	44	44	13	10	T/+1	0.2018	2;2	41.8	1	39.8	1	60	46	0.2035	0.0088	7	8	1	0.7	23	113	TTCCTCAAGAAAGGCGGCCC	GGGGGGGACCCTATCGCATA	M:1-367809	Insertion	20
ung11_163_2_Young	M	M	287921	287922	T	TG	165	9	77	78	3	6	T/+1	0.0545	2;2	36.9	1	39.7	1	60	18	0.0559	0.0061	7	8	1	0.6	9	161	TTCCTCAAGAAAGGCGGCCC	GGGGGGGACCCTATCGCATA	M:1-367809	Insertion	20
ung11_176_1_Mature	M	M	287921	287922	T	TG	125	17	40	65	9	8	T/+1	0.136	2;2	32.1	1	39.7	1	60	34	0.1417	0	7	8	1	0.6	17	120	TTCCTCAAGAAAGGCGGCCC	GGGGGGGACCCTATCGCATA	M:1-367809	Insertion	20
Col_2_Mature	M	M	287921	287922	T	TG	182	15	84	81	7	8	T/+1	0.0824	2;2	39.9	1	39.6	1	60	30	0.0872	0	7	8	1	0.3	15	172	TTCCTCAAGAAAGGCGGCCC	GGGGGGGACCCTATCGCATA	M:1-367809	Insertion	20
ung11_163_1_Young	M	M	287921	287922	T	TG	264	15	123	124	8	7	T/+1	0.0568	2;2	25.3	1	39.3	1	60	30	0.0593	0.0076	7	8	1	0.7	15	253	TTCCTCAAGAAAGGCGGCCC	GGGGGGGACCCTATCGCATA	M:1-367809	Insertion	20
Col_1_Young	M	M	287921	287922	T	TG	235	13	119	102	6	7	T/+1	0.0553	2;2	36.8	1	39.2	1	60	26	0.0586	0	7	8	1	0.8	13	222	TTCCTCAAGAAAGGCGGCCC	GGGGGGGACCCTATCGCATA	M:1-367809	Insertion	20
ung_MTPA3G_1_Mature	M	M	287921	287922	T	TG	112	9	53	50	3	6	T/+1	0.0804	2;2	33.4	1	39.1	1	60	18	0.0826	0.0089	7	8	1	0.2	9	109	TTCCTCAAGAAAGGCGGCCC	GGGGGGGACCCTATCGCATA	M:1-367809	Insertion	20
Col_1_Mature	M	M	287921	287922	T	TG	192	17	86	86	11	6	T/+1	0.0885	2;2	43.6	1	38.8	1	60	16	0.0879	0	7	8	1	0.8	16	182	TTCCTCAAGAAAGGCGGCCC	GGGGGGGACCCTATCGCATA	M:1-367809	Insertion	20
ung11_163_2_Mature	M	M	287921	287922	T	TG	74	7	31	36	4	3	T/+1	0.0946	2;2	26.6	1	38.4	1	60	14	0.0986	0.027	7	8	1	0.4	7	71	TTCCTCAAGAAAGGCGGCCC	GGGGGGGACCCTATCGCATA	M:1-367809	Insertion	20
Col-0_MTPA3G_1_Mature	M	M	287921	287922	T	TG	84	13	34	37	7	6	T/+1	0.1548	2;2	34.1	1	38.2	1	60	26	0.1625	0	7	8	1	0.1	13	80	TTCCTCAAGAAAGGCGGCCC	GGGGGGGACCCTATCGCATA	M:1-367809	Insertion	20
ung11_198_2_Young	M	M	287921	287922	T	TG	169	8	77	84	4	4	T/+1	0.0473	2;2	41.9	1	37.5	1	60	7	0.044	0	7	8	1	0.4	7	159	TTCCTCAAGAAAGGCGGCCC	GGGGGGGACCCTATCGCATA	M:1-367809	Insertion	20
ung11_163_2_Young	M	M	230556	230557	A	AG	151	16	70	57	12	4	A/+1	0.106	2;2	31.9	1	41	0	60	32	0.1322	0	10	11	1	1.1	16	121	CAGACGACCTATCTAAGATT	GGGGGGGGGGAGATCCTCAG	M:1-367809	Insertion	19
ung_MTPA3G_2_Mature	M	M	230556	230557	A	AG	183	16	85	72	12	4	A/+1	0.0874	2;2	42.7	1	40.8	1	60	32	0.1081	0	10	11	1	0.9	16	148	CAGACGACCTATCTAAGATT	GGGGGGGGGGAGATCCTCAG	M:1-367809	Insertion	19
ung11_176_2_Mature	M	M	230556	230557	A	AG	170	13	84	64	10	3	A/+1	0.0765	2;2	35.7	1	40.4	1	60	26	0.0956	0	10	11	1	1.5	13	136	CAGACGACCTATCTAAGATT	GGGGGGGGGGAGATCCTCAG	M:1-367809	Insertion	19
ung11_176_1_Young	M	M	230556	230557	A	AG	190	10	92	84	7	3	A/+1	0.0526	2;2	45.8	1	40.2	1	60	20	0.0633	0	10	11	1	2.5	10	158	CAGACGACCTATCTAAGATT	GGGGGGGGGGAGATCCTCAG	M:1-367809	Insertion	19
Col_1_Young	M	M	230556	230557	A	AG	259	19	126	101	10	9	A/+1	0.0734	2;2	42.2	1	40.2	1	60	38	0.095	0	10	11	1	2.5	19	200	CAGACGACCTATCTAAGATT	GGGGGGGGGGAGATCCTCAG	M:1-367809	Insertion	19
Col-0_MTPA3G_1_Young	M	M	230556	230557	A	AG	244	19	130	88	12	7	A/+1	0.0779	2;2	41.2	1	39.8	1	60	38	0.0922	0	10	11	1	2.3	19	206	CAGACGACCTATCTAAGATT	GGGGGGGGGGAGATCCTCAG	M:1-367809	Insertion	19
ung11_198_1_Mature	M	M	230556	230557	A	AG	191	13	94	74	8	5	A/+1	0.0681	2;2	40.5	1	39.4	1	60	26	0.0855	0	10	11	1	1.9	13	152	CAGACGACCTATCTAAGATT	GGGGGGGGGGAGATCCTCAG	M:1-367809	Insertion	19
Col-0_MTPA3G_1_Mature	M	M	230556	230557	A	AG	78	13	36	26	6	7	A/+1	0.1667	2;2	45.5	1	39.4	1	60	26	0.1912	0	10	11	1	2.2	13	68	CAGACGACCTATCTAAGATT	GGGGGGGGGGAGATCCTCAG	M:1-367809	Insertion	19
Col_2_Young	M	M	230556	230557	A	AG	149	15	72	55	12	3	A/+1	0.1007	2;2	46.9	1	39.3	1	60	30	0.1293	0	10	11	1	1.2	15	116	CAGACGACCTATCTAAGATT	GGGGGGGGGGAGATCCTCAG	M:1-367809	Insertion	19
ung11_198_1_Young	M	M	230556	230557	A	AG	182	17	89	68	10	7	A/+1	0.0934	2;2	36.1	1	39.2	1	60	34	0.1141	0	10	11	1	1.2	17	149	CAGACGACCTATCTAAGATT	GGGGGGGGGGAGATCCTCAG	M:1-367809	Insertion	19
ung11_198_2_Young	M	M	230556	230557	A	AG	248	17	123	99	12	5	A/+1	0.0685	2;2	40.1	1	39.2	1	60	34	0.0837	0	10	11	1	1.6	17	203	CAGACGACCTATCTAAGATT	GGGGGGGGGGAGATCCTCAG	M:1-367809	Insertion	19
ung11_163_1_Mature	M	M	230556	230557	A	AG	68	10	27	22	7	3	A/+1	0.1471	2;2	48.7	1	38.8	1	60	20	0.1852	0	10	11	1	1.5	10	54	CAGACGACCTATCTAAGATT	GGGGGGGGGGAGATCCTCAG	M:1-367809	Insertion	19
Col_1_Mature	M	M	230556	230557	A	AG	163	17	81	57	11	6	A/+1	0.1043	2;2	42.5	1	38.6	1	60	16	0.1135	0	10	11	1	1.6	16	141	CAGACGACCTATCTAAGATT	GGGGGGGGGGAGATCCTCAG	M:1-367809	Insertion	19
ung11_176_2_Young	M	M	230556	230557	A	AG	243	24	113	95	14	10	A/+1	0.0988	2;2	41.3	1	38	1	60	23	0.1144	0	10	11	1	1.2	23	201	CAGACGACCTATCTAAGATT	GGGGGGGGGGAGATCCTCAG	M:1-367809	Insertion	19
ung_MTPA3G_2_Young	M	M	230556	230557	A	AG	231	18	117	80	12	6	A/+1	0.0779	2;2	39.3	1	38	1	60	17	0.0944	0	10	11	1	1.5	17	180	CAGACGACCTATCTAAGATT	GGGGGGGGGGAGATCCTCAG	M:1-367809	Insertion	19
Col-0_MTPA3G_2_Mature	M	M	230556	230557	A	AG	74	15	29	24	12	3	A/+1	0.2027	2;2	35.3	1	37.7	1	60	30	0.2459	0.0405	10	11	1	2.1	15	61	CAGACGACCTATCTAAGATT	GGGGGGGGGGAGATCCTCAG	M:1-367809	Insertion	19
ung_MTPA3G_1_Mature	M	M	230556	230557	A	AG	99	18	38	38	11	7	A/+1	0.1818	2;2	42.5	1	37.6	1	60	8	0.2078	0	10	11	1	2.3	16	77	CAGACGACCTATCTAAGATT	GGGGGGGGGGAGATCCTCAG	M:1-367809	Insertion	19
Col-0_MTPA3G_2_Young	M	M	230556	230557	A	AG	261	20	128	102	14	6	A/+1	0.0766	2;2	40.6	1	37.5	1	60	19	0.0896	0	10	11	1	1.6	19	212	CAGACGACCTATCTAAGATT	GGGGGGGGGGAGATCCTCAG	M:1-367809	Insertion	19
ung11_163_1_Young	M	M	230556	230557	A	AG	244	19	116	100	13	6	A/+1	0.0779	2;2	43.2	1	36.9	1	60	18	0.0909	0	10	11	1	0.8	18	198	CAGACGACCTATCTAAGATT	GGGGGGGGGGAGATCCTCAG	M:1-367809	Insertion	19
ung11_198_1_Mature	M	M	339766	339767	A	AG	195	14	78	99	5	9	A/+1	0.0718	2;2	35.3	1	40.4	1	60	28	0.0838	0	10	11	1	2	14	167	ACTCAGGTAAGCTTCTTTGA	GGGGGGGGGGAAGTGTGCTG	M:1-367809	Insertion	18
ung11_176_1_Young	M	M	339766	339767	A	AG	205	11	80	108	5	6	A/+1	0.0537	2;2	34.3	1	40.3	1	60	22	0.0647	0	10	11	1	2.1	11	170	ACTCAGGTAAGCTTCTTTGA	GGGGGGGGGGAAGTGTGCTG	M:1-367809	Insertion	18
Col-0_MTPA3G_2_Mature	M	M	339766	339767	A	AG	72	7	30	33	3	4	A/+1	0.0972	2;2	44.7	1	39.7	1	60	14	0.1148	0	10	11	1	2	7	61	ACTCAGGTAAGCTTCTTTGA	GGGGGGGGGGAAGTGTGCTG	M:1-367809	Insertion	18
ung11_163_2_Young	M	M	339766	339767	A	AG	173	9	70	92	4	5	A/+1	0.052	2;2	49.2	1	39.7	1	60	18	0.0616	0	10	11	1	2.1	9	146	ACTCAGGTAAGCTTCTTTGA	GGGGGGGGGGAAGTGTGCTG	M:1-367809	Insertion	18
Col-0_MTPA3G_2_Young	M	M	339766	339767	A	AG	259	20	108	117	10	10	A/+1	0.0772	2;2	51	1	39.6	1	60	40	0.0901	0.0077	10	11	1	1.8	20	222	ACTCAGGTAAGCTTCTTTGA	GGGGGGGGGGAAGTGTGCTG	M:1-367809	Insertion	18
ung11_176_2_Mature	M	M	339766	339767	A	AG	196	9	87	95	5	4	A/+1	0.0459	2;2	39.2	1	39.6	1	60	18	0.0549	0	10	11	1	2	9	164	ACTCAGGTAAGCTTCTTTGA	GGGGGGGGGGAAGTGTGCTG	M:1-367809	Insertion	18
ung_MTPA3G_2_Young	M	M	339766	339767	A	AG	205	13	92	89	6	7	A/+1	0.0634	2;2	49.2	1	39	1	60	26	0.0734	0	10	11	1	2	13	177	ACTCAGGTAAGCTTCTTTGA	GGGGGGGGGGAAGTGTGCTG	M:1-367809	Insertion	18
ung_MTPA3G_2_Mature	M	M	339766	339767	A	AG	232	9	102	115	4	5	A/+1	0.0388	2;2	42.3	1	38.9	1	60	8	0.0396	0	10	11	1	1.8	8	202	ACTCAGGTAAGCTTCTTTGA	GGGGGGGGGGAAGTGTGCTG	M:1-367809	Insertion	18
Col_1_Mature	M	M	339766	339767	A	AG	185	15	80	86	11	4	A/+1	0.0811	2;2	43.9	1	38.8	1	60	30	0.0974	0.0054	10	11	1	1.9	15	154	ACTCAGGTAAGCTTCTTTGA	GGGGGGGGGGAAGTGTGCTG	M:1-367809	Insertion	18
Col_2_Mature	M	M	339766	339767	A	AG	186	6	77	100	3	3	A/+1	0.0323	2;2	50.2	1	38.8	1	60	12	0.0377	0	10	11	1	2	6	159	ACTCAGGTAAGCTTCTTTGA	GGGGGGGGGGAAGTGTGCTG	M:1-367809	Insertion	18
ung11_176_2_Young	M	M	339766	339767	A	AG	257	22	106	124	10	12	A/+1	0.0856	2;2	42.1	1	38.8	1	60	21	0.0946	0	10	11	1	2	21	222	ACTCAGGTAAGCTTCTTTGA	GGGGGGGGGGAAGTGTGCTG	M:1-367809	Insertion	18
Col_2_Young	M	M	339766	339767	A	AG	154	6	73	71	3	3	A/+1	0.039	2;2	43.7	1	38.7	1	60	12	0.0451	0	10	11	1	2.7	6	133	ACTCAGGTAAGCTTCTTTGA	GGGGGGGGGGAAGTGTGCTG	M:1-367809	Insertion	18
Col_1_Young	M	M	339766	339767	A	AG	294	11	133	138	5	6	A/+1	0.0374	2;2	38.5	1	38.6	1	60	10	0.0394	0.0034	10	11	1	1.6	10	254	ACTCAGGTAAGCTTCTTTGA	GGGGGGGGGGAAGTGTGCTG	M:1-367809	Insertion	18
Col-0_MTPA3G_1_Young	M	M	339766	339767	A	AG	211	15	85	101	8	7	A/+1	0.0711	2;2	43.8	1	38.4	1	60	30	0.0862	0	10	11	1	1.8	15	174	ACTCAGGTAAGCTTCTTTGA	GGGGGGGGGGAAGTGTGCTG	M:1-367809	Insertion	18
ung11_163_1_Young	M	M	339766	339767	A	AG	237	9	103	118	6	3	A/+1	0.038	2;2	55.9	1	37.7	1	60	18	0.0457	0	10	11	1	2.1	9	197	ACTCAGGTAAGCTTCTTTGA	GGGGGGGGGGAAGTGTGCTG	M:1-367809	Insertion	18
ung11_198_2_Mature	M	M	339766	339767	A	AG	147	7	62	67	4	3	A/+1	0.0476	2;2	48.7	1	37.7	1	60	14	0.0565	0	10	11	1	2.6	7	124	ACTCAGGTAAGCTTCTTTGA	GGGGGGGGGGAAGTGTGCTG	M:1-367809	Insertion	18
Col-0_MTPA3G_1_Mature	M	M	339766	339767	A	AG	82	7	31	43	4	3	A/+1	0.0854	2;2	36.9	1	36.6	1	60	14	0.1029	0	10	11	1	1.6	7	68	ACTCAGGTAAGCTTCTTTGA	GGGGGGGGGGAAGTGTGCTG	M:1-367809	Insertion	18
ung11_198_2_Young	M	M	339766	339767	A	AG	201	10	85	100	7	3	A/+1	0.0498	2;2	49.4	1	35.9	1	60	9	0.0556	0	10	11	1	1.4	9	162	ACTCAGGTAAGCTTCTTTGA	GGGGGGGGGGAAGTGTGCTG	M:1-367809	Insertion	18
ung11_176_2_Mature	M	M	345310	345311	C	CT	172	11	92	66	5	6	C/+1	0.064	2;2	48.6	1	40.3	1	60	22	0.0719	0	10	11	1	2.1	11	153	CCGACTGAACTTCTAGAGCT	TTTTTTTTTTAGATTTCGGA	M:1-367809	Insertion	18
ung_MTPA3G_2_Young	M	M	345310	345311	C	CT	238	9	123	103	6	3	C/+1	0.0378	2;2	47.2	1	40.1	1	60	18	0.0429	0	10	11	1	1.7	9	210	CCGACTGAACTTCTAGAGCT	TTTTTTTTTTAGATTTCGGA	M:1-367809	Insertion	18
Col_1_Young	M	M	345310	345311	C	CT	321	14	175	127	9	5	C/+1	0.0436	2;2	41.2	1	39.8	1	60	28	0.05	0	10	11	1	2.4	14	280	CCGACTGAACTTCTAGAGCT	TTTTTTTTTTAGATTTCGGA	M:1-367809	Insertion	18
ung_MTPA3G_1_Mature	M	M	345310	345311	C	CT	136	7	70	57	3	4	C/+1	0.0515	2;2	46.4	1	39.1	1	60	14	0.0588	0	10	11	1	2.4	7	119	CCGACTGAACTTCTAGAGCT	TTTTTTTTTTAGATTTCGGA	M:1-367809	Insertion	18
Col_1_Mature	M	M	345310	345311	C	CT	169	8	90	70	4	4	C/+1	0.0473	2;2	19.9	1	37.4	1	60	7	0.0446	0	10	11	1	1.9	7	157	CCGACTGAACTTCTAGAGCT	TTTTTTTTTTAGATTTCGGA	M:1-367809	Insertion	18
ung11_176_2_Young	M	M	345310	345311	C	CT	266	12	138	114	7	5	C/+1	0.0451	2;2	45.2	1	37.2	1	60	11	0.046	0.0038	10	11	1	0.5	11	239	CCGACTGAACTTCTAGAGCT	TTTTTTTTTTAGATTTCGGA	M:1-367809	Insertion	18
ung11_163_1_Young	M	M	345310	345311	C	CT	314	9	160	142	5	4	C/+1	0.0287	2;2	40.2	1	37.2	1	60	8	0.0287	0.0032	10	11	1	1.2	8	279	CCGACTGAACTTCTAGAGCT	TTTTTTTTTTAGATTTCGGA	M:1-367809	Insertion	18
ung10_163	M	M	345310	345311	C	CT	514	13	285	211	8	5	C/+1	0.0253	2;2	37.5	1	36.8	1	60	12	0.0268	0	10	11	1	1.9	12	448	CCGACTGAACTTCTAGAGCT	TTTTTTTTTTAGATTTCGGA	M:1-367809	Insertion	18
Col_2_Young	M	M	345310	345311	C	CT	169	12	77	79	5	7	C/+1	0.071	2;2	44.4	1	36.7	1	60	11	0.0743	0.0059	10	11	1	1.2	11	148	CCGACTGAACTTCTAGAGCT	TTTTTTTTTTAGATTTCGGA	M:1-367809	Insertion	18
Col-0	M	M	345310	345311	C	CT	258	14	131	110	9	5	C/+1	0.0543	2;2	38.9	1	36.3	1	60	13	0.0563	0	10	11	1	0.9	13	231	CCGACTGAACTTCTAGAGCT	TTTTTTTTTTAGATTTCGGA	M:1-367809	Insertion	18
ung11_198_2_Young	M	M	345310	345311	C	CT	296	10	172	109	7	3	C/+1	0.0338	2;2	52.2	1	36.2	1	60	4	0.0304	0	10	11	1	1.4	8	263	CCGACTGAACTTCTAGAGCT	TTTTTTTTTTAGATTTCGGA	M:1-367809	Insertion	18
Col-0_MTPA3G_1_Young	M	M	345310	345311	C	CT	254	10	131	109	6	4	C/+1	0.0394	2;2	42.8	1	36	1	60	9	0.0395	0	10	11	1	2.4	9	228	CCGACTGAACTTCTAGAGCT	TTTTTTTTTTAGATTTCGGA	M:1-367809	Insertion	18
ung11_198_1_Mature	M	M	345310	345311	C	CT	188	8	90	89	4	4	C/+1	0.0426	2;2	38	1	35.8	1	60	7	0.0435	0.0053	10	11	1	2	7	161	CCGACTGAACTTCTAGAGCT	TTTTTTTTTTAGATTTCGGA	M:1-367809	Insertion	18
ung10_159	M	M	345310	345311	C	CT	186	7	102	76	4	3	C/+1	0.0376	2;2	40	1	35.6	1	60	6	0.0397	0	10	11	1	2.7	6	151	CCGACTGAACTTCTAGAGCT	TTTTTTTTTTAGATTTCGGA	M:1-367809	Insertion	18
ung11_163_2_Young	M	M	345310	345311	C	CT	181	7	102	72	3	4	C/+1	0.0387	2;2	32.9	1	35.2	1	60	6	0.0382	0.0055	10	11	1	2	6	157	CCGACTGAACTTCTAGAGCT	TTTTTTTTTTAGATTTCGGA	M:1-367809	Insertion	18
ung10_176	M	M	345310	345311	C	CT	346	18	176	149	11	7	C/+1	0.052	2;2	45.8	1	35.1	1	60	5	0.0508	0.0029	10	11	1	1.7	15	295	CCGACTGAACTTCTAGAGCT	TTTTTTTTTTAGATTTCGGA	M:1-367809	Insertion	18
ung11_198_1_Young	M	M	345310	345311	C	CT	226	11	114	99	4	7	C/+1	0.0487	2;2	38.6	1	34.6	1	60	4.5	0.0452	0.0044	10	11	1	3	9	199	CCGACTGAACTTCTAGAGCT	TTTTTTTTTTAGATTTCGGA	M:1-367809	Insertion	18
Col-0_MTPA3G	M	M	345310	345311	C	CT	186	7	91	88	4	3	C/+1	0.0376	2;2	42.4	1	34.3	1	60	6	0.0343	0	10	11	1	2.4	6	175	CCGACTGAACTTCTAGAGCT	TTTTTTTTTTAGATTTCGGA	M:1-367809	Insertion	18
ung11_176_2_Mature	M	M	298849	298850	T	TA	168	16	94	52	11	5	T/+1	0.0952	2;2	35.8	1	40.8	1	60	32	0.1039	0.006	11	12	1	1	16	154	TGGAAAATTTATTGGGGTTA	AAAAAAAAAAAGAATCCTCG	M:1-367809	Insertion	17
ung11_176_2_Young	M	M	298849	298850	T	TA	264	18	143	93	10	8	T/+1	0.0682	2;2	40.2	1	40.3	1	60	36	0.0766	0	11	12	1	1.3	18	235	TGGAAAATTTATTGGGGTTA	AAAAAAAAAAAGAATCCTCG	M:1-367809	Insertion	17
ung11_163_1_Young	M	M	298849	298850	T	TA	283	26	149	96	17	9	T/+1	0.0919	2;2	41.5	1	39.9	1	60	52	0.1004	0	11	12	1	1.7	26	259	TGGAAAATTTATTGGGGTTA	AAAAAAAAAAAGAATCCTCG	M:1-367809	Insertion	17
ung11_198_2_Young	M	M	298849	298850	T	TA	237	23	139	54	14	9	T/+1	0.097	2;2	42.5	1	39.7	1	60	46	0.1045	0	11	12	1	1.5	23	220	TGGAAAATTTATTGGGGTTA	AAAAAAAAAAAGAATCCTCG	M:1-367809	Insertion	17
ung11_163_2_Young	M	M	298849	298850	T	TA	162	12	90	52	8	4	T/+1	0.0741	2;2	42.2	1	39.5	1	60	24	0.0795	0	11	12	1	2.1	12	151	TGGAAAATTTATTGGGGTTA	AAAAAAAAAAAGAATCCTCG	M:1-367809	Insertion	17
Col_1_Mature	M	M	298849	298850	T	TA	150	10	81	48	5	5	T/+1	0.0667	2;2	32	1	39.3	1	60	20	0.0741	0	11	12	1	0.5	10	135	TGGAAAATTTATTGGGGTTA	AAAAAAAAAAAGAATCCTCG	M:1-367809	Insertion	17
ung11_198_1_Mature	M	M	298849	298850	T	TA	183	21	96	53	12	9	T/+1	0.1148	2;2	37.9	1	39.3	1	60	42	0.1296	0	11	12	1	1.2	21	162	TGGAAAATTTATTGGGGTTA	AAAAAAAAAAAGAATCCTCG	M:1-367809	Insertion	17
Col-0_MTPA3G_1_Young	M	M	298849	298850	T	TA	302	18	174	98	13	5	T/+1	0.0596	2;2	30.2	1	38.7	1	60	17	0.0614	0.0066	11	12	1	1.7	17	277	TGGAAAATTTATTGGGGTTA	AAAAAAAAAAAGAATCCTCG	M:1-367809	Insertion	17
ung11_198_1_Young	M	M	298849	298850	T	TA	249	14	138	84	11	3	T/+1	0.0562	2;2	34.1	1	38.6	1	60	28	0.0611	0.004	11	12	1	1.8	14	229	TGGAAAATTTATTGGGGTTA	AAAAAAAAAAAGAATCCTCG	M:1-367809	Insertion	17
ung_MTPA3G_1_Young	M	M	298849	298850	T	TA	244	13	140	82	8	5	T/+1	0.0533	2;2	36.9	1	38.5	1	60	26	0.0602	0.0041	11	12	1	1.6	13	216	TGGAAAATTTATTGGGGTTA	AAAAAAAAAAAGAATCCTCG	M:1-367809	Insertion	17
ung_MTPA3G_2_Mature	M	M	298849	298850	T	TA	147	12	83	47	8	4	T/+1	0.0816	2;2	28.2	1	38.4	1	60	11	0.0809	0	11	12	1	1.2	11	136	TGGAAAATTTATTGGGGTTA	AAAAAAAAAAAGAATCCTCG	M:1-367809	Insertion	17
ung11_198_2_Mature	M	M	298849	298850	T	TA	131	7	73	45	4	3	T/+1	0.0534	2;2	46	1	38.4	1	60	14	0.0588	0	11	12	1	1.3	7	119	TGGAAAATTTATTGGGGTTA	AAAAAAAAAAAGAATCCTCG	M:1-367809	Insertion	17
ung11_176_1_Mature	M	M	298849	298850	T	TA	195	10	109	61	7	3	T/+1	0.0513	2;2	41.7	1	38.3	1	60	20	0.0578	0.0051	11	12	1	1.5	10	173	TGGAAAATTTATTGGGGTTA	AAAAAAAAAAAGAATCCTCG	M:1-367809	Insertion	17
Col_2_Mature	M	M	298849	298850	T	TA	196	20	102	64	14	6	T/+1	0.102	2;2	32.5	1	38.2	1	60	40	0.1136	0	11	12	1	1.6	20	176	TGGAAAATTTATTGGGGTTA	AAAAAAAAAAAGAATCCTCG	M:1-367809	Insertion	17
Col_1_Young	M	M	298849	298850	T	TA	258	17	145	82	11	6	T/+1	0.0659	2;2	33.4	1	36.2	1	60	16	0.0696	0.0039	11	12	1	1.5	16	230	TGGAAAATTTATTGGGGTTA	AAAAAAAAAAAGAATCCTCG	M:1-367809	Insertion	17
ung11_176_1_Young	M	M	298849	298850	T	TA	242	17	143	75	10	7	T/+1	0.0702	2;2	34.3	1	36.2	1	60	4.667	0.0633	0.0124	11	12	1	1.8	14	221	TGGAAAATTTATTGGGGTTA	AAAAAAAAAAAGAATCCTCG	M:1-367809	Insertion	17
ung_MTPA3G_2_Young	M	M	298849	298850	T	TA	240	11	142	77	8	3	T/+1	0.0458	2;2	34.8	1	35.1	1	60	10	0.0467	0	11	12	1	1.6	10	214	TGGAAAATTTATTGGGGTTA	AAAAAAAAAAAGAATCCTCG	M:1-367809	Insertion	17
ung11_176_1_Young	M	M	110117	110118	T	TA	133	8	63	45	3	5	T/+1	0.0602	2;2	39.6	1	40.5	1	60	16	0.0684	0	10	11	1	1.2	8	117	ACTGGGAAGGTAATAAAAAA	AAAAAAAAAAGCCATCCACT	M:1-367809	Insertion	16
Col-0_MTPA3G_2_Mature	M	M	110117	110118	T	TA	74	7	32	29	4	3	T/+1	0.0946	2;2	35.7	1	40.4	1	60	14	0.1077	0	10	11	1	1	7	65	ACTGGGAAGGTAATAAAAAA	AAAAAAAAAAGCCATCCACT	M:1-367809	Insertion	16
Col_2_Mature	M	M	110117	110118	T	TA	132	12	54	52	7	5	T/+1	0.0909	2;2	41.4	1	40.3	1	60	24	0.1008	0	10	11	1	1.7	12	119	ACTGGGAAGGTAATAAAAAA	AAAAAAAAAAGCCATCCACT	M:1-367809	Insertion	16
ung10_163	M	M	110117	110118	T	TA	365	13	158	154	6	7	T/+1	0.0356	2;2	42.1	1	40	1	60	26	0.0444	0.0027	10	11	1	2.5	13	293	ACTGGGAAGGTAATAAAAAA	AAAAAAAAAAGCCATCCACT	M:1-367809	Insertion	16
Col-0_MTPA3G_2_Young	M	M	110117	110118	T	TA	210	12	102	80	7	5	T/+1	0.0571	2;2	37.3	1	39.7	1	60	24	0.0674	0	10	11	1	1.6	12	178	ACTGGGAAGGTAATAAAAAA	AAAAAAAAAAGCCATCCACT	M:1-367809	Insertion	16
ung11_163_1_Young	M	M	110117	110118	T	TA	176	16	88	55	8	8	T/+1	0.0909	2;2	40	1	39.5	1	60	15	0.0968	0.017	10	11	1	2.1	15	155	ACTGGGAAGGTAATAAAAAA	AAAAAAAAAAGCCATCCACT	M:1-367809	Insertion	16
ung_MTPA3G_1_Young	M	M	110117	110118	T	TA	164	10	67	73	4	6	T/+1	0.061	2;2	39.5	1	39	1	60	20	0.0709	0.0061	10	11	1	1.5	10	141	ACTGGGAAGGTAATAAAAAA	AAAAAAAAAAGCCATCCACT	M:1-367809	Insertion	16
[truncated: 13,750 more rows]

## Sheet: UniqueSNPs
Sample	Gene	Chr	Start	End	Ref	Alt	Depth	AltDepth	RefFwdReads	RefRevReads	AltFwdReads	AltRevReads	Genotype	AF	Bias	PMean	PStd	QMean	QStd	MQ	Sig_Noise	HiAF	ExtraAF	shift3	MSI	MSI_NT	NM	HiCnt	HiCov	5pFlankSeq	3pFlankSeq	Seg	Type	Numline
ung11_176_2_Young	M	M	4492	4492	T	C	200	6	95	97	3	3	T/C	0.03	2;2	48.2	1	41	0	60	12	0.0321	0	0	2	2	1.3	6	187	TCAGCGTGAATCATCTCTTG	CTCAATGGAAGGCCAAGGCC	M:1-367809	SNV	1
ung11_176_2_Young	M	M	4550	4550	T	C	195	7	72	116	4	3	T/C	0.0359	2;2	49.3	1	38.3	1	60	6	0.0317	0	0	2	3	1.3	6	189	CGGAAGCTAATCCAGTGGCT	GTTGAGTGGAGGACCGAACA	M:1-367809	SNV	1
ung11_176_1_Mature	M	M	4855	4855	A	G	128	6	67	55	3	3	A/G	0.0469	2;2	24.7	1	39.5	1	60	12	0.0484	0	0	1	1	1.7	6	124	TTCTTCTTTTATTCATAGGA	TAGAAAGCACGATTAAGCGG	M:1-367809	SNV	1
Col_1_Young	M	M	4975	4975	T	C	274	6	127	141	3	3	T/C	0.0219	2;2	45.7	1	40.3	1	60	12	0.0227	0	0	1	1	1.2	6	264	CATCCTTTATCGAGTAGCCT	GACTATTCAAGTACCCTTGC	M:1-367809	SNV	1
ung11_163_1_Young	M	M	5034	5034	T	C	252	7	90	155	4	3	T/C	0.0278	2;2	36.9	1	38.4	1	60	14	0.028	0	1	3	1	1.7	7	250	AAGATCGACCACGATTTTTA	TTCTGACTGCCTATGCCTCT	M:1-367809	SNV	1
Col_1_Young	M	M	5190	5190	A	G	265	6	158	101	3	3	A/G	0.0226	2;2	30.8	1	41	0	60	12	0.0233	0	1	1	1	1	6	257	GCTCAGTAATGGACTGGTGA	CTAAAATGGATAGCTGCTGG	M:1-367809	SNV	1
Col_1_Young	M	M	5271	5271	T	C	287	6	133	148	3	3	T/C	0.0209	2;2	43.8	1	41	0	60	12	0.0218	0	0	1	1	1.5	6	275	CCTGCCGTTGGATTCGTGCC	CAAGACTCTGCCACTGGGAC	M:1-367809	SNV	1
ung11_176_2_Young	M	M	5280	5280	T	A	228	6	98	124	3	3	T/A	0.0263	2;2	40.8	1	36.2	1	60	5	0.0225	0	2	1	1	1.5	5	222	GGATTCGTGCCTCAAGACTC	GCCACTGGGACTCGGTCGGA	M:1-367809	SNV	1
ung_MTPA3G_1_Mature	M	M	5287	5287	G	A	111	9	56	46	3	6	G/A	0.0811	2;2	34.4	1	37.3	1	60	8	0.0748	0	1	3	1	2.3	8	107	TGCCTCAAGACTCTGCCACT	GGACTCGGTCGGAAGAATCT	M:1-367809	SNV	1
ung10_163	M	M	5445	5445	T	C	325	6	172	144	3	3	T/C	0.0185	2;2	49.2	1	36.2	1	60	5	0.0166	0	1	8	1	2.8	5	301	GTCTCGTTTTTGACTCAGTT	TTTTTGAGCATTGTACACGG	M:1-367809	SNV	1
ung10_163	M	M	5660	5660	T	C	443	6	211	223	3	3	T/C	0.0135	2;2	36.5	1	30.7	1	60	2	0.0096	0	0	1	1	2.7	4	418	GTACTCCTTCGAGTGCCTTT	GCGCTTAGCGTAGGAAAGAG	M:1-367809	SNV	1
ung10_163	M	M	5825	5825	A	G	424	8	247	167	4	4	A/G	0.0189	2;2	35.1	1	35.2	1	60	7	0.018	0	0	1	1	1.8	7	388	AGCTCGTGCAATCAATAAAA	GCGGTCCTTCGCCTTAGTAA	M:1-367809	SNV	1
ung10_163	M	M	5879	5879	T	C	477	7	240	221	4	3	T/C	0.0147	2;2	50.6	1	30.3	1	60	2.5	0.0123	0	1	1	1	1.4	5	405	GCCCGGACGTGGATCGATCG	GACGAAAAAATGGGACTAAT	M:1-367809	SNV	1
ung11_176_1_Mature	M	M	5909	5909	T	C	226	6	108	109	3	3	T/C	0.0265	2;2	36.8	1	34	1	60	5	0.0239	0	1	1	1	2.2	5	209	ATGGGACTAATCCTCTGTAC	GTAGTAATAGAAGAGTCAGA	M:1-367809	SNV	1
ung10_163	M	M	6011	6011	T	A	389	8	159	220	4	4	T/A	0.0206	2;2	46.4	1	40.5	1	60	16	0.0212	0	0	2	1	1.5	8	377	GCAAAGTTCATAATTCAGTG	GGTGGGGCCTAGTAGTATTA	M:1-367809	SNV	1
Col-0_MTPA3G_1_Young	M	M	6491	6491	T	C	292	7	147	138	3	4	T/C	0.024	2;2	40.4	1	37.7	1	54.4	14	0.0246	0	0	1	1	1.3	7	284	GCAATCCCGCAAAGGATTGT	CATGGAACTACTATCGAGAT	M:1-367809	SNV	1
Col_1_Young	M	M	6659	6659	T	C	404	6	207	191	3	3	T/C	0.0149	2;2	44.8	1	41	0	60	12	0.0151	0	2	1	1	1.3	6	398	TATCGGACTTATGAGTATTC	GACTATAACAGTTCCGATGA	M:1-367809	SNV	1
Col_2_Young	M	M	6668	6668	C	T	286	6	157	123	3	3	C/T	0.021	2;2	20	1	41	0	60	12	0.0214	0	2	1	1	1	6	280	TATGAGTATTCTGACTATAA	AGTTCCGATGAGCAGTCACT	M:1-367809	SNV	1
ung10_203	M	M	6705	6705	A	G	195	9	98	87	5	4	A/G	0.0462	2;2	50.3	1	38.9	1	60	8	0.0444	0	3	2	2	2.8	8	180	CACTCACTTTTGACAGTTAT	TGATTCCAGAAGAAGATCTA	M:1-367809	SNV	1
ung11_198_1_Young	M	M	6715	6715	A	G	294	6	145	143	3	3	A/G	0.0204	2;2	48	1	37.8	1	60	5	0.0177	0	0	2	1	2.3	5	283	TGACAGTTATATGATTCCAG	AGAAGATCTAGAATTGGGTC	M:1-367809	SNV	1
ung10_159	M	M	6719	6719	A	G	237	6	120	110	3	3	A/G	0.0253	2;2	39.2	1	30.7	1	60	2	0.0183	0	0	2	3	2.7	4	218	AGTTATATGATTCCAGAAGA	GATCTAGAATTGGGTCAATC	M:1-367809	SNV	1
ung10_163	M	M	6809	6809	T	A	571	6	265	295	3	3	T/A	0.0105	2;2	33.3	1	35.5	1	60	5	0.0092	0	1	2	3	2.2	5	546	CTACGTATTATTGTAACATC	GCTGATGTACCTCATAGTTG	M:1-367809	SNV	1
ung_MTPA3G_1_Young	M	M	6944	6944	A	G	274	7	150	117	4	3	A/G	0.0255	2;2	15.4	1	36.9	1	60	6	0.0236	0	0	2	1	1.4	6	254	CAGTGCAGTGAGATTTGTGG	ACTAATCATGCCTTTACGCG	M:1-367809	SNV	1
ung11_163_1_Young	M	M	6963	6963	C	T	398	6	188	204	3	3	C/T	0.0151	2;2	37	1	40.3	1	60	12	0.0153	0	0	2	2	1.3	6	392	GAACTAATCATGCCTTTACG	GTGCGCCCGGAAACATAGGC	M:1-367809	SNV	1
Col-0_MTPA3G_2_Mature	M	M	7075	7075	G	A	85	6	35	43	3	3	G/A	0.0706	2;2	19.3	1	40.3	1	60	12	0.0732	0	0	3	1	1.5	6	82	AGTGAGCGGCTGGAGCTGTA	GGAGCCGAGGAGCAAGGTAG	M:1-367809	SNV	1
Col-0_MTPA3G	M	M	7161	7161	T	C	275	6	141	127	3	3	T/C	0.0218	2;2	44.7	1	39.5	1	60	12	0.0231	0	0	1	1	1.5	6	260	GACGGTTAGGATAACGAACT	GAAACGCGGAGCCCGAGCGG	M:1-367809	SNV	1
ung10_163	M	M	7748	7748	T	C	326	6	144	170	3	3	T/C	0.0184	2;2	23.3	1	33.3	1	60	5	0.0187	0	0	1	1	3	5	268	GCAAGGTTTTTTTTATCCCC	CTTCCCGGGATGGGAAAGGA	M:1-367809	SNV	1
ung10_163	M	M	7782	7782	A	G	318	7	143	164	4	3	A/G	0.022	2;2	32.4	1	34.4	1	60	6	0.0218	0	0	3	1	2.6	6	275	GAAAGGAGTCCTATCAAGTA	AGGCCATAACCAGCCTCTTT	M:1-367809	SNV	1
ung_MTPA3G	M	M	7883	7883	C	T	65	7	32	26	3	4	C/T	0.1077	2;2	36.6	1	35	1	60	6	0.0952	0	0	1	1	3	6	63	ATTACCGAACCTGTCTTTCC	ACCCTTCTCAATTCTTGCGA	M:1-367809	SNV	1
ung10_176	M	M	7893	7893	A	G	224	6	116	95	3	3	A/G	0.0268	2;2	23.8	1	30.7	1	60	2	0.0206	0	0	2	1	2.3	4	194	CTGTCTTTCCCACCCTTCTC	ATTCTTGCGATTCCTAGCCA	M:1-367809	SNV	1
ung10_176	M	M	7940	7940	A	G	193	6	100	83	3	3	A/G	0.0311	2;2	44	1	38.2	1	60	12	0.0349	0	0	4	1	1.7	6	172	TTAGCTTATTTTGCTTTATA	AACCACTTTCTCCTTTTTTC	M:1-367809	SNV	1
ung10_163	M	M	8143	8143	A	G	352	6	153	187	3	3	A/G	0.017	2;2	46.5	1	34.2	1	60	5	0.0157	0	1	3	1	2	5	319	TGGTGTTGTTGACGTTGTTG	AAGCTAATTAGGAAGTAGGC	M:1-367809	SNV	1
ung_MTPA3G_1_Mature	M	M	8255	8255	C	T	112	7	59	46	4	3	C/T	0.0625	2;2	23.6	1	40.4	1	60	14	0.0631	0	0	1	1	2.3	7	111	AGTACGAGCTGAAAGGCTCC	ATACTGTTTGGAGGGCAGGG	M:1-367809	SNV	1
ung10_163	M	M	8272	8272	A	G	358	8	188	161	3	5	A/G	0.0223	2;2	23.4	1	36.9	1	60	7	0.0216	0	1	5	1	2.8	7	324	TCCCATACTGTTTGGAGGGC	GGGGGCATAGATGCCAAAGA	M:1-367809	SNV	1
ung10_163	M	M	8512	8512	A	G	364	6	188	168	3	3	A/G	0.0165	2;2	38.8	1	30.7	1	60	2	0.013	0	0	1	1	2.2	4	308	CGTCAGTCAAGTACGTAACG	GCCTTGTCTACGAAGCTCCG	M:1-367809	SNV	1
ung11_163_1_Young	M	M	8541	8541	T	C	257	6	121	129	3	3	T/C	0.0233	2;2	36.3	1	35.5	1	60	5	0.0209	0	0	1	1	1.3	5	239	TACGAAGCTCCGCTCCCTCG	CTTGCTTGCTTCTGGCGAAG	M:1-367809	SNV	1
ung11_176_2_Young	M	M	8606	8606	T	C	284	7	133	144	4	3	T/C	0.0246	2;2	28.3	1	32.1	1	60	2.5	0.0185	0	0	4	1	2.3	5	270	TTGTATGGCAGGAATACCAC	TTTGAGGCCGATCACTACAT	M:1-367809	SNV	1
ung_MTPA3G_1_Young	M	M	8733	8733	T	C	227	6	131	89	3	3	T/C	0.0264	2;2	37.2	1	40.3	1	60	12	0.0275	0	0	2	1	1.8	6	218	TTCGGGGACTTCAACGGGTC	TCCAAGCTCATAAACAGGCA	M:1-367809	SNV	1
ung11_198_2_Young	M	M	8753	8753	A	G	351	6	169	174	3	3	A/G	0.0171	2;2	25.3	1	41	0	60	12	0.0179	0	1	2	1	1.3	6	336	TTCCAAGCTCATAAACAGGC	ATTATTCACGTTTTCTTCAG	M:1-367809	SNV	1
Col_1_Young	M	M	8941	8941	A	G	277	6	153	117	3	3	A/G	0.0217	2;2	54.7	1	35.5	1	60	5	0.0188	0	0	2	2	2.5	5	266	AAGAACGGACGGATGCCCGA	GAGTTCTACCGTTGACGACA	M:1-367809	SNV	1
ung11_176_1_Young	M	M	8977	8977	T	C	189	7	97	84	4	3	T/C	0.037	2;2	56	1	33.1	1	60	6	0.0349	0	1	3	1	1.1	6	172	CGACAGCAGCGGGAATGGAT	TCAAATAGCAGCTGCTAACG	M:1-367809	SNV	1
Col-0_MTPA3G_2_Mature	M	M	9350	9350	G	A	92	6	42	44	3	3	G/A	0.0652	2;2	44.3	1	41	0	60	12	0.0652	0	0	3	1	1.7	6	92	CTTCATCCCTTGAGTACGAC	GGATAGCTATTCAAAGCAAA	M:1-367809	SNV	1
ung10_176	M	M	9368	9368	A	G	269	7	150	111	4	3	A/G	0.026	2;2	40.6	1	39.3	1	60	14	0.0282	0	0	3	1	2.3	7	248	ACGGGATAGCTATTCAAAGC	AAGAGTTTTATTTTCTTTAT	M:1-367809	SNV	1
ung10_176	M	M	9476	9476	T	C	250	7	121	122	4	3	T/C	0.028	2;2	35.9	1	38.4	1	60	14	0.0292	0	2	1	1	1.6	7	240	GAGATAATAAATTGACTAGT	CTTGTCTTCGCGCTACAGAA	M:1-367809	SNV	1
ung10_163	M	M	9493	9493	A	G	435	6	212	216	3	3	A/G	0.0138	2;2	48.5	1	39.5	1	60	12	0.0145	0	0	1	1	2	6	413	AGTTCTTGTCTTCGCGCTAC	GAAGCTCAGGCATTCTTTCT	M:1-367809	SNV	1
ung11_176_1_Mature	M	M	9664	9664	A	G	184	7	83	94	4	3	A/G	0.038	2;2	26.9	1	38.3	1	60	6	0.0341	0	0	2	1	1.6	6	176	AGAGCGCTAAACAGACAAGC	ACTCCCTCATCTAATGTCTT	M:1-367809	SNV	1
ung10_163	M	M	9774	9774	T	C	425	6	236	182	3	3	T/C	0.0141	2;2	33.3	1	38.2	1	60	12	0.015	0	0	2	2	1	6	401	AGGGCTCGATACCCTATATG	GCTTACCGAAGGAGATGAGC	M:1-367809	SNV	1
ung10_163	M	M	9827	9827	A	G	439	6	221	208	3	3	A/G	0.0137	2;2	30.3	1	34	1	60	5	0.0123	0	0	2	1	2.2	5	406	CAAACGTGCAAACAATCAAG	AGAAAGAAGAATACGATTCT	M:1-367809	SNV	1
ung10_163	M	M	9838	9838	A	G	458	6	225	225	3	3	A/G	0.0131	2;2	34.7	1	41	0	60	12	0.0139	0	1	1	1	2.7	6	431	ACAATCAAGAAGAAAGAAGA	TACGATTCTAACTATCTACT	M:1-367809	SNV	1
ung10_176	M	M	9953	9953	A	G	263	8	105	149	3	5	A/G	0.0304	2;2	35.4	1	36.9	1	60	7	0.0285	0	0	2	1	1.4	7	246	TTTCTCACTACACGAGTAAG	AGTGACTAGCCGCCTATTCT	M:1-367809	SNV	1
ung10_163	M	M	9971	9971	T	C	460	6	214	238	3	3	T/C	0.013	2;2	16.7	1	32.5	1	60	5	0.0118	0	2	1	1	2.8	5	425	AGAAGTGACTAGCCGCCTAT	CTATATCTATAAAGAGAGAC	M:1-367809	SNV	1
ung10_176	M	M	10053	10053	T	C	280	7	140	129	4	3	T/C	0.025	2;2	35.4	1	38.4	1	60	14	0.0286	0	0	1	1	1.1	7	245	AGCATCTCTTTCAATTGACT	ACCGACTCTACCGCTGCTGC	M:1-367809	SNV	1
ung11_176_2_Young	M	M	10105	10105	A	G	248	7	119	119	3	4	A/G	0.0282	2;2	40.9	1	35.7	1	60	6	0.0253	0	1	1	1	3	6	237	AGAGAAGGACAAAGGACAGA	GAAAGAGACAGAGGAGTACG	M:1-367809	SNV	1
ung10_163	M	M	10108	10108	A	G	409	7	219	182	4	3	A/G	0.0171	2;2	41.1	1	35.7	1	60	6	0.0161	0	1	3	1	1.6	6	372	GAAGGACAAAGGACAGAAGA	AGAGACAGAGGAGTACGCGA	M:1-367809	SNV	1
ung10_176	M	M	10325	10325	A	G	253	6	108	138	3	3	A/G	0.0237	2;2	37.2	1	39.7	1	60	12	0.0251	0	0	1	1	2	6	239	TACTCCTTACTCAAGTTCTC	GTGAAGACCAAGCAACATTT	M:1-367809	SNV	1
ung10_163	M	M	10681	10681	T	C	436	6	198	230	3	3	T/C	0.0138	2;2	38.7	1	37.8	1	60	5	0.0124	0	0	2	1	2.2	5	404	AACACTTTAGGAGAGAAATC	TCGATATAGTAAAGTATTTT	M:1-367809	SNV	1
ung11_198_1_Young	M	M	10693	10693	A	G	212	6	104	102	3	3	A/G	0.0283	2;2	30	1	41	0	60	12	0.0297	0	0	3	1	1.2	6	202	GAGAAATCTTCGATATAGTA	AGTATTTTAGACGCTTAGCC	M:1-367809	SNV	1
ung11_163_1_Young	M	M	10694	10694	A	G	308	9	145	154	4	5	A/G	0.0292	2;2	20	1	34.1	1	60	3.5	0.0236	0	0	1	1	2.1	7	296	AGAAATCTTCGATATAGTAA	GTATTTTAGACGCTTAGCCA	M:1-367809	SNV	1
ung10_159	M	M	10750	10750	T	C	152	6	58	87	3	3	T/C	0.0395	2;2	34.7	1	34.2	1	60	5	0.0394	0	1	2	3	1.7	5	127	AGTGATCCATGGATCTCCGA	CATCCAACGTAGAGAGAAAC	M:1-367809	SNV	1
ung11_198_1_Young	M	M	10769	10769	A	G	204	6	85	113	3	3	A/G	0.0294	2;2	41.5	1	34.7	1	60	5	0.0258	0	0	1	1	1.3	5	194	ATCATCCAACGTAGAGAGAA	CATCTTGCGGGCAATTGTTG	M:1-367809	SNV	1
ung10_163	M	M	10792	10792	A	G	470	7	185	275	4	3	A/G	0.0149	2;2	32	1	36.9	1	60	6	0.0135	0	0	2	1	1.4	6	444	TCTTGCGGGCAATTGTTGTG	ACAAAGGAATGAATCTTACA	M:1-367809	SNV	1
ung10_163	M	M	10793	10793	A	G	470	9	186	274	4	5	A/G	0.0191	2;2	34.2	1	35.2	1	58.6	3.5	0.0156	0	1	1	1	2.8	7	450	CTTGCGGGCAATTGTTGTGA	CAAAGGAATGAATCTTACAC	M:1-367809	SNV	1
ung11_176_1_Young	M	M	10796	10796	A	G	185	6	76	103	3	3	A/G	0.0324	2;2	27.7	1	30.7	1	60	2	0.0227	0	1	3	1	2.8	4	176	GCGGGCAATTGTTGTGAACA	AGGAATGAATCTTACACTAT	M:1-367809	SNV	1
ung10_163	M	M	10959	10959	A	G	413	6	235	169	3	3	A/G	0.0145	2;2	43.7	1	41	0	60	12	0.016	0	0	2	1	1.3	6	376	GGCATCCGATCACTGAATTG	ACCCTCGGACGTATATTTTT	M:1-367809	SNV	1
ung11_176_2_Young	M	M	11033	11033	T	C	223	7	100	116	4	3	T/C	0.0314	2;2	23.6	1	34.1	1	60	2.5	0.0243	0	0	3	1	1.1	5	206	TTTTTTCTCCTTTCCTTGCC	CCCAGTCCTTATTTTGAGCC	M:1-367809	SNV	1
Col-0_MTPA3G_2_Young	M	M	11066	11066	C	T	162	6	72	84	3	3	C/T	0.037	2;2	32.3	1	38	1	60	12	0.0395	0	0	1	1	1.7	6	152	TTTGAGCCAGTTGGAGAGCC	ATAAAATGGAAGTGCTTCTG	M:1-367809	SNV	1
ung10_163	M	M	11152	11152	T	C	435	6	207	221	3	3	T/C	0.0138	2;2	37.3	1	37.8	1	60	5	0.0122	0	0	3	1	1.2	5	411	ACAATTGAAGGTGGAGTAGC	TTGCCTTTACCTTAGCTTTT	M:1-367809	SNV	1
ung_MTPA3G	M	M	11281	11281	G	A	74	7	36	31	3	4	G/A	0.0946	2;2	30.9	1	40.4	1	60	14	0.0946	0	0	3	1	2.4	7	74	ACCATCGATGGTCAGGCATT	GGTTTGGGTAAAGTTTAGAA	M:1-367809	SNV	1
ung10_159	M	M	11350	11350	A	G	202	6	96	99	3	3	A/G	0.0297	2;2	46.5	1	34	1	60	5	0.0287	0	0	3	1	2.2	5	174	AAGCTTGAACCACTCCGGGG	AACATTTGGATATTATACGA	M:1-367809	SNV	1
ung10_163	M	M	11395	11395	T	C	535	7	255	270	3	4	T/C	0.0131	2;2	47	1	33	1	60	2.5	0.0097	0	0	2	2	1.7	5	513	ACTTCTAGGGCATGAGCTAC	CTCTTCTAGCCTTCCAGATC	M:1-367809	SNV	1
ung11_176_2_Young	M	M	11429	11429	T	C	372	6	163	203	3	3	T/C	0.0161	2;2	27.3	1	31.3	1	56.3	2	0.0114	0	0	2	1	2.7	4	350	CCAGATCTAAGAGCATGTCG	TGTTCTTGGAAAAGAAGAGG	M:1-367809	SNV	1
ung11_176_2_Young	M	M	11442	11442	A	G	358	7	156	195	3	4	A/G	0.0196	2;2	38.7	1	36.4	1	60	14	0.0198	0	0	2	3	1.6	7	353	CATGTCGTTGTTCTTGGAAA	GAAGAGGGATTATATAGCTC	M:1-367809	SNV	1
ung10_163	M	M	11469	11469	A	G	606	12	331	263	4	8	A/G	0.0198	2;2	37.4	1	38.8	1	59.8	24	0.0206	0	0	1	1	1.3	12	582	GGATTATATAGCTCCTTGTC	TCTACAATAATAGGACTCCG	M:1-367809	SNV	1
Col-0_MTPA3G_1_Young	M	M	11492	11492	A	G	432	6	213	212	3	3	A/G	0.0139	2;2	37.7	1	37.8	1	60	5	0.0118	0	0	2	1	1	5	424	TACAATAATAGGACTCCGAC	GGCCAGCCAGAAATAAACTA	M:1-367809	SNV	1
ung10_176	M	M	11517	11517	A	G	461	7	213	240	4	3	A/G	0.0152	2;2	40.1	1	39	1	58.4	14	0.0159	0	0	2	1	2.1	7	440	AGCCAGAAATAAACTATAGA	GGAGGTTGCTTCGCTAGACC	M:1-367809	SNV	1
Col_2_Young	M	M	11520	11520	A	G	379	6	184	189	3	3	A/G	0.0158	2;2	46.5	1	32.3	1	59.8	2	0.0111	0	0	2	1	2.2	4	361	CAGAAATAAACTATAGAAGG	GGTTGCTTCGCTAGACCAGC	M:1-367809	SNV	1
ung10_163	M	M	11555	11555	T	C	694	7	314	370	3	4	T/C	0.0101	2;2	33.4	1	41	0	60	14	0.0108	0	0	1	1	1.4	7	649	ACCAGCAGCCAAACCAACAA	GAATATATAATATAATGATG	M:1-367809	SNV	1
ung10_159	M	M	11624	11624	T	C	209	6	88	113	3	3	T/C	0.0287	2;2	41.2	1	40.3	1	60	12	0.0321	0	0	1	1	2	6	187	AAAGAAAGGGCGGAATAGGG	CTATAGTAGCTGACTATACG	M:1-367809	SNV	1
ung10_198	M	M	11684	11684	A	G	155	6	85	64	3	3	A/G	0.0387	2;2	33.7	1	35.5	1	60	5	0.0347	0	0	1	1	2.7	5	144	GGGCTCTAGCTAGGTTAGAG	CATTCATCGTCATACCGAGG	M:1-367809	SNV	1
ung11_176_2_Young	M	M	11768	11768	T	C	356	6	179	170	3	3	T/C	0.0169	2;2	36.5	1	31.3	1	60	2	0.0115	0	0	2	1	1.5	4	349	GTAGGCCTGTTCGATATTTC	TCATTCCCGATAGATCCATC	M:1-367809	SNV	1
ung11_198_1_Mature	M	M	11843	11843	T	C	190	6	89	95	3	3	T/C	0.0316	2;2	32	1	41	0	60	12	0.0326	0	1	2	2	1.3	6	184	CGAAAAGAAGTATCCTTTTA	GTGCTTGACTTATCAACCGA	M:1-367809	SNV	1
ung10_163	M	M	12040	12040	T	C	471	9	207	254	3	6	T/C	0.0191	2;2	34.7	1	31.2	1	60	3.5	0.017	0	0	1	1	2.6	7	411	GAGAGCCAGGATTAAAAACC	ACCCTTCTCGCCCGGGAGGG	M:1-367809	SNV	1
Col_1_Mature	M	M	12116	12116	A	G	153	6	69	78	3	3	A/G	0.0392	2;2	29.5	1	39.5	1	60	12	0.0403	0	0	3	1	1	6	149	CACTACTTCATCTATGCTGA	ACTCTCCTTGATCTATAGGG	M:1-367809	SNV	1
ung10_163	M	M	12268	12268	T	C	491	6	212	272	3	3	T/C	0.0122	2;2	36.8	1	36.2	1	60	5	0.0109	0	0	2	1	1	5	457	TCGGAATATCAGCGCTTATC	CCTTGATTGAATGGCCTCGG	M:1-367809	SNV	1
ung11_176_2_Young	M	M	12274	12274	A	G	274	6	125	143	3	3	A/G	0.0219	2;2	32	1	40.3	1	60	12	0.0226	0	0	2	1	2	6	266	TATCAGCGCTTATCTCCTTG	TTGAATGGCCTCGGAGTGAA	M:1-367809	SNV	1
Col_1_Young	M	M	12294	12294	A	G	306	6	138	162	3	3	A/G	0.0196	2;2	38.3	1	35.5	1	60	5	0.0172	0	0	1	1	1.2	5	290	ATTGAATGGCCTCGGAGTGA	CAGAGTTGACTCAATGTGTA	M:1-367809	SNV	1
ung10_201	M	M	12368	12368	A	G	165	7	94	64	4	3	A/G	0.0424	2;2	52.9	1	39.3	1	60	14	0.0443	0	0	1	1	2.7	7	158	CGGAAATCTTGAATCAGTGA	TACTTAGCCAAGAATGCTCG	M:1-367809	SNV	1
Col-0	M	M	12382	12382	A	G	356	6	198	152	3	3	A/G	0.0169	2;2	36.5	1	40.3	1	60	12	0.0174	0	0	1	1	1	6	345	CAGTGAATACTTAGCCAAGA	TGCTCGATCCGGGAATTTCA	M:1-367809	SNV	1
ung_MTPA3G_2_Young	M	M	12413	12413	A	G	233	6	121	106	3	3	A/G	0.0258	2;2	33.5	1	41	0	60	12	0.027	0	3	2	1	1	6	222	GGGAATTTCATTAGACCTTG	ATGCGCTCTTGGAGGAAGAG	M:1-367809	SNV	1
ung11_163_2_Young	M	M	12582	12582	A	G	155	6	62	87	3	3	A/G	0.0387	2;2	27.3	1	38	1	60	12	0.0395	0	0	2	2	1.2	6	152	AGGAAAGGCTGCTAGGGGAA	GAGAACTAAAAGAAGTCGAC	M:1-367809	SNV	1
Col-0_MTPA3G_1_Young	M	M	12610	12610	C	T	284	6	130	148	3	3	C/T	0.0211	2;2	19.2	1	36.3	1	60	5	0.018	0	0	1	1	1.8	5	278	AAAAGAAGTCGACTCAGTCC	TGTACTCCTTATCGATAAGT	M:1-367809	SNV	1
ung11_198_1_Young	M	M	12684	12684	T	C	246	7	105	134	3	4	T/C	0.0285	2;2	35.9	1	36.9	1	60	6	0.0251	0	0	2	1	1.1	6	239	ATCAAGCTAGGCTCTGGCTA	TCATAGATCTGGAGTTCTAT	M:1-367809	SNV	1
ung11_176_2_Young	M	M	12749	12749	A	G	365	7	192	164	4	3	A/G	0.0192	2;2	22.1	1	37.7	1	60	6	0.0171	0	0	2	2	1.4	6	350	TTAGTAGTGGGTATTAGGCG	GAGGGTGCCTATATCATAGC	M:1-367809	SNV	1
ung10_163	M	M	12837	12837	T	A	575	6	328	238	3	3	T/A	0.0104	2;2	34	1	30.7	1	60	2	0.0074	0	1	2	1	2.2	4	537	CTACGCACCTTGCTCTTCTC	TATAAGCAAGTAGCTTTGAT	M:1-367809	SNV	1
ung11_176_2_Young	M	M	12887	12887	T	C	401	7	183	211	4	3	T/C	0.0175	2;2	31.9	1	41	0	60	14	0.0182	0	0	2	4	1	7	384	AAGTCAAAAAGTAGTATGTA	GAGTTGAAGTGAAGGGCGCT	M:1-367809	SNV	1
ung11_198_1_Mature	M	M	12895	12895	A	G	245	6	107	132	3	3	A/G	0.0245	2;2	21.7	1	40.3	1	60	12	0.0252	0	0	2	5	1.2	6	238	AAGTAGTATGTATGAGTTGA	GTGAAGGGCGCTAGTAAGTA	M:1-367809	SNV	1
Col_1_Young	M	M	12979	12979	T	C	368	7	168	193	4	3	T/C	0.019	2;2	36.9	1	36.3	1	60	6	0.0167	0	0	2	1	2.9	6	359	TGACTTGAGAAAGTAAAATC	CCGATCTGTTGTCGGGAAAA	M:1-367809	SNV	1
Col_1_Young	M	M	13016	13016	T	C	344	6	152	185	3	3	T/C	0.0174	2;2	23.7	1	40.3	1	60	12	0.0182	0	1	3	1	1	6	330	AAAAGGAGCTCCAATGGTAC	TTAGAATAATAGGTCCTAAT	M:1-367809	SNV	1
ung10_163	M	M	13035	13035	A	G	584	7	260	314	4	3	A/G	0.012	2;2	23.1	1	32.1	1	60	2.5	0.009	0	0	1	1	2.3	5	554	CTTTAGAATAATAGGTCCTA	TAGGAGAATGCAAATAATAG	M:1-367809	SNV	1
ung10_163	M	M	13042	13042	A	G	492	6	244	237	3	3	A/G	0.0122	2;2	38.7	1	36.7	1	60	12	0.0129	0	0	2	1	1.5	6	465	ATAATAGGTCCTAATAGGAG	ATGCAAATAATAGGTCCTTT	M:1-367809	SNV	1
ung10_176	M	M	13097	13097	A	G	282	6	130	146	3	3	A/G	0.0213	2;2	39.5	1	33.2	1	60	5	0.0185	0	2	1	1	2.3	5	270	TGACTTCTAGTTCTGGACCG	TGGGAACTCCTACTCATAAA	M:1-367809	SNV	1
ung_MTPA3G_2_Mature	M	M	13155	13155	G	A	249	6	127	116	3	3	G/A	0.0241	2;2	17.5	1	38.8	1	60	12	0.0247	0	0	3	1	1.7	6	243	TCCAGCTTATAACACCTTTT	GGACTCTAAGCTAAGTAAGG	M:1-367809	SNV	1
Col_1_Young	M	M	13169	13169	A	G	296	6	150	139	3	3	A/G	0.0203	2;2	46.7	1	41	0	60	12	0.0211	0	0	2	4	1	6	284	CCTTTTGGGACTCTAAGCTA	GTAAGGAAAAGGCCTTCCTT	M:1-367809	SNV	1
Col-0	M	M	13304	13304	T	C	293	6	126	161	3	3	T/C	0.0205	2;2	41.2	1	38.7	1	60	12	0.0205	0	0	3	1	1.5	6	293	TTGCTGTTGAGTTATAGTCT	TACTTTAAGATATGGGATTT	M:1-367809	SNV	1
Col_1_Young	M	M	13356	13356	A	G	308	7	149	152	4	3	A/G	0.0227	2;2	47	1	36.3	1	60	6	0.02	0	0	1	1	1.4	6	300	CTCAGTTAAACAAACTAGTA	TCTAATCAGTCATCTAAATC	M:1-367809	SNV	1
ung11_176_1_Mature	M	M	13776	13776	T	C	97	6	51	38	3	3	T/C	0.0619	2;2	32.2	1	41	0	60	12	0.0638	0	0	2	1	1.7	6	94	GAGCTCTTTCCGTTGGGAGC	TGTCTCGGAGGAACCGTTAA	M:1-367809	SNV	1
ung10_163	M	M	14282	14282	A	G	347	6	177	162	3	3	A/G	0.0173	2;2	21.8	1	30	1	60	2	0.0127	0	0	1	1	2.7	4	314	TGCATCGGTTGCGAATATTG	TCCAGTTGATTCATAGGATT	M:1-367809	SNV	1
ung10_201	M	M	14349	14349	T	C	105	7	47	50	3	4	T/C	0.0667	2;2	54.9	1	36.3	1	60	6	0.0625	0	0	1	1	2.1	6	96	AATGAAACGGCTTATGCGTA	GCAGAAGGATCGGGATCTCT	M:1-367809	SNV	1
ung10_163	M	M	14473	14473	T	C	450	6	175	217	3	3	T/C	0.0133	2;2	34.5	1	39.5	1	60	12	0.0143	0	0	1	1	2	6	421	GAATGCGTTCTTTGCAATCA	AGGCTCTGGGACAGATGACT	M:1-367809	SNV	1
[truncated: 4,653 more rows]

## Sheet: UniqueSNPCounts
Sample		AC	AG	AT	CA	CG	CT	GA	GC	GT	TA	TC	TG	Total	GC-AT	Ratio
Col-0	Number of Snps	0	17	1	0	0	0	0	0	0	0	11	0	29	0	0
[truncated: 101 more rows]

## Sheet: Transmitted
Sample	Gene	Chr	Start	End	Ref	Alt	Depth	AltDepth	RefFwdReads	RefRevReads	AltFwdReads	AltRevReads	Genotype	AF	Bias	PMean	PStd	QMean	QStd	MQ	Sig_Noise	HiAF	ExtraAF	shift3	MSI	MSI_NT	NM	HiCnt	HiCov	5pFlankSeq	3pFlankSeq	Seg	Type	Numline
[truncated: 57 more rows]

[truncated: 2 more sheets: Nucleus, GIV]
